# Supplementary material for: Assessment of the mechanism of drug resistance in Trichophyton mentagrophytes in response to various substances
Source: BMC Genomics. 2021 Apr 7;22:250. doi: 10.1186/s12864-021-07520-6 (PMC8028809; doi:10.1186/s12864-021-07520-6)
Supplement: Supplementary file 2 — Additional file 2: Table S2. Information of Peptide Groups Peptide Group ID, Annotated Sequence, Qvality PEP. (XLS 1255 kb) [file 12864_2021_7520_MOESM2_ESM.xls]

## Sheet: AWS007-20200730_PeptideGroups
Peptide Groups Peptide Group ID	Checked	Confidence	Annotated Sequence	Modifications	Qvality PEP	Qvality q-value	SVM_Score	# Protein Groups	# Proteins	# PSMs	Master Protein Accessions	Positions in Master Proteins	Modifications in Master Proteins	# Missed Cleavages	Theo. MH+ [Da]	Abundances (Grouped): F1, 126	Abundances (Grouped): F1, 127N	Abundances (Grouped): F1, 127C	Abundances (Grouped): F1, 128N	Abundances (Grouped): F1, 128C	Abundances (Grouped): F1, 129N	Abundances (Grouped): F1, 129C	Abundances (Grouped): F1, 130N	Abundances (Grouped): F1, 130C	Abundances (Grouped): F1, 131	Abundances (Scaled): F1: 126, Sample, B1	Abundances (Scaled): F1: 127N, Sample, B2	Abundances (Scaled): F1: 127C, Sample, B3	Abundances (Scaled): F1: 128N, Sample, K1	Abundances (Scaled): F1: 128C, Sample, K2	Abundances (Scaled): F1: 129N, Sample, K3	Abundances (Scaled): F1: 129C, Sample, S1	Abundances (Scaled): F1: 130N, Sample, S2	Abundances (Scaled): F1: 130C, Sample, S3	Abundances (Scaled): F1: 131, Sample, n/a	Quan Info	Found in Sample: [S1] F1: 126, Sample, B1	Found in Sample: [S2] F1: 127N, Sample, B2	Found in Sample: [S3] F1: 127C, Sample, B3	Found in Sample: [S4] F1: 128N, Sample, K1	Found in Sample: [S5] F1: 128C, Sample, K2	Found in Sample: [S6] F1: 129N, Sample, K3	Found in Sample: [S7] F1: 129C, Sample, S1	Found in Sample: [S8] F1: 130N, Sample, S2	Found in Sample: [S9] F1: 130C, Sample, S3	Found in Sample: [S10] F1: 131, Sample, n/a	Confidence (by Search Engine): Sequest HT	Percolator q-Value (by Search Engine): Sequest HT	Percolator PEP (by Search Engine): Sequest HT
192	FALSE	High	[K].AAAGAGDENDSFFK.[C]	1xTMT6plex [K14]; 1xTMT6plex [N-Term]	0.00122065	0.0007351	1.115	1	1	1	D4AP28	D4AP28 [138-151]		0	1857.94	69.2	78.3	82.7	144.6	133.9	136.7	95.5	99.7	68.8	90.7	69.2	78.3	82.7	144.6	133.9	136.7	95.5	99.7	68.8	90.7		High	High	High	High	High	High	High	High	High	High	High	0.0003564	0.0003425
99961	FALSE	High	[K].IWDHAAGDLLVR.[E]	1xTMT6plex [N-Term]	0.000501142	0.0007351	1.29	1	1	4	D4ALZ6	D4ALZ6 [384-395]		0	1594.89	115.3	126.1	106.1	90.1	80.5	81.6	83.1	101.3	110.9	105.1	115.3	126.1	106.1	90.1	80.5	81.6	83.1	101.3	110.9	105.1		High	High	High	High	High	High	High	High	High	High	High	0.0003564	0.0001237
99928	FALSE	High	[R].IWALDPIDGTK.[G]	1xTMT6plex [K11]; 1xTMT6plex [N-Term]	0.011753	0.0007351	0.669	1	1	4	D4ALZ6	D4ALZ6 [222-232]		0	1686.98	131.7	129.6	124.2	94.7	89.2	64.5	67	114.7	86.3	97.9	131.7	129.6	124.2	94.7	89.2	64.5	67	114.7	86.3	97.9		High	High	High	High	High	High	High	High	High	High	High	0.0003564	0.004567
99903	FALSE	High	[K].IVYNPPIGPRR.[-]	1xTMT6plex [N-Term]	0.00148086	0.0007351	1.077	1	1	1	D4ASF8	D4ASF8 [327-337]		1	1510.91	120.3	125.5	94.9	70	98.4	126.9	82.7	78.2	118.1	84.9	120.3	125.5	94.9	70	98.4	126.9	82.7	78.2	118.1	84.9		High	High	High	High	High	High	High	High	High	High	High	0.0003564	0.0004273
99902	FALSE	High	[K].IVYNPPIGPR.[R]	1xTMT6plex [N-Term]	0.00522058	0.0007351	0.829	1	1	5	D4ASF8	D4ASF8 [327-336]		0	1354.8	112	102.7	99.5	100.8	104.4	114.6	80.6	100.5	104.9	79.9	112	102.7	99.5	100.8	104.4	114.6	80.6	100.5	104.9	79.9		High	High	High	High	High	High	High	High	High	High	High	0.0003564	0.001802
99872	FALSE	High	[K].LVVVGGGGVGK.[S]	1xTMT6plex [K11]; 1xTMT6plex [N-Term]	6.25228e-05	0.0007351	1.699	1	1	3	D4B3J4	D4B3J4 [367-377]		0	1399.9	83.3	92.2	157.8	149	118.2	68.1	70.3	105.2	58.4	97.5	83.3	92.2	157.8	149	118.2	68.1	70.3	105.2	58.4	97.5		High	High	High	High	High	High	High	High	High	High	High	0.0003564	1.143e-05
99861	FALSE	High	[R].IVVREDFSR.[S]	1xTMT6plex [N-Term]	0.0136823	0.0007351	0.639	1	1	3	D4AZ76	D4AZ76 [467-475]		1	1349.77	100.2	102.9	86.4	87.3	124.5	189.4	83.5	69.4	89.9	66.5	100.2	102.9	86.4	87.3	124.5	189.4	83.5	69.4	89.9	66.5		High	High	High	High	High	High	High	High	High	High	High	0.0003564	0.005446
99843	FALSE	High	[K].IVVKNPIVELDGDEMTR.[I]	1xOxidation [M15]; 1xTMT6plex [K4]; 1xTMT6plex [N-Term]	9.60991e-06	0.0007351	2.067	1	1	10	D4AK25	D4AK25 [100-116]		1	2402.34	124.6	137.4	70	69.6	85.9	93.4	67.2	116.7	123.9	111.3	124.6	137.4	70	69.6	85.9	93.4	67.2	116.7	123.9	111.3		High	High	High	High	High	High	High	High	High	High	High	0.0003564	1.344e-06
99826	FALSE	High	[K].LVVEDLKK.[E]	2xTMT6plex [K7; K8]; 1xTMT6plex [N-Term]	0.00662679	0.0007351	0.782	1	1	1	D4AUA6	D4AUA6 [371-378]		1	1631.07	77.8	96	137.4	86.9	91.3	69.9	110.8	110.7	83.7	135.5	77.8	96	137.4	86.9	91.3	69.9	110.8	110.7	83.7	135.5		High	High	High	High	High	High	High	High	High	High	High	0.0003564	0.002378
99816	FALSE	High	[R].IVTVEGPR.[G]	1xTMT6plex [N-Term]	0.0344368	0.0007351	0.456	1	1	7	D4AUX1	D4AUX1 [24-31]		0	1099.67	80.4	86	66.6	113.2	117.4	119.6	134.5	98.2	94.7	89.4	80.4	86	66.6	113.2	117.4	119.6	134.5	98.2	94.7	89.4		High	High	High	High	High	High	High	High	High	High	High	0.0003564	0.01572
100033	FALSE	High	[R].LWGDNYFNPK.[T]	1xTMT6plex [K10]; 1xTMT6plex [N-Term]	0.000589758	0.0007351	1.258	1	1	3	D4B5S8	D4B5S8 [462-471]		0	1711.92	129.7	129.3	104.1	84.7	62.9	77	89.4	127.4	97.6	98	129.7	129.3	104.1	84.7	62.9	77	89.4	127.4	97.6	98		High	High	High	High	High	High	High	High	High	High	High	0.0003564	0.000149
99786	FALSE	High	[R].IVTIIQNPTQYK.[I]	1xTMT6plex [K12]; 1xTMT6plex [N-Term]	0.00945125	0.0007351	0.712	1	1	1	D4AZ70	D4AZ70 [69-80]		0	1876.13																					NoQuanValues	High	High	High	High	High	High	High	High	High	High	High	0.0003564	0.003558
99661	FALSE	High	[R].IVSHADAAIDPVDFPVAPAK.[A]	1xTMT6plex [K20]; 1xTMT6plex [N-Term]	1.63921e-07	0.0007351	2.867	1	1	3	D4AZD7	D4AZD7 [313-332]		0	2491.4	103.4	105	134.9	101.7	135	112	77.9	88.3	60.4	81.3	103.4	105	134.9	101.7	135	112	77.9	88.3	60.4	81.3		High	High	High	High	High	High	High	High	High	High	High	0.0003564	1.278e-08
99642	FALSE	High	[K].LVSEGKFNEER.[M]	1xTMT6plex [K6]; 1xTMT6plex [N-Term]	0.00344268	0.0007351	0.911	1	1	1	D4AU41	D4AU41 [888-898]		1	1765.98	88.7	95.4	100.7	117.5	111.3	104	100	95	85	102.4	88.7	95.4	100.7	117.5	111.3	104	100	95	85	102.4		High	High	High	High	High	High	High	High	High	High	High	0.0003564	0.001123
99508	FALSE	High	[R].IVPTQDPDAGLNVKIEK.[F]	2xTMT6plex [K14; K17]; 1xTMT6plex [N-Term]	1.81544e-05	0.0007351	1.942	1	1	3	D4AMC6	D4AMC6 [289-305]		1	2524.5	103.4	113.6	157.6	80.3	112.7	109.9	87.7	88.7	66.5	79.5	103.4	113.6	157.6	80.3	112.7	109.9	87.7	88.7	66.5	79.5		High	High	High	High	High	High	High	High	High	High	High	0.0003564	2.79e-06
99507	FALSE	High	[R].IVPTQDPDAGLNVK.[I]	1xTMT6plex [K14]; 1xTMT6plex [N-Term]	0.00186153	0.0007351	1.032	1	1	2	D4AMC6	D4AMC6 [289-302]		0	1925.11	85	95.3	138.4	120.7	116.9	114.8	70.8	102.7	57.2	98.1	85	95.3	138.4	120.7	116.9	114.8	70.8	102.7	57.2	98.1		High	High	High	High	High	High	High	High	High	High	High	0.0003564	0.0005545
99459	FALSE	High	[K].LVPEVIGREIEK.[S]	1xTMT6plex [K12]; 1xTMT6plex [N-Term]	3.94413e-06	0.0007351	2.242	1	1	4	D4AR88	D4AR88 [187-198]		1	1840.13	147.7	153.9	135.1	51.8	64.1	61.5	115.8	88.4	105.3	76.4	147.7	153.9	135.1	51.8	64.1	61.5	115.8	88.4	105.3	76.4		High	High	High	High	High	High	High	High	High	High	High	0.0003564	4.87e-07
99458	FALSE	High	[K].LVPEVIGR.[E]	1xTMT6plex [N-Term]	0.0302295	0.0007351	0.482	1	1	5	D4AR88	D4AR88 [187-194]		0	1111.7	108	116.1	133.1	98.3	57.8	49.6	106.3	119.5	93.6	117.5	108	116.1	133.1	98.3	57.8	49.6	106.3	119.5	93.6	117.5		High	High	High	High	High	High	High	High	High	High	High	0.0003564	0.01356
99386	FALSE	High	[K].IVNGEDSEALYK.[K]	1xTMT6plex [K12]; 1xTMT6plex [N-Term]	0.0256079	0.0007351	0.515	1	1	1	D4AP81	D4AP81 [945-956]		0	1795.98																					NoQuanValues	High	High	High	High	High	High	High	High	High	High	High	0.0003564	0.0112
99323	FALSE	High	[R].LVIWDGPQESGK.[S]	1xTMT6plex [K12]; 1xTMT6plex [N-Term]	0.00893855	0.0007351	0.723	1	1	2	D4B1X9	D4B1X9 [595-606]		0	1787.01	92.6	105	92.9	108.4	116.7	121.1	94.5	114.5	93.4	60.8	92.6	105	92.9	108.4	116.7	121.1	94.5	114.5	93.4	60.8		High	High	High	High	High	High	High	High	High	High	High	0.0003564	0.003346
99315	FALSE	High	[K].IVIVGAPSSWK.[G]	1xTMT6plex [K11]; 1xTMT6plex [N-Term]	0.0207191	0.0007351	0.557	1	1	2	D4AR14	D4AR14 [905-915]		0	1615																					NoQuanValues	High	High	High	High	High	High	High	High	High	High	High	0.0003564	0.008793
99752	FALSE	High	[R].LVTDDIPNIR.[F]	1xTMT6plex [N-Term]	0.00307867	0.0007351	0.933	1	1	2	D4AN30	D4AN30 [161-170]		0	1384.8	88.4	90.2	111.9	136.9	103.1	96.7	91.9	104.9	76.1	99.9	88.4	90.2	111.9	136.9	103.1	96.7	91.9	104.9	76.1	99.9		High	High	High	High	High	High	High	High	High	High	High	0.0003564	0.0009881
99128	FALSE	High	[K].LVHVDKPILR.[I]	1xTMT6plex [K6]; 1xTMT6plex [N-Term]	0.000277715	0.0007351	1.406	1	1	2	D4AWE1	D4AWE1 [64-73]		0	1648.07	78.6	108.3	136	68.7	79.7	71.7	110.6	125.2	109.5	111.7	78.6	108.3	136	68.7	79.7	71.7	110.6	125.2	109.5	111.7		High	High	High	High	High	High	High	High	High	High	High	0.0003564	6.282e-05
100216	FALSE	High	[R].LYDAMLEQNLIK.[V]	1xOxidation [M5]; 1xTMT6plex [K12]; 1xTMT6plex [N-Term]	0.0252239	0.0007351	0.518	1	1	2	D4AMG3	D4AMG3 [327-338]		0	1925.08																					NoQuanValues	High	High	High	High	High	High	High	High	High	High	High	0.0003564	0.01098
100230	FALSE	High	[K].LYDIDTVK.[L]	1xTMT6plex [K8]; 1xTMT6plex [N-Term]	0.0290392	0.0007351	0.49	1	1	2	D4AXF1	D4AXF1 [111-118]		0	1424.84	80.4	89.9	135.9	117.6	104.2	68.1	100.1	115.8	84.6	103.3	80.4	89.9	135.9	117.6	104.2	68.1	100.1	115.8	84.6	103.3		High	High	High	High	High	High	High	High	High	High	High	0.0003564	0.0129
112972	FALSE	High	[K].NIDEIVDGVR.[Q]	1xTMT6plex [N-Term]	0.0152952	0.0007351	0.617	1	1	1	D4APL2	D4APL2 [255-264]		0	1358.75																					NoQuanValues	High	High	High	High	High	High	High	High	High	High	High	0.0003564	0.006189
112908	FALSE	High	[K].NLAPLLDR.[V]	1xTMT6plex [N-Term]	0.0229202	0.0007351	0.537	1	1	2	D4B2T3	D4B2T3 [8-15]		0	1140.69	110.3	118.5	85.5	89.9	46.5	49.4	95.3	130.4	136.7	137.5	110.3	118.5	85.5	89.9	46.5	49.4	95.3	130.4	136.7	137.5		High	High	High	High	High	High	High	High	High	High	High	0.0003564	0.00984
112847	FALSE	High	[K].NKTTPDGDIEAIKR.[D]	2xTMT6plex [K2; K13]; 1xTMT6plex [N-Term]	0.00450592	0.0007351	0.858	1	1	1	D4AZ06	D4AZ06 [277-290]		2	2245.31	85.5	92.8	97.9	89.1	101.3	144.4	110.8	89.4	88.7	100.1	85.5	92.8	97.9	89.1	101.3	144.4	110.8	89.4	88.7	100.1		High	High	High	High	High	High	High	High	High	High	High	0.0003564	0.001526
112406	FALSE	High	[R].NGLGLPAGPKR.[D]	1xTMT6plex [K10]; 1xTMT6plex [N-Term]	0.0209295	0.0007351	0.555	1	1	1	D4AY48	D4AY48 [288-298]		1	1537.96	81.9	93.3	112.4	68.9	90.7	78.3	145.6	105.9	102.1	120.8	81.9	93.3	112.4	68.9	90.7	78.3	145.6	105.9	102.1	120.8		High	High	High	High	High	High	High	High	High	High	High	0.0003564	0.00886
112404	FALSE	High	[R].NGLGLPAGPK.[R]	1xTMT6plex [K10]; 1xTMT6plex [N-Term]	0.00304754	0.0007351	0.935	1	1	2	D4AY48	D4AY48 [288-297]		0	1381.86	83.9	95.6	104.7	94.6	93.6	103.4	113.3	99.5	87.3	124	83.9	95.6	104.7	94.6	93.6	103.4	113.3	99.5	87.3	124		High	High	High	High	High	High	High	High	High	High	High	0.0003564	0.0009766
112187	FALSE	High	[R].NFSDILSELR.[Q]	1xTMT6plex [N-Term]	0.0135444	0.0007351	0.641	1	1	1	D4ANV0	D4ANV0 [388-397]		0	1422.78	118.3	111.4	137.8	92.3	91.4	82	96.3	132	138.5		118.3	111.4	137.8	92.3	91.4	82	96.3	132	138.5			High	High	High	High	High	High	High	High	High	Not Found	High	0.0003564	0.005378
112107	FALSE	High	[K].NFETGEYDSVPATAR.[A]	1xTMT6plex [N-Term]	0.00443781	0.0007351	0.861	1	1	1	D4AT77	D4AT77 [630-644]		0	1885.91	80.9	122.9	119.7	108.2	136.6	127.5	80.5	83.2	85.7	54.8	80.9	122.9	119.7	108.2	136.6	127.5	80.5	83.2	85.7	54.8		High	High	High	High	High	High	High	High	High	High	High	0.0003564	0.001497
112104	FALSE	High	[R].NFENPESGFR.[I]	1xTMT6plex [N-Term]	0.0120545	0.0007351	0.664	1	1	1	D4AIX4	D4AIX4 [240-249]		0	1425.7	75.8	122.6	85.5	130.2	118	95.2	79	112.5	89.8	91.5	75.8	122.6	85.5	130.2	118	95.2	79	112.5	89.8	91.5		High	High	High	High	High	High	High	High	High	High	High	0.0003564	0.004712
112091	FALSE	High	[K].NFDLRPGVIVK.[D]	1xTMT6plex [K11]; 1xTMT6plex [N-Term]	0.00208179	0.0007351	1.01	1	1	2	D4B3X3	D4B3X3 [287-297]		0	1716.06	89.8	83.6	68.8	106.7	66.3	65	148.3	128.3	117.3	125.9	89.8	83.6	68.8	106.7	66.3	65	148.3	128.3	117.3	125.9		High	High	High	High	High	High	High	High	High	High	High	0.0003564	0.0006322
100218	FALSE	High	[R].LYDDVVPK.[T]	1xTMT6plex [K8]; 1xTMT6plex [N-Term]	0.0149127	0.0007351	0.622	1	1	9	D4AVQ7	D4AVQ7 [68-75]		0	1406.83	110.5	151.9	104.7	112.5	56.5	39.5	72.8	139.9	87.6	124.1	110.5	151.9	104.7	112.5	56.5	39.5	72.8	139.9	87.6	124.1		High	High	High	High	High	High	High	High	High	High	High	0.0003564	0.006004
112089	FALSE	High	[K].NFDDVVLK.[S]	1xTMT6plex [K8]; 1xTMT6plex [N-Term]	0.00752284	0.0007351	0.757	1	1	3	D4AY78	D4AY78 [32-39]		0	1407.82	82.7	134.7	87.7	118.3	56.6	62.9	87	142.7	102.9	124.5	82.7	134.7	87.7	118.3	56.6	62.9	87	142.7	102.9	124.5		High	High	High	High	High	High	High	High	High	High	High	0.0003564	0.002739
111881	FALSE	High	[R].NELFDQLYK.[E]	1xTMT6plex [K9]; 1xTMT6plex [N-Term]	0.0265264	0.0007351	0.508	1	1	1	D4B4S8	D4B4S8 [59-67]		0	1627.91	111.6	87.4	108.6	103.5	116.4	120.6	95.8	116.7	72.8	66.5	111.6	87.4	108.6	103.5	116.4	120.6	95.8	116.7	72.8	66.5		High	High	High	High	High	High	High	High	High	High	High	0.0003564	0.01167
110424	FALSE	High	[K].MVDDALSETSR.[L]	1xTMT6plex [N-Term]	0.0014884	0.0007351	1.076	1	1	1	D4AMC6	D4AMC6 [375-385]		0	1452.72	139.3	103.2	95.8	104	103.1	106.3	97.1	86.6	86.5	78	139.3	103.2	95.8	104	103.1	106.3	97.1	86.6	86.5	78		High	High	High	High	High	High	High	High	High	High	High	0.0003564	0.0004305
107073	FALSE	High	[K].MPAGPERDAEIK.[S]	1xTMT6plex [K12]; 1xTMT6plex [N-Term]	0.0378671	0.0007351	0.437	1	1	1	D4AQA4	D4AQA4 [777-788]		1	1771.98	66.3	57.2	66	145.7	202.4	198.7	71.3	66.5	57	68.9	66.3	57.2	66	145.7	202.4	198.7	71.3	66.5	57	68.9		High	High	High	High	High	High	High	High	High	High	High	0.0003564	0.01751
105839	FALSE	High	[K].MIIDEAKR.[S]	1xTMT6plex [K7]; 1xTMT6plex [N-Term]	0.0249711	0.0007351	0.52	1	1	1	D4B0F1	D4B0F1 [313-320]		1	1433.86	89.9	87.3	65.5	125	71.2	104.5	115.6	110.3	105.4	125.1	89.9	87.3	65.5	125	71.2	104.5	115.6	110.3	105.4	125.1		High	High	High	High	High	High	High	High	High	High	High	0.0003564	0.01089
105027	FALSE	High	[K].MKDTDSEEEIREAFK.[V]	2xTMT6plex [K2; K15]; 1xTMT6plex [N-Term]	0.000336963	0.0007351	1.368	1	1	1	D4AJ74	D4AJ74 [41-55]		2	2515.33																					NoQuanValues	High	High	High	High	High	High	High	High	High	High	High	0.0003564	7.869e-05
104156	FALSE	High	[R].MGADHTNITPDGRPSVR.[I]	1xTMT6plex [N-Term]	0.000899619	0.0007351	1.175	1	1	1	D4AR09	D4AR09 [77-93]		0	2053.04	110.5	74.7	74.6	88.6	125.4	162.2	95.1	86.4	121.6	60.9	110.5	74.7	74.6	88.6	125.4	162.2	95.1	86.4	121.6	60.9		High	High	High	High	High	High	High	High	High	High	High	0.0003564	0.0002414
101105	FALSE	High	[-].MADQNEIDLDSIIDR.[L]	1xMet-loss+Acetyl [N-Term]	0.00229284	0.0007351	0.991	1	1	3	D4APF9	D4APF9 [1-15]	D4APF9 1xMet-loss+Acetyl [N-Term]	0	1658.79																					NoQuanLabels	High	High	High	High	High	High	High	High	High	Not Found	High	0.0003564	0.0007032
100418	FALSE	High	[K].IYIPLIK.[T]	1xTMT6plex [K7]; 1xTMT6plex [N-Term]	0.0259977	0.0007351	0.512	1	1	1	D4APP2	D4APP2 [227-233]		0	1317.89	115.1	105.8	101.2	107.1	53.2	46.9	106.9	142.2	110.6	111.1	115.1	105.8	101.2	107.1	53.2	46.9	106.9	142.2	110.6	111.1		High	High	High	High	High	High	High	High	High	High	High	0.0003564	0.0114
100242	FALSE	High	[K].IYDQFRDALVK.[Y]	1xTMT6plex [K11]; 1xTMT6plex [N-Term]	0.00131073	0.0007351	1.101	1	1	2	D4AZE9	D4AZE9 [297-307]		1	1826.06	120.4	111	77.3	91.9	72	74.1	80.9	108	135.6	128.7	120.4	111	77.3	91.9	72	74.1	80.9	108	135.6	128.7		High	High	High	High	High	High	High	High	High	High	High	0.0003564	0.000371
112054	FALSE	High	[K].NEVKPEDMVK.[R]	2xTMT6plex [K4; K10]; 1xTMT6plex [N-Term]	0.00740923	0.0007351	0.76	1	1	1	D4AK99	D4AK99 [652-661]		0	1876.08																					NoQuanValues	High	High	High	High	High	High	High	High	High	High	High	0.0003564	0.002697
112977	FALSE	High	[R].NLDEQDPLRDFRK.[E]	1xTMT6plex [K13]; 1xTMT6plex [N-Term]	0.00392865	0.0007351	0.885	1	1	3	D4ANI5	D4ANI5 [17-29]		2	2104.16	112.4	124.6	61.3	108.1	106.3	108.6	64.9	110.3	97.7	105.7	112.4	124.6	61.3	108.1	106.3	108.6	64.9	110.3	97.7	105.7		High	High	High	High	High	High	High	High	High	High	High	0.0003564	0.001301
99012	FALSE	High	[K].LVGEFIEEK.[C]	1xTMT6plex [K9]; 1xTMT6plex [N-Term]	0.0120545	0.0007351	0.664	1	1	1	D4B0G1	D4B0G1 [452-460]		0	1521.89	80.1	86.8	127.1	98.7	73.6	77	88.1	136.8	92.1	139.6	80.1	86.8	127.1	98.7	73.6	77	88.1	136.8	92.1	139.6		High	High	High	High	High	High	High	High	High	High	High	0.0003564	0.004722
98997	FALSE	High	[R].IVGALPTIK.[Y]	1xTMT6plex [K9]; 1xTMT6plex [N-Term]	0.0178937	0.0007351	0.586	1	1	8	D4B401	D4B401 [41-49]		0	1369.92	133.3	123.1	157.1	99.8	63.5	43.6	99.3	103.4	76.9	99.8	133.3	123.1	157.1	99.8	63.5	43.6	99.3	103.4	76.9	99.8		High	High	High	High	High	High	High	High	High	High	High	0.0003564	0.007418
97420	FALSE	High	[K].LTDLIESTLKPR.[V]	1xTMT6plex [K10]; 1xTMT6plex [N-Term]	1.95879e-07	0.0007351	2.832	1	1	2	D4AX96	D4AX96 [853-864]		0	1844.13	134.7	97.7	127.5	62.9	68.1	53.7	92.1	109.8	105.2	148.2	134.7	97.7	127.5	62.9	68.1	53.7	92.1	109.8	105.2	148.2		High	High	High	High	High	High	High	High	High	High	High	0.0003564	1.567e-08
97379	FALSE	High	[K].LTDEFASDFNR.[G]	1xTMT6plex [N-Term]	0.00269771	0.0007351	0.959	1	1	3	D4AS46	D4AS46 [512-522]		0	1543.76	94.5	135.9	77.5	93.2	106.8	88.1	63.4	147.3	99	94.3	94.5	135.9	77.5	93.2	106.8	88.1	63.4	147.3	99	94.3		High	High	High	High	High	High	High	High	High	High	High	0.0003564	0.0008466
97372	FALSE	High	[K].ITDDSTILK.[S]	1xTMT6plex [K9]; 1xTMT6plex [N-Term]	0.0121158	0.0007351	0.663	1	1	1	D4AJQ0	D4AJQ0 [257-265]		0	1463.87																					NoQuanValues	High	High	High	High	High	High	High	High	High	High	High	0.0003564	0.004744
97367	FALSE	High	[K].LTDDEVDEMIR.[E]	1xOxidation [M9]; 1xTMT6plex [N-Term]	0.0276157	0.0007351	0.5	1	1	10	D4AJ74	D4AJ74 [81-91]		0	1580.77	101	92.2	100.6	107.4	123.7	128.3	88.4	85.9	90.7	81.7	101	92.2	100.6	107.4	123.7	128.3	88.4	85.9	90.7	81.7		High	High	High	High	High	High	High	High	High	High	High	0.0003564	0.01221
97366	FALSE	High	[K].LTDDEVDEMIR.[E]	1xTMT6plex [N-Term]	0.00039254	0.0007351	1.338	1	1	2	D4AJ74	D4AJ74 [81-91]		0	1564.77	96.5	95.8	107.9	90.5	101.7	95.2	101.6	97.9	102.5	110.4	96.5	95.8	107.9	90.5	101.7	95.2	101.6	97.9	102.5	110.4		High	High	High	High	High	High	High	High	High	High	High	0.0003564	9.358e-05
97217	FALSE	High	[R].LSYDVSPAEVER.[A]	1xTMT6plex [N-Term]	0.000649617	0.0007351	1.239	1	1	2	D4B049	D4B049 [376-387]		0	1593.83	89.5	131.9	150.4	77.3	126	101.8	65.3	83.5	76	98.4	89.5	131.9	150.4	77.3	126	101.8	65.3	83.5	76	98.4		High	High	High	High	High	High	High	High	High	High	High	0.0003564	0.0001665
97134	FALSE	High	[K].LSVNDFLIK.[A]	1xTMT6plex [K9]; 1xTMT6plex [N-Term]	0.00312594	0.0007351	0.93	1	1	2	D4AWV4	D4AWV4 [296-304]		0	1506.93	145.8	117.6	140.6	54.7	63	41.7	86	104.7	122	123.9	145.8	117.6	140.6	54.7	63	41.7	86	104.7	122	123.9		High	High	High	High	High	High	High	High	High	High	High	0.0003564	0.001003
97079	FALSE	High	[R].ISVEEALEHR.[Y]	1xTMT6plex [N-Term]	0.00799494	0.0007351	0.745	1	1	2	D4AU07	D4AU07 [329-338]		0	1411.77	85.4	105.9	95.7	103.7	113.2	119.1	99.3	104.1	92.4	81.2	85.4	105.9	95.7	103.7	113.2	119.1	99.3	104.1	92.4	81.2		High	High	High	High	High	High	High	High	High	High	High	0.0003564	0.002945
96566	FALSE	High	[K].ISRDELLSEGKR.[L]	1xTMT6plex [K11]; 1xTMT6plex [N-Term]	5.33801e-07	0.0007351	2.635	1	1	8	D4AZF7	D4AZF7 [19-30]		2	1861.09	89.5	101.7	92	91.5	104.2	125.6	93.5	103.3	96.5	102.2	89.5	101.7	92	91.5	104.2	125.6	93.5	103.3	96.5	102.2		High	High	High	High	High	High	High	High	High	High	High	0.0003564	4.944e-08
97465	FALSE	High	[R].LTDVGNVLR.[N]	1xTMT6plex [N-Term]	0.00845362	0.0007351	0.734	1	1	2	D4B1I8	D4B1I8 [290-298]		0	1215.73	105.5	105.7	111.9	106.9	66.7	52	103.2	118.4	116.5	113.3	105.5	105.7	111.9	106.9	66.7	52	103.2	118.4	116.5	113.3		High	High	High	High	High	High	High	High	High	High	High	0.0003564	0.003141
96565	FALSE	High	[K].ISRDELLSEGKR.[L]	1xTMT6plex [K11]	0.00301674	0.0007351	0.937	1	1	1	D4AZF7	D4AZF7 [19-30]		2	1631.93	56.3	88.9	68.4	64.9	346	102.1	39.4	68.1	80.3	85.7	56.3	88.9	68.4	64.9	346	102.1	39.4	68.1	80.3	85.7		High	High	High	High	High	High	High	High	High	High	High	0.0003564	0.0009622
96453	FALSE	High	[R].LSPVEFDKK.[A]	2xTMT6plex [K8; K9]; 1xTMT6plex [N-Term]	0.00264343	0.0007351	0.963	1	1	2	D4B1C0	D4B1C0 [73-81]		1	1750.07	83.2	103.8	165.1	106.8	93.1	65.3	114.7	102.1	61.1	104.8	83.2	103.8	165.1	106.8	93.1	65.3	114.7	102.1	61.1	104.8		High	High	High	High	High	High	High	High	High	High	High	0.0003564	0.0008281
96407	FALSE	High	[R].LSPQEIER.[V]	1xTMT6plex [N-Term]	0.0276157	0.0007351	0.5	1	1	3	D4B049	D4B049 [421-428]		0	1200.68	109.6	118.2	111.2	77.1	59.1	64.6	89.3	109.4	147	114.2	109.6	118.2	111.2	77.1	59.1	64.6	89.3	109.4	147	114.2		High	High	High	High	High	High	High	High	High	High	High	0.0003564	0.01218
96394	FALSE	High	[R].ISPNLNLEDIKK.[T]	2xTMT6plex [K11; K12]; 1xTMT6plex [N-Term]	0.000167803	0.0007351	1.505	1	1	1	D4B2A4	D4B2A4 [346-357]		1	2071.27	102.6	120.5	115.3	88.2	91.4	96.6	102.3	86.5	98.8	97.7	102.6	120.5	115.3	88.2	91.4	96.6	102.3	86.5	98.8	97.7		High	High	High	High	High	High	High	High	High	High	High	0.0003564	3.545e-05
96374	FALSE	High	[K].LSPLEPGVLK.[T]	1xTMT6plex [K10]; 1xTMT6plex [N-Term]	0.0182595	0.0007351	0.582	1	1	2	D4AXZ1	D4AXZ1 [360-369]		0	1510.96	79.7	97.1	140	132.7	98.6	78.8	90.7	101.8	82.5	98	79.7	97.1	140	132.7	98.6	78.8	90.7	101.8	82.5	98		High	High	High	High	High	High	High	High	High	High	High	0.0003564	0.007586
96360	FALSE	High	[K].LSPGGEDAAIK.[R]	1xTMT6plex [K11]; 1xTMT6plex [N-Term]	0.00119001	0.0007351	1.12	1	1	1	D4AJ43	D4AJ43 [47-57]		0	1515.88																					NoQuanValues	High	High	High	High	High	High	High	High	High	High	High	0.0003564	0.0003325
96344	FALSE	High	[R].ISPEKVWPSPDLK.[T]	2xTMT6plex [K5; K13]; 1xTMT6plex [N-Term]	0.000941761	0.0007351	1.166	1	1	3	D4AQT0	D4AQT0 [225-237]		1	2183.3	109.8	106.1	92.8	81.9	98	114.6	91	108.6	109.3	87.9	109.8	106.1	92.8	81.9	98	114.6	91	108.6	109.3	87.9		High	High	High	High	High	High	High	High	High	High	High	0.0003564	0.0002538
96327	FALSE	High	[K].LSPDDVIAR.[A]	1xTMT6plex [N-Term]	0.0287489	0.0007351	0.492	1	1	2	D4AY13	D4AY13 [948-956]		0	1214.69	84.7	84.7	97.8	101.3	103.9	131.6	97.3	85.6	100.2	112.9	84.7	84.7	97.8	101.3	103.9	131.6	97.3	85.6	100.2	112.9		High	High	High	High	High	High	High	High	High	High	High	0.0003564	0.01281
96315	FALSE	High	[K].LSNVAYPITSK.[L]	1xTMT6plex [K11]; 1xTMT6plex [N-Term]	5.73411e-05	0.0007351	1.716	1	1	5	D4ALR8	D4ALR8 [757-767]		0	1650.98	94.3	122.5	165.6	71.7	81.2	69.2	76.6	134.6	73	111.2	94.3	122.5	165.6	71.7	81.2	69.2	76.6	134.6	73	111.2		High	High	High	High	High	High	High	High	High	High	High	0.0003564	1.037e-05
96294	FALSE	High	[R].ISNPYLEDVVER.[V]	1xTMT6plex [N-Term]	5.36704e-05	0.0007351	1.729	1	1	8	D4AMC6	D4AMC6 [409-420]		0	1662.89	115.4	117.3	112.3	95.1	97.5	98.4	102.5	95	92.4	74.2	115.4	117.3	112.3	95.1	97.5	98.4	102.5	95	92.4	74.2		High	High	High	High	High	High	High	High	High	High	High	0.0003564	9.596e-06
96564	FALSE	High	[K].ISRDELLSEGK.[R]	1xTMT6plex [K11]; 1xTMT6plex [N-Term]	0.000100876	0.0007351	1.605	1	1	3	D4AZF7	D4AZF7 [19-29]		1	1704.99	85.9	95.4	83.8	91.1	146.7	120	86.5	94	94.3	102.5	85.9	95.4	83.8	91.1	146.7	120	86.5	94	94.3	102.5		High	High	High	High	High	High	High	High	High	High	High	0.0003564	1.979e-05
99007	FALSE	High	[R].IVGEDHYNTATR.[V]	1xTMT6plex [N-Term]	0.000161108	0.0007351	1.513	1	1	6	D4AS42	D4AS42 [505-516]		0	1604.82	84.9	93.1	94.8	127.4	120.8	117.9	89.7	93.8	87	90.5	84.9	93.1	94.8	127.4	120.8	117.9	89.7	93.8	87	90.5		High	High	High	High	High	High	High	High	High	High	High	0.0003564	3.371e-05
97665	FALSE	High	[K].LTGIYLDGLESAAR.[S]	1xTMT6plex [N-Term]	0.000150795	0.0007351	1.526	1	1	5	D4AP81	D4AP81 [635-648]		0	1707.95	110	137	119.2	94.4	91.8	151.5	80.6	110.5	105.2		110	137	119.2	94.4	91.8	151.5	80.6	110.5	105.2			High	High	High	High	High	High	High	High	High	Not Found	High	0.0003564	3.132e-05
97790	FALSE	High	[R].LTIDDITKR.[L]	1xTMT6plex [K8]; 1xTMT6plex [N-Term]	0.00116013	0.0007351	1.125	1	1	1	D4AZU7	D4AZU7 [1767-1775]		1	1532.94	77.6	66.8	95.5	119.7	116.3	105.2	116.8	109.2	73.7	119.2	77.6	66.8	95.5	119.7	116.3	105.2	116.8	109.2	73.7	119.2		High	High	High	High	High	High	High	High	High	High	High	0.0003564	0.0003238
98845	FALSE	High	[K].LVELIEGNEPK.[G]	1xTMT6plex [K11]; 1xTMT6plex [N-Term]	0.00273914	0.0007351	0.956	1	1	4	D4B070	D4B070 [346-356]		0	1699	115.1	116.7	92	116	104	77.7	81	108.3	76.5	112.6	115.1	116.7	92	116	104	77.7	81	108.3	76.5	112.6		High	High	High	High	High	High	High	High	High	High	High	0.0003564	0.0008624
98797	FALSE	High	[R].IVEGEDMPPVAGR.[Q]	1xOxidation [M7]; 1xTMT6plex [N-Term]	0.0131389	0.0007351	0.647	1	1	2	D4AY06	D4AY06 [383-395]		0	1614.84	97.6	93.6	90.4	96.5	105.8	110.8	90.2	85.7	113.4	116	97.6	93.6	90.4	96.5	105.8	110.8	90.2	85.7	113.4	116		High	High	High	High	High	High	High	High	High	High	High	0.0003564	0.005198
98784	FALSE	High	[K].LVEETEKLK.[I]	2xTMT6plex [K7; K9]; 1xTMT6plex [N-Term]	0.000885995	0.0007351	1.178	1	1	5	D4B318	D4B318 [348-356]		1	1776.11	89.7	89.5	51	69.8	68.9	58.5	145.2	126	167.3	134	89.7	89.5	51	69.8	68.9	58.5	145.2	126	167.3	134		High	High	High	High	High	High	High	High	High	High	High	0.0003564	0.000237
98761	FALSE	High	[R].IVEDKLTGSPK.[G]	2xTMT6plex [K5; K11]; 1xTMT6plex [N-Term]	0.00120217	0.0007351	1.118	1	1	2	D4B436	D4B436 [37-47]		1	1874.16	78.7	135.5	67.9	113.6	131.4	72.5	65.2	129.7	79.1	126.4	78.7	135.5	67.9	113.6	131.4	72.5	65.2	129.7	79.1	126.4		High	High	High	High	High	High	High	High	High	High	High	0.0003564	0.0003357
98726	FALSE	High	[R].IVDVLYDEK.[T]	1xTMT6plex [K9]; 1xTMT6plex [N-Term]	0.00580773	0.0007351	0.808	1	1	2	D4AVZ4	D4AVZ4 [422-430]		0	1551.9	82.3	103.2	121.1	155.2	109.3	53.9	71.2	105.9	87.4	110.6	82.3	103.2	121.1	155.2	109.3	53.9	71.2	105.9	87.4	110.6		High	High	High	High	High	High	High	High	High	High	High	0.0003564	0.002038
98687	FALSE	High	[K].IVDQPWIGK.[S]	1xTMT6plex [K9]; 1xTMT6plex [N-Term]	0.00193879	0.0007351	1.024	1	1	2	D4B2W8	D4B2W8 [903-911]		0	1513.91	91.7	114.9	103.4	125.6	112.7	112.6	92.4	91.8	75.2	79.6	91.7	114.9	103.4	125.6	112.7	112.6	92.4	91.8	75.2	79.6		High	High	High	High	High	High	High	High	High	High	High	0.0003564	0.0005819
98671	FALSE	High	[R].LVDNSPIDGDLK.[W]	1xTMT6plex [K12]; 1xTMT6plex [N-Term]	0.00145844	0.0007351	1.08	1	1	2	D4AT41	D4AT41 [456-467]		0	1743.99	80.7	85.3	96.8	145.1	135.7	125.8	72.3	89.4	68.2	100.6	80.7	85.3	96.8	145.1	135.7	125.8	72.3	89.4	68.2	100.6		High	High	High	High	High	High	High	High	High	High	High	0.0003564	0.0004207
98621	FALSE	High	[R].IVDGSEFSEFKR.[D]	1xTMT6plex [K11]; 1xTMT6plex [N-Term]	9.20155e-07	0.0007351	2.528	1	1	4	D4AXH0	D4AXH0 [370-381]		1	1872.03	108.8	117.3	118.1	71.9	94.9	94.4	79.9	100.7	102.2	111.9	108.8	117.3	118.1	71.9	94.9	94.4	79.9	100.7	102.2	111.9		High	High	High	High	High	High	High	High	High	High	High	0.0003564	9.213e-08
98590	FALSE	High	[R].IVDFAPGLPGLMHR.[T]	1xOxidation [M12]; 1xTMT6plex [N-Term]	0.00824196	0.0007351	0.739	1	1	1	D4ARV3	D4ARV3 [86-99]		0	1767.98	97.4	106.4	84.4	93.6	117.9	130.3	84	85.4	99.6	101	97.4	106.4	84.4	93.6	117.9	130.3	84	85.4	99.6	101		High	High	High	High	High	High	High	High	High	High	High	0.0003564	0.00304
97731	FALSE	High	[K].ITKDGVTVAK.[A]	2xTMT6plex [K3; K10]; 1xTMT6plex [N-Term]	0.00875908	0.0007351	0.727	1	1	1	D4AS46	D4AS46 [90-99]		1	1719.1	116.8	49.8	41.4	98.9	67.8	81.5	229.3	40.2	207.2	67.1	116.8	49.8	41.4	98.9	67.8	81.5	229.3	40.2	207.2	67.1		High	High	High	High	High	High	High	High	High	High	High	0.0003564	0.003276
98579	FALSE	High	[K].IVDEFLVKHPR.[T]	1xTMT6plex [K8]; 1xTMT6plex [N-Term]	0.0111722	0.0007351	0.679	1	1	1	D4ANZ5	D4ANZ5 [85-95]		1	1811.09	169.4	131.1	112.5	82.1	124.5	92.6	86.6	110.7	90.5		169.4	131.1	112.5	82.1	124.5	92.6	86.6	110.7	90.5			High	High	High	High	High	High	High	High	High	Not Found	High	0.0003564	0.004332
98571	FALSE	High	[K].LVDEDDLKDIPQK.[V]	2xTMT6plex [K8; K13]; 1xTMT6plex [N-Term]	3.66418e-05	0.0007351	1.804	1	1	4	D4B5S8	D4B5S8 [298-310]		1	2215.28	78	73.6	192.6	88.7	121.8	147.6	110.3	72.9	54.6	59.8	78	73.6	192.6	88.7	121.8	147.6	110.3	72.9	54.6	59.8		High	High	High	High	High	High	High	High	High	High	High	0.0003564	6.207e-06
98556	FALSE	High	[R].LVDCPGDDIRK.[Y]	1xCarbamidomethyl [C4]; 1xTMT6plex [K11]; 1xTMT6plex [N-Term]	0.0253513	0.0007351	0.517	1	1	1	D4AW43	D4AW43 [139-149]		1	1745.96																					NoQuanValues	High	High	High	High	High	High	High	High	High	High	High	0.0003564	0.01107
98402	FALSE	High	[K].ITYKENDICETTEGVR.[S]	1xCarbamidomethyl [C9]; 1xTMT6plex [K4]; 1xTMT6plex [N-Term]	7.58616e-05	0.0007351	1.661	1	1	1	D4AIF1	D4AIF1 [42-57]		1	2386.23	56.5	81.6	117.5	118.5	191.5	121.8	65.3	92.2	68.8	86.3	56.5	81.6	117.5	118.5	191.5	121.8	65.3	92.2	68.8	86.3		High	High	High	High	High	High	High	High	High	High	High	0.0003564	1.425e-05
98360	FALSE	High	[R].LTVIDTPGFGDYVNNR.[D]	1xTMT6plex [N-Term]	0.000177464	0.0007351	1.494	1	1	1	D4AR53	D4AR53 [83-98]		0	2010.05	168.5	125.4	160	78.4	90.2	79.1	81.4	111.8	105.3		168.5	125.4	160	78.4	90.2	79.1	81.4	111.8	105.3			High	High	High	High	High	High	High	High	High	Not Found	High	0.0003564	3.764e-05
98343	FALSE	High	[R].LTVEDPVTIEYITK.[Y]	1xTMT6plex [K14]; 1xTMT6plex [N-Term]	0.00704275	0.0007351	0.77	1	1	2	D4AX85	D4AX85 [47-60]		0	2079.2	122	136.4	181.9	56	122.2	74.7	115.1	82.3	109.4		122	136.4	181.9	56	122.2	74.7	115.1	82.3	109.4			High	High	High	High	High	High	High	High	High	Not Found	High	0.0003564	0.00255
98292	FALSE	High	[K].LTTLEPLLEK.[A]	1xTMT6plex [K10]; 1xTMT6plex [N-Term]	0.040605	0.0007351	0.423	1	1	2	D4AK99	D4AK99 [144-153]		0	1615.01	83.8	96.9	123.4	137.6	76.8	84.2	84.1	111.5	66.5	135.1	83.8	96.9	123.4	137.6	76.8	84.2	84.1	111.5	66.5	135.1		High	High	High	High	High	High	High	High	High	High	High	0.0003564	0.01898
98053	FALSE	High	[R].ITPPPASDLVEIK.[A]	1xTMT6plex [K13]; 1xTMT6plex [N-Term]	5.0491e-05	0.0007351	1.741	1	1	5	D4AXK7	D4AXK7 [106-118]		0	1838.1	64.7	85.5	74.9	109.2	166	219.9	69.7	73.9	66.7	69.5	64.7	85.5	74.9	109.2	166	219.9	69.7	73.9	66.7	69.5		High	High	High	High	High	High	High	High	High	High	High	0.0003564	8.965e-06
97999	FALSE	High	[R].LTPDIDNLQR.[S]	1xTMT6plex [N-Term]	0.0226901	0.0007351	0.539	1	1	3	D4B3G2	D4B3G2 [294-303]		0	1413.79	97	111.6	109.6	124.1	92.9	87.7	96.5	92.8	94.2	93.6	97	111.6	109.6	124.1	92.9	87.7	96.5	92.8	94.2	93.6		High	High	High	High	High	High	High	High	High	High	High	0.0003564	0.009734
97793	FALSE	High	[R].LTLDDVCFNPTGR.[G]	1xCarbamidomethyl [C7]; 1xTMT6plex [N-Term]	0.00506398	0.0007351	0.835	1	1	3	D4AM06	D4AM06 [448-460]		0	1736.88	100.1	92.2	98.2	94.9	137.2	156.6	68.5	90.9	74.5	87	100.1	92.2	98.2	94.9	137.2	156.6	68.5	90.9	74.5	87		High	High	High	High	High	High	High	High	High	High	High	0.0003564	0.001747
98577	FALSE	High	[K].IVDEFLVK.[H]	1xTMT6plex [K8]; 1xTMT6plex [N-Term]	0.00259025	0.0007351	0.967	1	1	2	D4ANZ5	D4ANZ5 [85-92]		0	1420.88	124	115.3	125.8	102.5	79.4	66.2	83.8	142.7	86.6	73.7	124	115.3	125.8	102.5	79.4	66.2	83.8	142.7	86.6	73.7		High	High	High	High	High	High	High	High	High	High	High	0.0003564	0.0008078
113005	FALSE	High	[R].NLDIPRPGYEHLNR.[L]		0.0195989	0.0007351	0.568	1	1	2	D4B1Q1	D4B1Q1 [205-218]		0	1693.88																					NoQuanLabels	High	High	High	High	High	High	High	High	High	High	High	0.0003564	0.008238
113006	FALSE	High	[R].NLDIPRPGYEHLNR.[L]	1xTMT6plex [N-Term]	2.14742e-05	0.0007351	1.909	1	1	8	D4B1Q1	D4B1Q1 [205-218]		0	1923.04	83.7	78.5	69.7	117.4	98.6	124.6	117.4	95.1	104.1	111.1	83.7	78.5	69.7	117.4	98.6	124.6	117.4	95.1	104.1	111.1		High	High	High	High	High	High	High	High	High	High	High	0.0003564	3.365e-06
113038	FALSE	High	[R].NLDSFADCGR.[E]	1xCarbamidomethyl [C8]; 1xTMT6plex [N-Term]	0.00392865	0.0007351	0.885	1	1	1	D4AIK2	D4AIK2 [170-179]		0	1383.65	85.2	89.1	90	100.3	106.7	122.4	82.9	103.8	96.7	122.8	85.2	89.1	90	100.3	106.7	122.4	82.9	103.8	96.7	122.8		High	High	High	High	High	High	High	High	High	High	High	0.0003564	0.001303
122205	FALSE	High	[R].QSVADFIARR.[D]	1xTMT6plex [N-Term]	0.00595698	0.0007351	0.803	1	1	1	D4B3D2	D4B3D2 [124-133]		1	1391.8	146.8	115.1	114.6	65.5	96.3	110.3	92.2	76.2	108.4	74.5	146.8	115.1	114.6	65.5	96.3	110.3	92.2	76.2	108.4	74.5		High	High	High	High	High	High	High	High	High	High	High	0.0003564	0.002098
122204	FALSE	High	[R].QSVADFIAR.[R]	1xTMT6plex [N-Term]	0.00649365	0.0007351	0.786	1	1	2	D4B3D2	D4B3D2 [124-132]		0	1235.69	107.4	102.7	114.8	82.3	86.4	86.4	93.9	98.9	111.2	116	107.4	102.7	114.8	82.3	86.4	86.4	93.9	98.9	111.2	116		High	High	High	High	High	High	High	High	High	High	High	0.0003564	0.002316
121947	FALSE	High	[K].QSLPPALK.[I]	1xTMT6plex [K8]; 1xTMT6plex [N-Term]	0.0344368	0.0007351	0.456	1	1	2	D4AY24	D4AY24 [60-67]		0	1311.84	73.1	94.6	112.7	97.3	106	101.4	102.6	97.3	91.9	123.1	73.1	94.6	112.7	97.3	106	101.4	102.6	97.3	91.9	123.1		High	High	High	High	High	High	High	High	High	High	High	0.0003564	0.01577
121694	FALSE	High	[K].QSADLTPLPELPTSPDPK.[A]	1xTMT6plex [K18]; 1xTMT6plex [N-Term]	0.000257305	0.0007351	1.421	1	1	2	D4API2	D4API2 [245-262]		0	2364.31	96.5	102.3	122.9	105.7	120.9	102.5	71.5	107.7	90	80	96.5	102.3	122.9	105.7	120.9	102.5	71.5	107.7	90	80		High	High	High	High	High	High	High	High	High	High	High	0.0003564	5.767e-05
121076	FALSE	High	[R].QQIPLESEQR.[V]	1xTMT6plex [N-Term]	0.00383015	0.0007351	0.89	1	1	1	D4AYS0	D4AYS0 [300-309]		0	1456.8	76.6	92.2	85	147.8	154.1	146.1	82.2	83.6	83.7	48.7	76.6	92.2	85	147.8	154.1	146.1	82.2	83.6	83.7	48.7		High	High	High	High	High	High	High	High	High	High	High	0.0003564	0.001265
121067	FALSE	High	[R].QQLLDELFER.[A]	1xTMT6plex [N-Term]	0.000352755	0.0007351	1.359	1	1	3	D4B0P2	D4B0P2 [92-101]		0	1519.83	134.4	131.4	96.3	93.4	44.1	38.6	93.6	128.1	145	95.3	134.4	131.4	96.3	93.4	44.1	38.6	93.6	128.1	145	95.3		High	High	High	High	High	High	High	High	High	High	High	0.0003564	8.296e-05
121062	FALSE	High	[R].QQIESSDPSLPK.[L]	1xTMT6plex [K12]; 1xTMT6plex [N-Term]	0.0219025	0.0007351	0.546	1	1	1	D4AZI4	D4AZI4 [97-108]		0	1787																					NoQuanValues	High	High	High	High	High	High	High	High	High	High	High	0.0003564	0.009348
120056	FALSE	High	[R].QNLPQLEGSTIQK.[A]	1xTMT6plex [K13]; 1xTMT6plex [N-Term]	0.000167803	0.0007351	1.505	1	1	5	D4AZZ3	D4AZZ3 [495-507]		0	1914.11	84.6	99.1	95.5	137	135.2	126.7	71.8	88.2	70.7	91.1	84.6	99.1	95.5	137	135.2	126.7	71.8	88.2	70.7	91.1		High	High	High	High	High	High	High	High	High	High	High	0.0003564	3.531e-05
119677	FALSE	High	[K].QIVSNESSEIIR.[M]	1xTMT6plex [N-Term]	1.04251e-05	0.0007351	2.051	1	1	1	D4AT65	D4AT65 [224-235]		0	1603.89	66.1	96.5	76	167.5	171.2	123.4	54	88.1	76.8	80.3	66.1	96.5	76	167.5	171.2	123.4	54	88.1	76.8	80.3		High	High	High	High	High	High	High	High	High	High	High	0.0003564	1.473e-06
122499	FALSE	High	[R].QTLSEIVK.[K]	1xTMT6plex [K8]; 1xTMT6plex [N-Term]	0.00841085	0.0007351	0.735	1	1	2	D4B486	D4B486 [297-304]		0	1375.86	80.2	102.2	108.5	92.1	94.5	87.5	120.2	112.5	94.2	107.9	80.2	102.2	108.5	92.1	94.5	87.5	120.2	112.5	94.2	107.9		High	High	High	High	High	High	High	High	High	High	High	0.0003564	0.003116
119442	FALSE	High	[K].QIPVTDEDFVQPGR.[L]	1xTMT6plex [N-Term]	0.000566234	0.0007351	1.266	1	1	2	D4AQK8	D4AQK8 [397-410]		0	1829.96	79.2	92.5	104.1	118.1	140.5	129.5	74.8	90.9	79.6	90.6	79.2	92.5	104.1	118.1	140.5	129.5	74.8	90.9	79.6	90.6		High	High	High	High	High	High	High	High	High	High	High	0.0003564	0.0001419
119277	FALSE	High	[R].QLLDREPLQGK.[G]	1xTMT6plex [K11]; 1xTMT6plex [N-Term]	0.0176242	0.0007351	0.589	1	1	1	D4AKJ6	D4AKJ6 [90-100]		1	1755.05																					NoQuanValues	High	High	High	High	High	High	High	High	High	High	High	0.0003564	0.007274
119275	FALSE	High	[K].QLIDLGLEQK.[T]	1xTMT6plex [K10]; 1xTMT6plex [N-Term]	0.000213144	0.0007351	1.458	1	1	6	D4ATQ9	D4ATQ9 [471-480]		0	1614.98	152.8	143.5	177.9	43	58.5	33.6	72.1	99.3	120.2	99.1	152.8	143.5	177.9	43	58.5	33.6	72.1	99.3	120.2	99.1		High	High	High	High	High	High	High	High	High	High	High	0.0003564	4.65e-05
119220	FALSE	High	[K].QLGYPALISDERLK.[Y]	1xTMT6plex [K14]; 1xTMT6plex [N-Term]	0.0232696	0.0007351	0.534	1	1	2	D4ARN4	D4ARN4 [462-475]		1	2061.21	102.5	117.8	105.8	89.7	130.9	145.7	100.2	100.8	106.4		102.5	117.8	105.8	89.7	130.9	145.7	100.2	100.8	106.4			High	High	High	High	High	High	High	High	High	Not Found	High	0.0003564	0.01
119030	FALSE	High	[K].QLEDGRTLSDYNIQK.[E]	1xTMT6plex [K15]; 1xTMT6plex [N-Term]	1.13095e-05	0.0007351	2.035	1	2	3	D4AME0	D4AME0 [49-63]		1	2238.21	98.6	143	106.5	63.4	92.9	57.9	85.4	115.8	119.3	117.2	98.6	143	106.5	63.4	92.9	57.9	85.4	115.8	119.3	117.2		High	High	High	High	High	High	High	High	High	High	High	0.0003564	1.621e-06
119008	FALSE	High	[R].QIDVDPAGLEK.[T]	1xTMT6plex [K11]; 1xTMT6plex [N-Term]	0.0394089	0.0007351	0.429	1	1	1	D4AL36	D4AL36 [462-472]		0	1642.94	98.6	97.2	93.8	108.9	95.9	118.3	84.3	90.3	91	121.8	98.6	97.2	93.8	108.9	95.9	118.3	84.3	90.3	91	121.8		High	High	High	High	High	High	High	High	High	High	High	0.0003564	0.0184
118993	FALSE	High	[R].QLDNKGIYPPINVLPSLSR.[L]	1xTMT6plex [K5]; 1xTMT6plex [N-Term]	8.29137e-06	0.0007351	2.096	1	1	4	D4AKG3	D4AKG3 [265-283]		1	2582.51	156.7	142.6	110.1	53.9	103.4	80.5	72.1	79.7	103.3	97.6	156.7	142.6	110.1	53.9	103.4	80.5	72.1	79.7	103.3	97.6		High	High	High	High	High	High	High	High	High	High	High	0.0003564	1.14e-06
118974	FALSE	High	[R].QLDGGHVEFFR.[G]	1xTMT6plex [N-Term]	0.00280962	0.0007351	0.951	1	1	1	D4ANV0	D4ANV0 [292-302]		0	1533.8	90.8	100.4	78.9	67.6	95.5	108.6	98.4	108.4	104.1	147.3	90.8	100.4	78.9	67.6	95.5	108.6	98.4	108.4	104.1	147.3		High	High	High	High	High	High	High	High	High	High	High	0.0003564	0.0008862
118963	FALSE	High	[K].QIDEPEKIER.[V]	1xTMT6plex [K7]; 1xTMT6plex [N-Term]	0.000557657	0.0007351	1.269	1	1	2	D4AW11	D4AW11 [912-921]		1	1714.97	205.3	38.4	47	63.5	73.2	108.8	168.8	43.5	193.2	58.3	205.3	38.4	47	63.5	73.2	108.8	168.8	43.5	193.2	58.3		High	High	High	High	High	High	High	High	High	High	High	0.0003564	0.0001397
118859	FALSE	High	[K].QIADWEQLAR.[E]	1xTMT6plex [N-Term]	0.00626706	0.0007351	0.793	1	1	1	D4AL54	D4AL54 [393-402]		0	1458.79	120.3	126.3	103.3	139.3	93.1	94.3	72.5	88.2	92.4	70.4	120.3	126.3	103.3	139.3	93.1	94.3	72.5	88.2	92.4	70.4		High	High	High	High	High	High	High	High	High	High	High	0.0003564	0.002229
119389	FALSE	High	[R].QLNLTEDHLLR.[Y]	1xTMT6plex [N-Term]	0.00112526	0.0007351	1.131	1	1	1	D4AS43	D4AS43 [572-582]		0	1580.9	95.1	93	64	79.5	118.8	153.1	79.7	83.6	96.4	136.9	95.1	93	64	79.5	118.8	153.1	79.7	83.6	96.4	136.9		High	High	High	High	High	High	High	High	High	High	High	0.0003564	0.0003123
118834	FALSE	High	[R].QKYGLPLDSR.[H]	1xTMT6plex [K2]; 1xTMT6plex [N-Term]	0.00280962	0.0007351	0.951	1	1	1	D4AMT2	D4AMT2 [702-711]		1	1634.96	93.6	94.7	92.3	118.8	68.7	64.2	87.3	128.5	132.6	119.3	93.6	94.7	92.3	118.8	68.7	64.2	87.3	128.5	132.6	119.3		High	High	High	High	High	High	High	High	High	High	High	0.0003564	0.0008906
122500	FALSE	High	[R].QTLSEIVKK.[F]	2xTMT6plex [K8; K9]; 1xTMT6plex [N-Term]	0.00598729	0.0007351	0.802	1	1	1	D4B486	D4B486 [297-305]		1	1733.11	78	93	85.2	94.1	103	103.3	148.1	96.1	102.7	96.5	78	93	85.2	94.1	103	103.3	148.1	96.1	102.7	96.5		High	High	High	High	High	High	High	High	High	High	High	0.0003564	0.002109
122763	FALSE	High	[K].QVAEQIKTEVGEGVK.[V]	2xTMT6plex [K7; K15]; 1xTMT6plex [N-Term]	0.0203046	0.0007351	0.561	1	1	1	D4B3J5	D4B3J5 [53-67]		1	2302.36																					NoQuanValues	High	High	High	High	High	High	High	High	High	High	High	0.0003564	0.008563
126213	FALSE	High	[R].RLAELIGTR.[A]	1xTMT6plex [N-Term]	0.00247446	0.0007351	0.976	1	1	1	D4AL68	D4AL68 [367-375]		1	1257.78																					NoQuanValues	High	High	High	High	High	High	High	High	High	High	High	0.0003564	0.000769
126055	FALSE	High	[R].RKEDLEFLTK.[E]	2xTMT6plex [K2; K10]; 1xTMT6plex [N-Term]	0.00156604	0.0007351	1.066	1	1	2	D4B302	D4B302 [196-205]		2	1966.19	100.5	119.5	120.9	89.4	114.4	79.7	81.9	97.5	89.7	106.5	100.5	119.5	120.9	89.4	114.4	79.7	81.9	97.5	89.7	106.5		High	High	High	High	High	High	High	High	High	High	High	0.0003564	0.0004546
125709	FALSE	High	[K].RGQYIPGIK.[I]	1xTMT6plex [K9]; 1xTMT6plex [N-Term]	0.021249	0.0007351	0.552	1	1	1	D4AIR7	D4AIR7 [296-304]		1	1489.93	73	91.9	79.8	93.9	108.6	116.4	97.2	96.8	108.8	133.6	73	91.9	79.8	93.9	108.6	116.4	97.2	96.8	108.8	133.6		High	High	High	High	High	High	High	High	High	High	High	0.0003564	0.009033
125668	FALSE	High	[R].RGPPEDGIPSK.[T]	1xTMT6plex [K11]; 1xTMT6plex [N-Term]	0.00439297	0.0007351	0.863	1	1	2	D4AKB3	D4AKB3 [265-275]		1	1610.93	240.9	35.8	45.8	82.4	101.7	176.7	110.4	55	69.8	81.4	240.9	35.8	45.8	82.4	101.7	176.7	110.4	55	69.8	81.4		High	High	High	High	High	High	High	High	High	High	High	0.0003564	0.001483
125665	FALSE	High	[R].RGPLVIYNPEVDGKELVR.[A]	1xTMT6plex [K14]; 1xTMT6plex [N-Term]	1.07739e-06	0.0007351	2.497	1	1	6	D4AR62	D4AR62 [218-235]		2	2512.47	96.5	105.2	119	86.7	115.1	135.6	95.9	86.8	73	86.2	96.5	105.2	119	86.7	115.1	135.6	95.9	86.8	73	86.2		High	High	High	High	High	High	High	High	High	High	High	0.0003564	1.103e-07
125664	FALSE	High	[R].RGPLVIYNPEVDGK.[E]	1xTMT6plex [K14]; 1xTMT6plex [N-Term]	5.07486e-05	0.0007351	1.74	1	1	5	D4AR62	D4AR62 [218-231]		1	2015.17	95	101.6	102.5	91.8	114.4	155.2	99	92.5	73.6	74.6	95	101.6	102.5	91.8	114.4	155.2	99	92.5	73.6	74.6		High	High	High	High	High	High	High	High	High	High	High	0.0003564	9.03e-06
125567	FALSE	High	[K].RGIEVGDVK.[L]	1xTMT6plex [K9]; 1xTMT6plex [N-Term]	0.00128434	0.0007351	1.105	1	1	1	D4B239	D4B239 [694-702]		1	1430.87	87.1	40.7	26.6	156.6	72.6	279.3	123.2	24.8	138.7	50.5	87.1	40.7	26.6	156.6	72.6	279.3	123.2	24.8	138.7	50.5		High	High	High	High	High	High	High	High	High	High	High	0.0003564	0.0003638
125317	FALSE	High	[R].RGDLSVELR.[S]	1xTMT6plex [N-Term]	0.00853979	0.0007351	0.732	1	1	1	D4AVC2	D4AVC2 [544-552]		1	1273.74	113.6	84.9	86.7	86.1	98.5	124.7	113.5	79.8	110.7	101.5	113.6	84.9	86.7	86.1	98.5	124.7	113.5	79.8	110.7	101.5		High	High	High	High	High	High	High	High	High	High	High	0.0003564	0.003179
125142	FALSE	High	[K].RFPIDEMR.[A]	1xTMT6plex [N-Term]	0.0147624	0.0007351	0.624	1	1	1	D4B0X3	D4B0X3 [329-336]		1	1292.7	82.5	73.5	73.9	122	119.6	184.9	94.3	81.3	87.5	80.5	82.5	73.5	73.9	122	119.6	184.9	94.3	81.3	87.5	80.5		High	High	High	High	High	High	High	High	High	High	High	0.0003564	0.005954
122703	FALSE	High	[R].QTVAVGVIK.[A]	1xTMT6plex [K9]; 1xTMT6plex [N-Term]	0.00203989	0.0007351	1.014	1	1	5	D4AN95	D4AN95 [444-452]		0	1372.89	106.4	154.6	192.9	57.9	74.5	48.3	110.4	78.5	87.5	89.1	106.4	154.6	192.9	57.9	74.5	48.3	110.4	78.5	87.5	89.1		High	High	High	High	High	High	High	High	High	High	High	0.0003564	0.0006163
125072	FALSE	High	[R].RFEDPVVK.[K]	1xTMT6plex [K8]; 1xTMT6plex [N-Term]	0.00737174	0.0007351	0.761	1	1	1	D4AQ97	D4AQ97 [80-87]		1	1447.87	78.5	60.8	54.6	77.2	51.7	62.1	139	154.5	149.1	172.7	78.5	60.8	54.6	77.2	51.7	62.1	139	154.5	149.1	172.7		High	High	High	High	High	High	High	High	High	High	High	0.0003564	0.002686
125067	FALSE	High	[R].RFDVYPDVSK.[G]	1xTMT6plex [K10]; 1xTMT6plex [N-Term]	0.000100364	0.0007351	1.606	1	1	1	D4ATH6	D4ATH6 [281-290]		1	1683.95	87.9	112	91.6	97.4	105.1	88.2	89.8	123.9	110.5	93.6	87.9	112	91.6	97.4	105.1	88.2	89.8	123.9	110.5	93.6		High	High	High	High	High	High	High	High	High	High	High	0.0003564	1.968e-05
124667	FALSE	High	[K].REDIPDVIK.[Y]	1xTMT6plex [K9]; 1xTMT6plex [N-Term]	0.00240015	0.0007351	0.982	1	1	1	D4AKP5	D4AKP5 [574-582]		1	1542.93	81.7	84.6	72.1	89	129.9	153.4	99.7	78.4	114.2	96.9	81.7	84.6	72.1	89	129.9	153.4	99.7	78.4	114.2	96.9		High	High	High	High	High	High	High	High	High	High	High	0.0003564	0.0007431
123752	FALSE	High	[K].RAGEISSEELER.[I]	1xTMT6plex [N-Term]	2.04087e-05	0.0007351	1.919	1	1	1	D4AZ70	D4AZ70 [57-68]		1	1604.84	127.7	51.1	55.6	98.7	106.2	198.2	108.5	61.6	95	97.3	127.7	51.1	55.6	98.7	106.2	198.2	108.5	61.6	95	97.3		High	High	High	High	High	High	High	High	High	High	High	0.0003564	3.181e-06
123469	FALSE	High	[R].QYPWGVVEVENQR.[H]	1xTMT6plex [N-Term]	0.00737174	0.0007351	0.761	1	1	1	D4ARA7	D4ARA7 [224-236]		0	1832.95	83.4	97.7	76.6	100.9	141.1	135.8	82.3	87.3	103.6	91.3	83.4	97.7	76.6	100.9	141.1	135.8	82.3	87.3	103.6	91.3		High	High	High	High	High	High	High	High	High	High	High	0.0003564	0.002682
123063	FALSE	High	[K].QVLPETENDFNERVR.[A]	1xTMT6plex [N-Term]	0.000598829	0.0007351	1.255	1	1	1	D4ATD9	D4ATD9 [861-875]		1	2075.07	98.9	109.2	84.7	97.3	106.7	119.8	91.1	81.2	100.9	110.3	98.9	109.2	84.7	97.3	106.7	119.8	91.1	81.2	100.9	110.3		High	High	High	High	High	High	High	High	High	High	High	0.0003564	0.0001512
123062	FALSE	High	[K].QVLPETENDFNER.[V]	1xTMT6plex [N-Term]	0.00611006	0.0007351	0.798	1	1	2	D4ATD9	D4ATD9 [861-873]		0	1819.9	86.4	92.3	90.7	107.1	142.1	125.3	80.5	88.6	94.6	92.5	86.4	92.3	90.7	107.1	142.1	125.3	80.5	88.6	94.6	92.5		High	High	High	High	High	High	High	High	High	High	High	0.0003564	0.002162
123054	FALSE	High	[R].QVLGDLHPDIK.[A]	1xTMT6plex [K11]; 1xTMT6plex [N-Term]	0.000913453	0.0007351	1.172	1	1	3	D4B526	D4B526 [98-108]		0	1693	77.1	88.5	119.3	117.8	116.3	104.1	88.3	87.6	68.8	132.3	77.1	88.5	119.3	117.8	116.3	104.1	88.3	87.6	68.8	132.3		High	High	High	High	High	High	High	High	High	High	High	0.0003564	0.0002456
123037	FALSE	High	[R].QVLDGTLSEK.[G]	1xTMT6plex [K10]; 1xTMT6plex [N-Term]	0.00916806	0.0007351	0.718	1	1	4	D4B1K0	D4B1K0 [425-434]		0	1547.9	91.6	116.1	119.5	75.9	74.2	59.6	100.2	134.4	104.2	124.3	91.6	116.1	119.5	75.9	74.2	59.6	100.2	134.4	104.2	124.3		High	High	High	High	High	High	High	High	High	High	High	0.0003564	0.003453
123003	FALSE	High	[K].QVHPDTGISK.[R]	1xTMT6plex [K10]; 1xTMT6plex [N-Term]	0.0133401	0.0007351	0.644	1	1	1	D4B269	D4B269 [148-157]		0	1539.89																					NoQuanValues	High	High	High	High	High	High	High	High	High	High	High	0.0003564	0.005298
125068	FALSE	High	[R].RFDVYPDVSKGK.[I]	2xTMT6plex [K10; K12]; 1xTMT6plex [N-Term]	0.00226966	0.0007351	0.993	1	1	1	D4ATH6	D4ATH6 [281-292]		2	2098.23	131.4	153.5	50.1	45.4	69.1	97.2	135.7	58	200.5	59.2	131.4	153.5	50.1	45.4	69.1	97.2	135.7	58	200.5	59.2		High	High	High	High	High	High	High	High	High	High	High	0.0003564	0.000697
118702	FALSE	High	[R].QKIEQELER.[V]	1xTMT6plex [K2]; 1xTMT6plex [N-Term]	0.00300145	0.0007351	0.938	1	1	3	D4AXW6	D4AXW6 [61-69]		1	1630.95	176.8	50.7	62.9	107.8	62.5	87.8	164.2	79	133.1	75.2	176.8	50.7	62.9	107.8	62.5	87.8	164.2	79	133.1	75.2		High	High	High	High	High	High	High	High	High	High	High	0.0003564	0.0009582
118662	FALSE	High	[R].QKFIDNVPLGR.[L]	1xTMT6plex [K2]; 1xTMT6plex [N-Term]	0.0342649	0.0007351	0.457	1	1	2	D4ARH4	D4ARH4 [211-221]		1	1745.05	94.7	114	89	99.2	85	84.5	88.6	102.2	98.9	143.9	94.7	114	89	99.2	85	84.5	88.6	102.2	98.9	143.9		High	High	High	High	High	High	High	High	High	High	High	0.0003564	0.01567
118358	FALSE	High	[K].QGTIKPQPEPVVPK.[I]	2xTMT6plex [K5; K14]; 1xTMT6plex [N-Term]	5.73411e-05	0.0007351	1.716	1	1	5	D4B2R0	D4B2R0 [296-309]		0	2205.36	108.6	104.5	105.6	89.6	85.6	111	118	94.3	79.3	103.5	108.6	104.5	105.6	89.6	85.6	111	118	94.3	79.3	103.5		High	High	High	High	High	High	High	High	High	High	High	0.0003564	1.039e-05
115146	FALSE	High	[R].NSDLWEIAK.[S]	1xTMT6plex [K9]; 1xTMT6plex [N-Term]	0.00419674	0.0007351	0.872	1	1	4	D4B5Z5	D4B5Z5 [115-123]		0	1533.87	108.5	101.9	101.6	94	69	63.6	96.4	114.1	116.5	134.3	108.5	101.9	101.6	94	69	63.6	96.4	114.1	116.5	134.3		High	High	High	High	High	High	High	High	High	High	High	0.0003564	0.001408
114795	FALSE	High	[K].NQAIVDEIEQHFK.[N]	1xTMT6plex [K13]; 1xTMT6plex [N-Term]	4.24546e-07	0.0007351	2.68	1	1	5	D4ATQ0	D4ATQ0 [65-77]		0	2029.11	117.7	101.1	89.3	113.2	82.3	74.1	87.8	120.2	104.2	110.1	117.7	101.1	89.3	113.2	82.3	74.1	87.8	120.2	104.2	110.1		High	High	High	High	High	High	High	High	High	High	High	0.0003564	3.791e-08
114566	FALSE	High	[K].NPIVELDGDEMTR.[I]	1xOxidation [M11]; 1xTMT6plex [N-Term]	0.0283187	0.0007351	0.495	1	1	3	D4AK25	D4AK25 [104-116]		0	1733.86	74.4	93.1	85.1	116.3	139.1	143.5	81.1	90.3	80.4	96.6	74.4	93.1	85.1	116.3	139.1	143.5	81.1	90.3	80.4	96.6		High	High	High	High	High	High	High	High	High	High	High	0.0003564	0.01257
114430	FALSE	High	[R].NPEQLETVIGALGPK.[Q]	1xTMT6plex [K15]; 1xTMT6plex [N-Term]	0.0146879	0.0007351	0.625	1	1	1	D4AZF7	D4AZF7 [269-283]		0	2024.18																					NoQuanValues	High	High	High	High	High	High	High	High	High	Not Found	High	0.0003564	0.005909
114270	FALSE	High	[K].NNPVLVGEPGVGK.[T]	1xTMT6plex [K13]; 1xTMT6plex [N-Term]	0.000922793	0.0007351	1.17	1	1	1	D4B081	D4B081 [212-224]		0	1738.03	84.3	89.3	106	98.8	125.7	118.1	108.6	87.2	74.4	107.8	84.3	89.3	106	98.8	125.7	118.1	108.6	87.2	74.4	107.8		High	High	High	High	High	High	High	High	High	High	High	0.0003564	0.0002481
114263	FALSE	High	[R].NNPNFVLPDR.[A]	1xTMT6plex [N-Term]	0.00744691	0.0007351	0.759	1	1	1	D4ATS2	D4ATS2 [291-300]		0	1414.76	79.6	94.2	87.8	155.1	121.4	129	85.5	79.6	79	88.8	79.6	94.2	87.8	155.1	121.4	129	85.5	79.6	79	88.8		High	High	High	High	High	High	High	High	High	High	High	0.0003564	0.002708
114157	FALSE	High	[K].NMPLSEPPNELKK.[L]	1xOxidation [M2]; 2xTMT6plex [K12; K13]; 1xTMT6plex [N-Term]	0.016502	0.0007351	0.602	1	1	1	D4AM07	D4AM07 [929-941]		1	2200.26	87.6	90.5	82.3	108.7	133.9	134.2	106.5	77.2	90.3	88.7	87.6	90.5	82.3	108.7	133.9	134.2	106.5	77.2	90.3	88.7		High	High	High	High	High	High	High	High	High	High	High	0.0003564	0.006741
114156	FALSE	High	[K].NMPLSEPPNELKK.[L]	2xTMT6plex [K12; K13]; 1xTMT6plex [N-Term]	0.00589683	0.0007351	0.805	1	1	1	D4AM07	D4AM07 [929-941]		1	2184.27	76	87.5	83.3	136.8	158.8	165.9	97.1	90.2	67	37.3	76	87.5	83.3	136.8	158.8	165.9	97.1	90.2	67	37.3		High	High	High	High	High	High	High	High	High	High	High	0.0003564	0.002074
114110	FALSE	High	[R].NMHEDSHQFPVLGK.[F]	1xOxidation [M2]; 1xTMT6plex [K14]; 1xTMT6plex [N-Term]	0.0190133	0.0007351	0.574	1	1	2	D4ARG6	D4ARG6 [343-356]		0	2113.09	77.3	74.5	75.8	109.7	163.5	147.7	92.3	84.7	94.9	79.7	77.3	74.5	75.8	109.7	163.5	147.7	92.3	84.7	94.9	79.7		High	High	High	High	High	High	High	High	High	High	High	0.0003564	0.007962
115279	FALSE	High	[K].NSQADLDRLLK.[M]	1xTMT6plex [K11]	0.0325913	0.0007351	0.467	1	1	2	D4B451	D4B451 [238-248]		1	1501.85	99.3	141.4	105.6	97.6	106.8	74.8	73	100.2	106.8	94.8	99.3	141.4	105.6	97.6	106.8	74.8	73	100.2	106.8	94.8		High	High	High	High	High	High	High	High	High	High	High	0.0003564	0.01479
113823	FALSE	High	[K].NLSDDIDDEKLR.[E]	1xTMT6plex [K10]; 1xTMT6plex [N-Term]	0.000726553	0.0007351	1.217	1	1	1	D4AZ29	D4AZ29 [349-360]		1	1891.02																					NoQuanValues	High	High	High	High	High	High	High	High	High	High	High	0.0003564	0.000189
113651	FALSE	High	[K].NIPDIIKEK.[G]	2xTMT6plex [K7; K9]; 1xTMT6plex [N-Term]	0.00129746	0.0007351	1.103	1	1	1	D4ALM9	D4ALM9 [905-913]		1	1757.11	100.5	106.6	118.1	112.3	104.3	98.2	110.8	87.8	78	83.4	100.5	106.6	118.1	112.3	104.3	98.2	110.8	87.8	78	83.4		High	High	High	High	High	High	High	High	High	High	High	0.0003564	0.0003662
113600	FALSE	High	[K].NLNENTPGGKLNR.[G]	1xTMT6plex [K10]; 1xTMT6plex [N-Term]	0.000601884	0.0007351	1.254	1	1	1	D4AQX4	D4AQX4 [41-53]		1	1885.07	107.7	119.9	114	74.3	108.8	99	110.8	72	104.8	88.8	107.7	119.9	114	74.3	108.8	99	110.8	72	104.8	88.8		High	High	High	High	High	High	High	High	High	High	High	0.0003564	0.0001522
113599	FALSE	High	[K].NLNEENGGLWFTR.[E]	1xTMT6plex [N-Term]	9.90786e-06	0.0007351	2.061	1	1	4	D4AY48	D4AY48 [318-330]		0	1778.9	91.5	103.6	111.3	93.6	108.1	93.4	106.9	117.1	89.7	84.8	91.5	103.6	111.3	93.6	108.1	93.4	106.9	117.1	89.7	84.8		High	High	High	High	High	High	High	High	High	High	High	0.0003564	1.392e-06
113533	FALSE	High	[K].NLLVEDIRPSDILTR.[Q]	1xTMT6plex [N-Term]	2.84777e-06	0.0007351	2.306	1	1	2	D4AWX6	D4AWX6 [279-293]		0	1983.14	106.3	98.3	120.4	105.9	89.2	93.5	82.7	107.4	87.1	109.1	106.3	98.3	120.4	105.9	89.2	93.5	82.7	107.4	87.1	109.1		High	High	High	High	High	High	High	High	High	High	High	0.0003564	3.358e-07
113370	FALSE	High	[K].NIKFPGLEK.[Y]	2xTMT6plex [K3; K9]; 1xTMT6plex [N-Term]	0.000270738	0.0007351	1.411	1	1	3	D4AYS6	D4AYS6 [164-172]		1	1733.09	93.3	79.1	98.5	116.2	59.2	62.6	108.9	144.2	101	137	93.3	79.1	98.5	116.2	59.2	62.6	108.9	144.2	101	137		High	High	High	High	High	High	High	High	High	High	High	0.0003564	6.106e-05
113246	FALSE	High	[K].NIGGEDMVIK.[A]	1xOxidation [M7]; 1xTMT6plex [K10]; 1xTMT6plex [N-Term]	0.0219025	0.0007351	0.546	1	1	3	D4APA6	D4APA6 [70-79]		0	1549.87	92.3	104	90.9	122.6	121.9	112.5	95.9	80.8	93.7	85.4	92.3	104	90.9	122.6	121.9	112.5	95.9	80.8	93.7	85.4		High	High	High	High	High	High	High	High	High	High	High	0.0003564	0.009323
113173	FALSE	High	[K].NLFDVTEAIKK.[G]	2xTMT6plex [K10; K11]; 1xTMT6plex [N-Term]	1.44339e-07	0.0007351	2.892	1	1	3	D4AX03	D4AX03 [134-144]		1	1965.2	98.4	82.9	110.5	96.9	95.9	79	110.8	118	81.4	126.2	98.4	82.9	110.5	96.9	95.9	79	110.8	118	81.4	126.2		High	High	High	High	High	High	High	High	High	High	High	0.0003564	1.108e-08
113172	FALSE	High	[K].NLFDVTEAIK.[K]	1xTMT6plex [K10]; 1xTMT6plex [N-Term]	3.19377e-05	0.0007351	1.831	1	1	6	D4AX03	D4AX03 [134-143]		0	1607.94	95.9	82	112	121.7	80.1	69.8	110.4	137.1	96.8	94.1	95.9	82	112	121.7	80.1	69.8	110.4	137.1	96.8	94.1		High	High	High	High	High	High	High	High	High	High	High	0.0003564	5.32e-06
113068	FALSE	High	[K].NLEDPIGNISLR.[T]	1xTMT6plex [N-Term]	0.00832598	0.0007351	0.737	1	1	2	D4B2B1	D4B2B1 [96-107]		0	1569.88	116.9	135.7	111.1	89.2	115.9	145.6	82.7	101.6	101.3		116.9	135.7	111.1	89.2	115.9	145.6	82.7	101.6	101.3			High	High	High	High	High	High	High	High	High	High	High	0.0003564	0.003089
113801	FALSE	High	[K].NIRPVISR.[L]	1xTMT6plex [N-Term]	0.0235055	0.0007351	0.532	1	1	2	D4AYS6	D4AYS6 [412-419]		0	1183.75	111.2	80.7	39.3	80.3	72.1	82.3	180.9	37.2	232.7	83.5	111.2	80.7	39.3	80.3	72.1	82.3	180.9	37.2	232.7	83.5		High	High	High	High	High	High	High	High	High	High	High	0.0003564	0.01013
115280	FALSE	High	[K].NSQADLDRLLK.[M]	1xTMT6plex [K11]; 1xTMT6plex [N-Term]	0.0128753	0.0007351	0.651	1	1	1	D4B451	D4B451 [238-248]		1	1731.02	152.8	167.6	103.8	71.4	62.9	63	107.5	85.6	106	79.5	152.8	167.6	103.8	71.4	62.9	63	107.5	85.6	106	79.5		High	High	High	High	High	High	High	High	High	High	High	0.0003564	0.005085
115410	FALSE	High	[R].NTEASYESQFGITR.[R]	1xTMT6plex [N-Term]	5.47741e-05	0.0007351	1.725	1	1	4	D4AWF5	D4AWF5 [864-877]		0	1831.9	93.2	86.3	82.5	130.4	136.7	136.4	91	78.7	85.7	79.1	93.2	86.3	82.5	130.4	136.7	136.4	91	78.7	85.7	79.1		High	High	High	High	High	High	High	High	High	High	High	0.0003564	9.816e-06
115705	FALSE	High	[K].NVEHALDALR.[N]	1xTMT6plex [N-Term]	0.0291854	0.0007351	0.489	1	1	2	D4AIK3	D4AIK3 [235-244]		0	1366.76	95.3	109.4	102.1	93.2	66	68.8	122.7	128.3	104.5	109.7	95.3	109.4	102.1	93.2	66	68.8	122.7	128.3	104.5	109.7		High	High	High	High	High	High	High	High	High	High	High	0.0003564	0.01302
118357	FALSE	High	[K].QGTIKPQPEPVVPK.[I]	2xTMT6plex [K5; K14]	0.0111722	0.0007351	0.679	1	1	2	D4B2R0	D4B2R0 [296-309]		0	1976.19	82.9	120.3	98.9	100.5	157.3	124.5	67.1	82	87	79.4	82.9	120.3	98.9	100.5	157.3	124.5	67.1	82	87	79.4		High	High	High	High	High	High	High	High	High	High	High	0.0003564	0.004321
118154	FALSE	High	[K].QGLDTLIR.[V]	1xTMT6plex [N-Term]	0.0163358	0.0007351	0.604	1	1	2	D4AWW5	D4AWW5 [330-337]		0	1144.69	106	89.4	82.6	186.2	84.6	91.1	96.8	94.3	81.4	87.6	106	89.4	82.6	186.2	84.6	91.1	96.8	94.3	81.4	87.6		High	High	High	High	High	High	High	High	High	High	High	0.0003564	0.006662
118087	FALSE	High	[R].QGGSKVEDVDGLISK.[L]	2xTMT6plex [K5; K15]; 1xTMT6plex [N-Term]	0.000922793	0.0007351	1.17	1	1	1	D4AIE7	D4AIE7 [206-220]		1	2219.29																					NoQuanValues	High	High	High	High	High	High	High	High	High	High	High	0.0003564	0.0002492
118004	FALSE	High	[K].QGEGELPGLTDVVNPKR.[L]	1xTMT6plex [K16]; 1xTMT6plex [N-Term]	2.87007e-05	0.0007351	1.852	1	1	1	D4B1E6	D4B1E6 [166-182]		1	2267.28	108.3	117.1	156.9	77	92.6	92.1	94.6	83.6	80	97.8	108.3	117.1	156.9	77	92.6	92.1	94.6	83.6	80	97.8		High	High	High	High	High	High	High	High	High	High	High	0.0003564	4.689e-06
118003	FALSE	High	[K].QGEGELPGLTDVVNPK.[R]	1xTMT6plex [K16]; 1xTMT6plex [N-Term]	6.67989e-05	0.0007351	1.686	1	1	5	D4B1E6	D4B1E6 [166-181]		0	2111.17	142.8	140.1	187	53.7	85.8	49.3	99.2	94.6	82.3	65.1	142.8	140.1	187	53.7	85.8	49.3	99.2	94.6	82.3	65.1		High	High	High	High	High	High	High	High	High	High	High	0.0003564	1.236e-05
117537	FALSE	High	[K].QEISKDDFLNPIKQDTK.[K]	3xTMT6plex [K5; K13; K17]; 1xTMT6plex [N-Term]	0.000384631	0.0007351	1.342	1	1	2	D4AWD2	D4AWD2 [58-74]		2	2935.69	133.7	148.5	197.3	51.6	81.4	58.8	70.6	74.9	97.6	85.6	133.7	148.5	197.3	51.6	81.4	58.8	70.6	74.9	97.6	85.6		High	High	High	High	High	High	High	High	High	High	High	0.0003564	9.14e-05
117536	FALSE	High	[K].QEISKDDFLNPIK.[Q]	2xTMT6plex [K5; K13]; 1xTMT6plex [N-Term]	1.45864e-05	0.0007351	1.985	1	1	4	D4AWD2	D4AWD2 [58-70]		1	2234.3	101.4	113.1	116.6	72.5	85.4	73.5	79.8	125.5	99.1	133.1	101.4	113.1	116.6	72.5	85.4	73.5	79.8	125.5	99.1	133.1		High	High	High	High	High	High	High	High	High	High	High	0.0003564	2.164e-06
117488	FALSE	High	[R].QEIDDGLSKIEEQKAR.[I]	2xTMT6plex [K9; K14]; 1xTMT6plex [N-Term]	0.000202569	0.0007351	1.468	1	1	1	D4B1V8	D4B1V8 [56-71]		2	2546.44	114.8	105.2	108	73.5	111.9	116.4	68.2	86.9	100.8	114.2	114.8	105.2	108	73.5	111.9	116.4	68.2	86.9	100.8	114.2		High	High	High	High	High	High	High	High	High	High	High	0.0003564	4.389e-05
117425	FALSE	High	[R].QEEYEYQDPITEFIK.[A]	1xTMT6plex [K15]; 1xTMT6plex [N-Term]	0.0371183	0.0007351	0.441	1	1	1	D4B0S0	D4B0S0 [314-328]		0	2390.22																					NoQuanValues	High	High	High	High	High	High	High	High	High	Not Found	High	0.0003564	0.0172
117338	FALSE	High	[K].QEAKPNEKPDLVK.[T]	3xTMT6plex [K4; K8; K13]; 1xTMT6plex [N-Term]	0.00583728	0.0007351	0.807	1	1	1	D4AQF5	D4AQF5 [73-85]		0	2412.46																					NoQuanValues	High	High	High	High	High	High	High	High	High	High	High	0.0003564	0.002054
116244	FALSE	High	[R].QADFAPSLFK.[D]	1xTMT6plex [K10]; 1xTMT6plex [N-Term]	0.00319011	0.0007351	0.926	1	1	1	D4AUE8	D4AUE8 [1217-1226]		0	1581.9	117.4	148.5	100.2	79.6	79.6	60.7	55.7	105.6	97	155.5	117.4	148.5	100.2	79.6	79.6	60.7	55.7	105.6	97	155.5		High	High	High	High	High	High	High	High	High	High	High	0.0003564	0.001026
115874	FALSE	High	[R].NVPDDVLK.[T]	1xTMT6plex [K8]; 1xTMT6plex [N-Term]	0.0132727	0.0007351	0.645	1	1	4	D4B2N2	D4B2N2 [261-268]		0	1357.81	86	112	110.9	138.9	107.9	87.1	86.5	92.5	94.1	84.2	86	112	110.9	138.9	107.9	87.1	86.5	92.5	94.1	84.2		High	High	High	High	High	High	High	High	High	High	High	0.0003564	0.005274
115865	FALSE	High	[R].NVPAGGLFTGAEVVKTPEQVK.[L]	2xTMT6plex [K15; K21]; 1xTMT6plex [N-Term]	2.45038e-07	0.0007351	2.788	1	1	1	D4AWC9	D4AWC9 [395-415]		1	2828.65	101.4	106.2	102.9	63.9	170.6	127.3	76.5	70.6	74.1	106.6	101.4	106.2	102.9	63.9	170.6	127.3	76.5	70.6	74.1	106.6		High	High	High	High	High	High	High	High	High	High	High	0.0003564	2.03e-08
115864	FALSE	High	[R].NVPAGGLFTGAEVVK.[T]	1xTMT6plex [K15]; 1xTMT6plex [N-Term]	3.39375e-07	0.0007351	2.724	1	1	3	D4AWC9	D4AWC9 [395-409]		0	1917.12	131.1	108.9	126.6	69.7	95.4	79.7	105	79.2	94.5	109.8	131.1	108.9	126.6	69.7	95.4	79.7	105	79.2	94.5	109.8		High	High	High	High	High	High	High	High	High	High	High	0.0003564	2.946e-08
115820	FALSE	High	[R].NVLIGNDDKIQEAVGR.[L]	1xTMT6plex [K9]; 1xTMT6plex [N-Term]	7.24655e-05	0.0007351	1.67	1	1	2	D4AJY6	D4AJY6 [174-189]		1	2199.25																					NoQuanValues	High	High	High	High	High	High	High	High	High	High	High	0.0003564	1.353e-05
115817	FALSE	High	[R].NVLIESPYGSPK.[I]	1xTMT6plex [K12]; 1xTMT6plex [N-Term]	3.59035e-05	0.0007351	1.808	1	1	6	D4AS46	D4AS46 [78-89]		0	1762.02	115.8	154.1	114.8	60.6	68.2	57.7	94.9	122.4	106	105.4	115.8	154.1	114.8	60.6	68.2	57.7	94.9	122.4	106	105.4		High	High	High	High	High	High	High	High	High	High	High	0.0003564	6.089e-06
115816	FALSE	High	[R].NVLIESPYGSPK.[I]	1xTMT6plex [K12]	0.0196982	0.0007351	0.567	1	1	2	D4AS46	D4AS46 [78-89]		0	1532.85	85	123.5	90.3	85.1	129.4	93.7	72.1	102.1	103.3	115.5	85	123.5	90.3	85.1	129.4	93.7	72.1	102.1	103.3	115.5		High	High	High	High	High	High	High	High	High	High	High	0.0003564	0.008299
115813	FALSE	High	[K].NVLGDAVEK.[V]	1xTMT6plex [K9]; 1xTMT6plex [N-Term]	0.0124267	0.0007351	0.658	1	1	2	D4AYK5	D4AYK5 [552-560]		0	1402.83	75.7	52.6	66.4	164.4	72.1	112.9	110.6	93.3	80.7	171.3	75.7	52.6	66.4	164.4	72.1	112.9	110.6	93.3	80.7	171.3		High	High	High	High	High	High	High	High	High	High	High	0.0003564	0.004893
115791	FALSE	High	[K].NVHEDDLQDIIDR.[A]	1xTMT6plex [N-Term]	0.000630086	0.0007351	1.245	1	1	2	D4AZJ7	D4AZJ7 [30-42]		0	1810.91	76.7	103.2	86.9	152.6	108.9	103.9	93.4	90.3	90.4	93.6	76.7	103.2	86.9	152.6	108.9	103.9	93.4	90.3	90.4	93.6		High	High	High	High	High	High	High	High	High	High	High	0.0003564	0.0001611
115756	FALSE	High	[R].NVEYRPGEDGVDRLR.[K]	1xTMT6plex [N-Term]	0.00273914	0.0007351	0.956	1	1	1	D4AW79	D4AW79 [760-774]		1	2004.05																					NoQuanValues	High	High	High	High	High	High	High	High	High	High	High	0.0003564	0.0008622
115706	FALSE	High	[K].NVEKFPDFPSDQK.[I]	2xTMT6plex [K4; K13]; 1xTMT6plex [N-Term]	4.01568e-05	0.0007351	1.786	1	1	3	D4AWX6	D4AWX6 [390-402]		1	2238.24	91.7	92.8	104.1	92	98.4	95.7	93.2	108.7	94	129.4	91.7	92.8	104.1	92	98.4	95.7	93.2	108.7	94	129.4		High	High	High	High	High	High	High	High	High	High	High	0.0003564	6.893e-06
96289	FALSE	High	[K].LSNPTGGFR.[T]	1xTMT6plex [N-Term]	0.0049622	0.0007351	0.839	1	1	2	D4ALC5	D4ALC5 [195-203]		0	1177.65	92.5	79.9	128.6	93.1	107.7	114.6	140.4	74.5	94	74.8	92.5	79.9	128.6	93.1	107.7	114.6	140.4	74.5	94	74.8		High	High	High	High	High	High	High	High	High	High	High	0.0003564	0.001702
95766	FALSE	High	[R].LSGTGSSGATIR.[L]	1xTMT6plex [N-Term]	6.74823e-05	0.0007351	1.684	1	1	1	D4AMR1	D4AMR1 [479-490]		0	1335.74	99.1	118.4	104.3	124	90.8	79.9	116.7	92.9	91.2	82.9	99.1	118.4	104.3	124	90.8	79.9	116.7	92.9	91.2	82.9		High	High	High	High	High	High	High	High	High	High	High	0.0003564	1.252e-05
95765	FALSE	High	[R].LSGTGSSGATIR.[L]		0.0143933	0.0007351	0.629	1	1	1	D4AMR1	D4AMR1 [479-490]		0	1106.58																					NoQuanLabels	High	High	High	High	High	High	High	High	High	Not Found	High	0.0003564	0.005781
95705	FALSE	High	[R].ISGPGDFTVEEK.[L]	1xTMT6plex [K12]; 1xTMT6plex [N-Term]	0.0168395	0.0007351	0.598	1	1	1	D4ARQ3	D4ARQ3 [324-335]		0	1736.95	73.1	118.6	108.6	150.9	126.7	98.1	63.8	94.2	64.9	101.2	73.1	118.6	108.6	150.9	126.7	98.1	63.8	94.2	64.9	101.2		High	High	High	High	High	High	High	High	High	High	High	0.0003564	0.006931
86300	FALSE	High	[R].LKGVVDPEQK.[R]	2xTMT6plex [K2; K10]; 1xTMT6plex [N-Term]	0.000313792	0.0007351	1.382	1	1	1	D4B2M1	D4B2M1 [305-314]		1	1800.12	121.7	51.3	40.3	189.8	75.7	96	180.8	40.5	151.1	52.8	121.7	51.3	40.3	189.8	75.7	96	180.8	40.5	151.1	52.8		High	High	High	High	High	High	High	High	High	High	High	0.0003564	7.237e-05
86207	FALSE	High	[K].LKELIDASKPDLSK.[T]	3xTMT6plex [K2; K9; K14]; 1xTMT6plex [N-Term]	9.98211e-07	0.0007351	2.512	1	1	5	D4AXQ5	D4AXQ5 [206-219]		1	2473.54	122.2	131.3	132.4	79.9	78.8	78.5	102.6	93.1	79.8	101.3	122.2	131.3	132.4	79.9	78.8	78.5	102.6	93.1	79.8	101.3		High	High	High	High	High	High	High	High	High	High	High	0.0003564	1.01e-07
86173	FALSE	High	[R].LKDWTPPEPR.[V]	1xTMT6plex [K2]; 1xTMT6plex [N-Term]	0.0030321	0.0007351	0.936	1	1	1	D4AJM2	D4AJM2 [574-583]		1	1696.98	96.7	100	107.5	98.5	78.9	81.3	100.2	111	126.5	99.3	96.7	100	107.5	98.5	78.9	81.3	100.2	111	126.5	99.3		High	High	High	High	High	High	High	High	High	High	High	0.0003564	0.0009671
86152	FALSE	High	[K].LKDIMAGVEK.[L]	2xTMT6plex [K2; K10]; 1xTMT6plex [N-Term]	5.40726e-06	0.0007351	2.18	1	1	1	D4AWC9	D4AWC9 [44-53]		1	1791.1	92.8	96.8	121	86.3	76.6	69.9	109.9	112.6	101.1	133	92.8	96.8	121	86.3	76.6	69.9	109.9	112.6	101.1	133		High	High	High	High	High	High	High	High	High	High	High	0.0003564	6.976e-07
86143	FALSE	High	[R].IKDIEFVEK.[A]	2xTMT6plex [K2; K9]; 1xTMT6plex [N-Term]	0.00298624	0.0007351	0.939	1	1	2	D4AWC1	D4AWC1 [210-218]		1	1808.11	72.7	88.7	94	141.9	86.4	70.7	100.6	125.9	88.9	130.1	72.7	88.7	94	141.9	86.4	70.7	100.6	125.9	88.9	130.1		High	High	High	High	High	High	High	High	High	High	High	0.0003564	0.0009521
86142	FALSE	High	[K].LKDLDFWPR.[V]	1xTMT6plex [K2]; 1xTMT6plex [N-Term]	0.00503834	0.0007351	0.836	1	1	3	D4ARI3	D4ARI3 [66-74]		1	1647.96	121.4	111.2	106.5	78.3	83.2	80.7	85.6	101.8	98.1	133.3	121.4	111.2	106.5	78.3	83.2	80.7	85.6	101.8	98.1	133.3		High	High	High	High	High	High	High	High	High	High	High	0.0003564	0.001733
85769	FALSE	High	[R].LHFEDLGNQASK.[L]	1xTMT6plex [K12]; 1xTMT6plex [N-Term]	0.00152673	0.0007351	1.071	1	1	1	D4ARG4	D4ARG4 [61-72]		0	1817	87.9	99	91.4	93.2	112.3	126.3	92.5	90.1	98.6	108.8	87.9	99	91.4	93.2	112.3	126.3	92.5	90.1	98.6	108.8		High	High	High	High	High	High	High	High	High	High	High	0.0003564	0.0004415
85676	FALSE	High	[R].LGYVPYVPLDEGVAR.[S]	1xTMT6plex [N-Term]	0.015847	0.0007351	0.61	1	1	1	D4B599	D4B599 [386-400]		0	1877.04																					NoQuanValues	High	High	High	High	High	High	High	High	High	Not Found	High	0.0003564	0.006437
85675	FALSE	High	[R].IGYVGEFGK.[I]	1xTMT6plex [K9]; 1xTMT6plex [N-Term]	0.00229284	0.0007351	0.991	1	1	3	D4AQT6	D4AQT6 [111-119]		0	1427.83	70.2	108.7	175.8	81.8	131.9	81.9	41	151.6	42.7	114.3	70.2	108.7	175.8	81.8	131.9	81.9	41	151.6	42.7	114.3		High	High	High	High	High	High	High	High	High	High	High	0.0003564	0.000706
86395	FALSE	High	[K].IKLPGLESDGK.[A]	2xTMT6plex [K2; K11]; 1xTMT6plex [N-Term]	5.44961e-05	0.0007351	1.726	1	1	2	D4AVS2	D4AVS2 [48-58]		1	1844.15	96	94.9	105.9	102.9	116.7	117.4	87	86	83.6	109.7	96	94.9	105.9	102.9	116.7	117.4	87	86	83.6	109.7		High	High	High	High	High	High	High	High	High	High	High	0.0003564	9.775e-06
85405	FALSE	High	[K].LGTIPGAGGSQR.[L]	1xTMT6plex [N-Term]	0.015847	0.0007351	0.61	1	1	2	D4AQL0	D4AQL0 [186-197]		0	1342.76	76.7	98.8	104.9	146.1	124.6	122.8	78.5	87.7	71.3	88.6	76.7	98.8	104.9	146.1	124.6	122.8	78.5	87.7	71.3	88.6		High	High	High	High	High	High	High	High	High	High	High	0.0003564	0.006463
85241	FALSE	High	[K].LGSIPENFTPHR.[N]	1xTMT6plex [N-Term]	0.00216818	0.0007351	1.002	1	1	2	D4AW11	D4AW11 [644-655]		0	1596.87	115.5	114	111.3	107	72.3	72.4	89.4	121.1	111.1	85.9	115.5	114	111.3	107	72.3	72.4	89.4	121.1	111.1	85.9		High	High	High	High	High	High	High	High	High	High	High	0.0003564	0.0006609
85083	FALSE	High	[R].IGRIEDVTPTPSDSTRR.[K]	1xTMT6plex [N-Term]	3.94413e-06	0.0007351	2.242	1	1	8	D4ANH6	D4ANH6 [127-143]		2	2129.15	101.1	82.4	83.7	107.4	130.3	175.3	97.9	70.6	70.6	80.8	101.1	82.4	83.7	107.4	130.3	175.3	97.9	70.6	70.6	80.8		High	High	High	High	High	High	High	High	High	High	High	0.0003564	4.867e-07
85082	FALSE	High	[R].IGRIEDVTPTPSDSTR.[R]	1xTMT6plex [N-Term]	1.24239e-06	0.0007351	2.469	1	1	7	D4ANH6	D4ANH6 [127-142]		1	1973.05	90.5	97.3	94.6	106.4	118.9	147.8	85.1	83	87.6	88.8	90.5	97.3	94.6	106.4	118.9	147.8	85.1	83	87.6	88.8		High	High	High	High	High	High	High	High	High	High	High	0.0003564	1.298e-07
85081	FALSE	High	[R].IGRIEDVTPTPSDSTR.[R]		0.00586698	0.0007351	0.806	1	1	1	D4ANH6	D4ANH6 [127-142]		1	1743.89																					NoQuanLabels	High	High	High	High	High	High	High	High	High	High	High	0.0003564	0.002067
84935	FALSE	High	[R].IGPNVTIGPNVVIGDGVR.[L]	1xTMT6plex [N-Term]	8.8825e-05	0.0007351	1.63	1	1	2	D4B1M6	D4B1M6 [275-292]		0	2006.16	104.2	90	106.1	60.3	123.8	139.4	102.3	86.6	84.7	102.8	104.2	90	106.1	60.3	123.8	139.4	102.3	86.6	84.7	102.8		High	High	High	High	High	High	High	High	High	High	High	0.0003564	1.706e-05
84895	FALSE	High	[K].IGPFPQWGDK.[K]	1xTMT6plex [K10]; 1xTMT6plex [N-Term]	0.0170971	0.0007351	0.595	1	1	2	D4AR89	D4AR89 [196-205]		0	1602.9	110	95.6	92.5	100.8	109.5	151.4	87.1	87	83.3	82.8	110	95.6	92.5	100.8	109.5	151.4	87.1	87	83.3	82.8		High	High	High	High	High	High	High	High	High	High	High	0.0003564	0.007031
84873	FALSE	High	[K].LGPAGDFDAIR.[A]	1xTMT6plex [N-Term]	0.00763819	0.0007351	0.754	1	1	1	D4B3K8	D4B3K8 [66-76]		0	1360.74																					NoQuanValues	High	High	High	High	High	High	High	High	High	High	High	0.0003564	0.002795
84549	FALSE	High	[K].IGIMPGFIHK.[R]	1xOxidation [M4]; 1xTMT6plex [K10]; 1xTMT6plex [N-Term]	0.00629894	0.0007351	0.792	1	1	1	D4ASC9	D4ASC9 [131-140]		0	1586.95																					NoQuanValues	High	High	High	High	High	High	High	High	High	High	High	0.0003564	0.002236
84537	FALSE	High	[R].LGLIPPPKEAK.[E]	2xTMT6plex [K8; K11]; 1xTMT6plex [N-Term]	0.0330848	0.0007351	0.464	1	1	2	D4ATF7	D4ATF7 [448-458]		1	1850.21	100.2	129	100	87.8	70.6	65.5	81.2	107.4	113.8	144.4	100.2	129	100	87.8	70.6	65.5	81.2	107.4	113.8	144.4		High	High	High	High	High	High	High	High	High	High	High	0.0003564	0.01502
85301	FALSE	High	[R].LGSSDPKGCFDIGLPSGK.[S]	1xCarbamidomethyl [C9]; 2xTMT6plex [K7; K18]; 1xTMT6plex [N-Term]	0.00964487	0.0007351	0.708	1	1	2	D4AK69	D4AK69 [147-164]		1	2522.39																					NoQuanValues	High	High	High	High	High	High	High	High	High	High	High	0.0003564	0.003654
84476	FALSE	High	[K].LGLETLFNR.[W]	1xTMT6plex [N-Term]	0.0390178	0.0007351	0.431	1	1	2	D4AP81	D4AP81 [822-830]		0	1291.76																					NoQuanValues	High	High	High	High	High	High	High	High	High	High	High	0.0003564	0.01814
86452	FALSE	High	[R].IKNEDDPTLTFR.[R]	1xTMT6plex [K2]; 1xTMT6plex [N-Term]	0.00077229	0.0007351	1.205	1	1	1	D4B398	D4B398 [91-102]		1	1907.06	105.9	112.4	132.2	69.8	95.1	74.3	93.6	91.3	114.1	111.3	105.9	112.4	132.2	69.8	95.1	74.3	93.6	91.3	114.1	111.3		High	High	High	High	High	High	High	High	High	High	High	0.0003564	0.0002028
86649	FALSE	High	[K].LKVFPVEAIVR.[G]	1xTMT6plex [K2]; 1xTMT6plex [N-Term]	0.000196477	0.0007351	1.474	1	1	3	D4ASU6	D4ASU6 [108-118]		1	1729.11	167	131.8	124.2	54.3	58.9	51.2	97.9	115	96.6	103	167	131.8	124.2	54.3	58.9	51.2	97.9	115	96.6	103		High	High	High	High	High	High	High	High	High	High	High	0.0003564	4.244e-05
87392	FALSE	High	[R].LLDTDYNPVLDVVGGR.[V]	1xTMT6plex [N-Term]	0.00124574	0.0007351	1.111	1	1	1	D4AVR1	D4AVR1 [584-599]		0	1975.07	88.3	89	114.1	97.9	111.6	164.4	136.1	90.8	107.7		88.3	89	114.1	97.9	111.6	164.4	136.1	90.8	107.7			High	High	High	High	High	High	High	High	High	Not Found	High	0.0003564	0.0003504
87389	FALSE	High	[K].LIDTAAEVIKR.[E]	1xTMT6plex [K10]; 1xTMT6plex [N-Term]	0.000423676	0.0007351	1.323	1	1	2	D4B4S5	D4B4S5 [124-134]		1	1687.05	96.7	90.7	104.1	87.2	105.5	137.3	74.4	87.7	87.4	128.9	96.7	90.7	104.1	87.2	105.5	137.3	74.4	87.7	87.4	128.9		High	High	High	High	High	High	High	High	High	High	High	0.0003564	0.0001022
87365	FALSE	High	[R].ILDSFISK.[G]	1xTMT6plex [K8]; 1xTMT6plex [N-Term]	0.0221247	0.0007351	0.544	1	1	2	D4ATE7	D4ATE7 [92-99]		0	1380.85	138	128.1	119.5	81.1	61.3	50.1	88.2	114.9	108.4	110.4	138	128.1	119.5	81.1	61.3	50.1	88.2	114.9	108.4	110.4		High	High	High	High	High	High	High	High	High	High	High	0.0003564	0.009446
87293	FALSE	High	[K].LLDNCLVELKK.[N]	1xCarbamidomethyl [C5]; 2xTMT6plex [K10; K11]; 1xTMT6plex [N-Term]	2.67906e-06	0.0007351	2.318	1	1	2	D4AWT7	D4AWT7 [405-415]		1	2032.24	103.4	108	144.6	67.3	80.4	64.1	95.1	127.8	84.4	124.9	103.4	108	144.6	67.3	80.4	64.1	95.1	127.8	84.4	124.9		High	High	High	High	High	High	High	High	High	High	High	0.0003564	3.132e-07
87292	FALSE	High	[K].LLDNCLVELK.[K]	1xCarbamidomethyl [C5]; 1xTMT6plex [K10]; 1xTMT6plex [N-Term]	0.00169875	0.0007351	1.05	1	1	4	D4AWT7	D4AWT7 [405-414]		0	1674.99	128.9	125.4	124.4	92.1	81.2	84.9	85.9	124.7	112.3	40.2	128.9	125.4	124.4	92.1	81.2	84.9	85.9	124.7	112.3	40.2		High	High	High	High	High	High	High	High	High	High	High	0.0003564	0.0005
87242	FALSE	High	[K].LLDIPSDGELK.[I]	1xTMT6plex [K11]; 1xTMT6plex [N-Term]	0.000189601	0.0007351	1.481	1	1	4	D4AJS2	D4AJS2 [377-387]		0	1657.98	98.3	102.1	143	107.5	73.6	53.2	84.3	134	75.7	128.3	98.3	102.1	143	107.5	73.6	53.2	84.3	134	75.7	128.3		High	High	High	High	High	High	High	High	High	High	High	0.0003564	4.066e-05
87235	FALSE	High	[K].LIDLPHKR.[A]	1xTMT6plex [K7]; 1xTMT6plex [N-Term]	0.0278948	0.0007351	0.498	1	1	2	D4ARG6	D4ARG6 [449-456]		1	1449.93	59.2	90.2	41	107	85.4	125.4	123.1	115.9	137.5	115.2	59.2	90.2	41	107	85.4	125.4	123.1	115.9	137.5	115.2		High	High	High	High	High	High	High	High	High	High	High	0.0003564	0.01231
87218	FALSE	High	[R].LIDLHAPTETVK.[Q]	1xTMT6plex [K12]; 1xTMT6plex [N-Term]	0.00070471	0.0007351	1.223	1	1	19	D4B243	D4B243 [87-98]		0	1795.07	101.8	111.8	128.8	97.6	84.6	77.8	96.4	118.3	85.6	97.4	101.8	111.8	128.8	97.6	84.6	77.8	96.4	118.3	85.6	97.4		High	High	High	High	High	High	High	High	High	High	High	0.0003564	0.0001823
87214	FALSE	High	[R].LLDIGGVK.[L]	1xTMT6plex [K8]; 1xTMT6plex [N-Term]	0.0297776	0.0007351	0.485	1	1	1	D4AM05	D4AM05 [129-136]		0	1272.83	95.4	113.9	130.4	97.2	102.8	91.4	114.6	103.9	78.5	71.6	95.4	113.9	130.4	97.2	102.8	91.4	114.6	103.9	78.5	71.6		High	High	High	High	High	High	High	High	High	High	High	0.0003564	0.01327
86510	FALSE	High	[K].LKPVEADLR.[R]	1xTMT6plex [K2]; 1xTMT6plex [N-Term]	0.0150645	0.0007351	0.62	1	1	2	D4ATW0	D4ATW0 [233-241]		0	1498.94	73.1	113.3	103.7	115.4	59.4	49.4	119	107.1	133.3	126.4	73.1	113.3	103.7	115.4	59.4	49.4	119	107.1	133.3	126.4		High	High	High	High	High	High	High	High	High	High	High	0.0003564	0.006087
87139	FALSE	High	[R].IIDGASPDKALLVDVGAGK.[G]	2xTMT6plex [K9; K19]; 1xTMT6plex [N-Term]	0.000144044	0.0007351	1.535	1	1	3	D4AL83	D4AL83 [216-234]		1	2526.51	102.9	93.8	97.3	62.2	90.3	84.8	59.8	128	72.4	208.4	102.9	93.8	97.3	62.2	90.3	84.8	59.8	128	72.4	208.4		High	High	High	High	High	High	High	High	High	High	High	0.0003564	2.965e-05
87101	FALSE	High	[K].LLDEEVAK.[V]	1xTMT6plex [K8]; 1xTMT6plex [N-Term]	0.0358426	0.0007351	0.448	1	1	1	D4B486	D4B486 [54-61]		0	1374.82																					NoQuanValues	High	High	High	High	High	High	High	High	High	High	High	0.0003564	0.01645
87097	FALSE	High	[R].ILDEDGGSLPKK.[L]	2xTMT6plex [K11; K12]; 1xTMT6plex [N-Term]	0.00123942	0.0007351	1.112	1	1	1	D4B3W9	D4B3W9 [388-399]		1	1959.17	82.9	100.9	96.4	108.3	139.1	109	99.7	75.6	83.6	104.4	82.9	100.9	96.4	108.3	139.1	109	99.7	75.6	83.6	104.4		High	High	High	High	High	High	High	High	High	High	High	0.0003564	0.0003481
87096	FALSE	High	[R].ILDEDGGSLPK.[K]	1xTMT6plex [K11]; 1xTMT6plex [N-Term]	0.00040885	0.0007351	1.33	1	1	4	D4B3W9	D4B3W9 [388-398]		0	1601.92	87.2	103.6	102.3	94.8	112.8	117.8	94.9	93.4	98.1	95.1	87.2	103.6	102.3	94.8	112.8	117.8	94.9	93.4	98.1	95.1		High	High	High	High	High	High	High	High	High	High	High	0.0003564	9.788e-05
87077	FALSE	High	[K].ILDDNPDLNQK.[W]	1xTMT6plex [K11]; 1xTMT6plex [N-Term]	0.0382469	0.0007351	0.435	1	1	1	D4ARQ8	D4ARQ8 [313-323]		0	1742.97	72.5	92.6	87.2	126.1	166.4	130.5	75.3	85.5	67.6	96.1	72.5	92.6	87.2	126.1	166.4	130.5	75.3	85.5	67.6	96.1		High	High	High	High	High	High	High	High	High	High	High	0.0003564	0.01779
87059	FALSE	High	[K].ILDDFVAK.[C]	1xTMT6plex [K8]; 1xTMT6plex [N-Term]	0.0028673	0.0007351	0.947	1	1	1	D4ASJ5	D4ASJ5 [306-313]		0	1378.83	78.9	97.8	77.4	97.9	64.4	66	116.9	124.3	140	136.6	78.9	97.8	77.4	97.9	64.4	66	116.9	124.3	140	136.6		High	High	High	High	High	High	High	High	High	High	High	0.0003564	0.0009085
86718	FALSE	High	[K].IIADPSYFPQKTK.[V]	2xTMT6plex [K11; K13]; 1xTMT6plex [N-Term]	0.00683161	0.0007351	0.776	1	1	1	D4AYY5	D4AYY5 [267-279]		1	2195.3	151.3	143.1	97.6	66.5	77.4	102.2	97.2	69	96	99.8	151.3	143.1	97.6	66.5	77.4	102.2	97.2	69	96	99.8		High	High	High	High	High	High	High	High	High	High	High	0.0003564	0.00246
86717	FALSE	High	[K].IIADPSYFPQK.[T]	1xTMT6plex [K11]; 1xTMT6plex [N-Term]	0.000956242	0.0007351	1.163	1	1	6	D4AYY5	D4AYY5 [267-277]		0	1737	119.6	103	92.3	107	88.9	70.6	102.6	123.5	81.9	110.6	119.6	103	92.3	107	88.9	70.6	102.6	123.5	81.9	110.6		High	High	High	High	High	High	High	High	High	High	High	0.0003564	0.0002595
86707	FALSE	High	[R].LLADEYEWDVTDAR.[K]	1xTMT6plex [N-Term]	3.68288e-05	0.0007351	1.803	1	1	3	D4B5S8	D4B5S8 [835-848]		0	1924.95	90.9	100	71.6	119.2	111.2	117.7	84.6	108.3	80.4	116	90.9	100	71.6	119.2	111.2	117.7	84.6	108.3	80.4	116		High	High	High	High	High	High	High	High	High	High	High	0.0003564	6.265e-06
86677	FALSE	High	[K].IKYPVLIK.[A]	2xTMT6plex [K2; K8]; 1xTMT6plex [N-Term]	0.00282393	0.0007351	0.95	1	1	1	D4ARQ7	D4ARQ7 [228-235]		1	1661.13	97.8	106.8	125.2	97.5	90.3	89.7	78.7	103.2	79.6	131.1	97.8	106.8	125.2	97.5	90.3	89.7	78.7	103.2	79.6	131.1		High	High	High	High	High	High	High	High	High	High	High	0.0003564	0.0008958
87138	FALSE	High	[R].IIDGASPDK.[A]	1xTMT6plex [K9]; 1xTMT6plex [N-Term]	0.0036037	0.0007351	0.902	1	1	3	D4AL83	D4AL83 [216-224]		0	1373.8	252	44.9	58	56.5	87.1	107.7	187	43.7	114.5	48.7	252	44.9	58	56.5	87.1	107.7	187	43.7	114.5	48.7		High	High	High	High	High	High	High	High	High	High	High	0.0003564	0.00118
84450	FALSE	High	[K].IGIDESKIR.[L]	1xTMT6plex [K7]; 1xTMT6plex [N-Term]	0.000400612	0.0007351	1.334	1	1	2	D4ARZ1	D4ARZ1 [341-349]		1	1488.91	65.8	103.2	95.7	101.7	113.5	127.5	112.9	87.6	85.1	106.8	65.8	103.2	95.7	101.7	113.5	127.5	112.9	87.6	85.1	106.8		High	High	High	High	High	High	High	High	High	High	High	0.0003564	9.592e-05
84223	FALSE	High	[R].LGGSIPNDIIK.[L]	1xTMT6plex [K11]; 1xTMT6plex [N-Term]	0.00241238	0.0007351	0.981	1	1	4	D4AM69	D4AM69 [60-70]		0	1584.97	113.6	131.5	97.2	99.1	85.1	77.5	90.6	106	102.9	96.6	113.6	131.5	97.2	99.1	85.1	77.5	90.6	106	102.9	96.6		High	High	High	High	High	High	High	High	High	High	High	0.0003564	0.0007462
84159	FALSE	High	[K].LGGNYAPVLR.[H]	1xTMT6plex [N-Term]	0.00127134	0.0007351	1.107	1	1	1	D4AZ63	D4AZ63 [228-237]		0	1288.76	86.2	108.3	99.9	105.2	107.3	115.2	85.7	103.5	89.4	99.2	86.2	108.3	99.9	105.2	107.3	115.2	85.7	103.5	89.4	99.2		High	High	High	High	High	High	High	High	High	High	High	0.0003564	0.000358
80637	FALSE	High	[R].IEDNVVVR.[A]	1xTMT6plex [N-Term]	0.0173587	0.0007351	0.592	1	1	3	D4AU46	D4AU46 [428-435]		0	1172.68	87.2	76	93.1	115.9	107.6	85.7	88.5	138.2	89.2	118.8	87.2	76	93.1	115.9	107.6	85.7	88.5	138.2	89.2	118.8		High	High	High	High	High	High	High	High	High	High	High	0.0003564	0.007149
80574	FALSE	High	[K].IEDFLERR.[L]	1xTMT6plex [N-Term]	0.0129407	0.0007351	0.65	1	1	2	D4ASY3	D4ASY3 [155-162]		1	1306.73	78.1	82.1	98.8	65.7	129.8	234.8	112.4	70.9	68.4	59	78.1	82.1	98.8	65.7	129.8	234.8	112.4	70.9	68.4	59		High	High	High	High	High	High	High	High	High	High	High	0.0003564	0.005104
80556	FALSE	High	[R].IEDDVLVTK.[D]	1xTMT6plex [K9]; 1xTMT6plex [N-Term]	0.0365663	0.0007351	0.444	1	1	1	D4B0B2	D4B0B2 [477-485]		0	1489.89																					NoQuanValues	High	High	High	High	High	High	High	High	High	High	High	0.0003564	0.01683
80181	FALSE	High	[R].IDVRDTEDLER.[I]	1xTMT6plex [N-Term]	0.00251247	0.0007351	0.973	1	1	3	D4ANV4	D4ANV4 [99-109]		1	1589.83	88.7	82.8	126.9	84.8	119.1	136.1	100.9	85	79.5	96.2	88.7	82.8	126.9	84.8	119.1	136.1	100.9	85	79.5	96.2		High	High	High	High	High	High	High	High	High	High	High	0.0003564	0.000784
80146	FALSE	High	[R].IDVLDPALLR.[S]	1xTMT6plex [N-Term]	0.00683161	0.0007351	0.776	1	1	2	D4AMI0	D4AMI0 [356-365]		0	1353.83	71.9	48.9	59.6	73.6	152.7	376.9	101.7	60.3	54.4		71.9	48.9	59.6	73.6	152.7	376.9	101.7	60.3	54.4			High	High	High	High	High	High	High	High	High	Not Found	High	0.0003564	0.002464
80011	FALSE	High	[R].IDTLIDKTDR.[L]	1xTMT6plex [K7]; 1xTMT6plex [N-Term]	0.00907556	0.0007351	0.72	1	1	1	D4AZV0	D4AZV0 [75-84]		1	1647.97	67	85.4	91.4	121.6	147.5	145.1	78.3	90.2	79.2	94.3	67	85.4	91.4	121.6	147.5	145.1	78.3	90.2	79.2	94.3		High	High	High	High	High	High	High	High	High	High	High	0.0003564	0.003401
79928	FALSE	High	[K].LDSSAEEIKAAK.[E]	2xTMT6plex [K9; K12]; 1xTMT6plex [N-Term]	1.66499e-05	0.0007351	1.959	1	1	4	D4B5G9	D4B5G9 [154-165]		1	1949.15	66.4	55.2	118.5	152.8	143.1	119.1	148.4	76.3	50.6	69.5	66.4	55.2	118.5	152.8	143.1	119.1	148.4	76.3	50.6	69.5		High	High	High	High	High	High	High	High	High	High	High	0.0003564	2.522e-06
79867	FALSE	High	[R].IDSKGNPVLLK.[N]	2xTMT6plex [K4; K11]; 1xTMT6plex [N-Term]	0.00580773	0.0007351	0.808	1	1	1	D4AQ48	D4AQ48 [355-365]		1	1871.19																					NoQuanValues	High	High	High	High	High	High	High	High	High	High	High	0.0003564	0.002041
79770	FALSE	High	[R].IDRFVEKPVEFVGNR.[I]	1xTMT6plex [K7]; 1xTMT6plex [N-Term]	0.00148086	0.0007351	1.077	1	1	1	D4B1M6	D4B1M6 [160-174]		1	2263.3																					NoQuanValues	High	High	High	High	High	High	High	High	High	High	High	0.0003564	0.0004276
80683	FALSE	High	[R].IEDVTPTPSDSTR.[R]	1xTMT6plex [N-Term]	3.79706e-05	0.0007351	1.797	1	1	6	D4ANH6	D4ANH6 [130-142]		0	1646.84	82.1	93.9	110.6	112.5	123.8	118.2	101.4	90	89.6	77.9	82.1	93.9	110.6	112.5	123.8	118.2	101.4	90	89.6	77.9		High	High	High	High	High	High	High	High	High	High	High	0.0003564	6.488e-06
79734	FALSE	High	[K].LDQTAEFECGTK.[W]	1xCarbamidomethyl [C9]; 1xTMT6plex [K12]; 1xTMT6plex [N-Term]	0.00340788	0.0007351	0.913	1	1	2	D4B2Q9	D4B2Q9 [389-400]		0	1856.95	85.7	88.6	102.3	105.4	135.7	138.8	107.1	81.3	70.6	84.6	85.7	88.6	102.3	105.4	135.7	138.8	107.1	81.3	70.6	84.6		High	High	High	High	High	High	High	High	High	High	High	0.0003564	0.001108
79591	FALSE	High	[R].LDPQILPGLAK.[L]	1xTMT6plex [K11]; 1xTMT6plex [N-Term]	0.00450592	0.0007351	0.858	1	1	3	D4ATK8	D4ATK8 [951-961]		0	1623.02	121.6	121.9	141.5	87.8	111.9	95.8	75.3	82.4	63.6	98.2	121.6	121.9	141.5	87.8	111.9	95.8	75.3	82.4	63.6	98.2		High	High	High	High	High	High	High	High	High	High	High	0.0003564	0.001527
79184	FALSE	High	[K].LDLPAEGETPRR.[V]	1xTMT6plex [N-Term]	5.88189e-05	0.0007351	1.711	1	1	1	D4AZM5	D4AZM5 [185-196]		1	1582.88	62	69.5	105.8	106.3	171.3	187.1	81.4	66.4	65.3	84.8	62	69.5	105.8	106.3	171.3	187.1	81.4	66.4	65.3	84.8		High	High	High	High	High	High	High	High	High	High	High	0.0003564	1.066e-05
79170	FALSE	High	[R].IDINDLSTR.[L]	1xTMT6plex [N-Term]	0.0204075	0.0007351	0.56	1	1	1	D4B0S0	D4B0S0 [382-390]		0	1275.71	76.2	86.2	119.7	101.4	117.6	114.9	113.2	87.3	75.5	108.1	76.2	86.2	119.7	101.4	117.6	114.9	113.2	87.3	75.5	108.1		High	High	High	High	High	High	High	High	High	High	High	0.0003564	0.0086
79152	FALSE	High	[R].IDIIPDKENK.[T]	2xTMT6plex [K7; K10]; 1xTMT6plex [N-Term]	0.00294107	0.0007351	0.942	1	1	7	D4AYK5	D4AYK5 [63-72]		1	1872.14	42.3	67.4	182.3	212.2	137.3	109	68.5	78.9	25.1	77	42.3	67.4	182.3	212.2	137.3	109	68.5	78.9	25.1	77		High	High	High	High	High	High	High	High	High	High	High	0.0003564	0.0009358
79141	FALSE	High	[R].LDILDPALLRPGR.[I]	1xTMT6plex [N-Term]	0.0290392	0.0007351	0.49	1	1	1	D4AP50	D4AP50 [281-293]		0	1678.02																					NoQuanValues	High	High	High	High	High	High	High	High	High	Not Found	High	0.0003564	0.0129
79064	FALSE	High	[K].LDIELPLR.[A]	1xTMT6plex [N-Term]	0.0122392	0.0007351	0.661	1	1	2	D4AK99	D4AK99 [285-292]		0	1197.74	105.8	105.4	185.2	164.1	87	67.2	86	82.9	55.7	60.6	105.8	105.4	185.2	164.1	87	67.2	86	82.9	55.7	60.6		High	High	High	High	High	High	High	High	High	High	High	0.0003564	0.00479
79045	FALSE	High	[R].LDIDPETITWR.[R]	1xTMT6plex [N-Term]	0.0177136	0.0007351	0.588	1	1	1	D4AK24	D4AK24 [596-606]		0	1587.86	70.9	104.8	106.5	142.7	147.4	163	82	103.5	79.2		70.9	104.8	106.5	142.7	147.4	163	82	103.5	79.2			High	High	High	High	High	High	High	High	High	Not Found	High	0.0003564	0.007343
79017	FALSE	High	[R].IDIAPLPAPK.[A]	1xTMT6plex [K10]; 1xTMT6plex [N-Term]	0.0248456	0.0007351	0.521	1	1	1	D4AZ17	D4AZ17 [191-200]		0	1492.95																					NoQuanValues	High	High	High	High	High	High	High	High	High	Not Found	High	0.0003564	0.01082
78935	FALSE	High	[K].IDKEGQISKDLEAQIR.[D]	2xTMT6plex [K3; K9]; 1xTMT6plex [N-Term]	2.32802e-09	0.0007351	3.703	1	1	4	D4AQP0	D4AQP0 [543-558]		2	2530.48	94.7	86.6	121.9	76.8	108.9	151.9	93.8	96.5	76.3	92.4	94.7	86.6	121.9	76.8	108.9	151.9	93.8	96.5	76.3	92.4		High	High	High	High	High	High	High	High	High	High	High	0.0003564	9.864e-11
79663	FALSE	High	[K].LDQELGIK.[E]	1xTMT6plex [K8]; 1xTMT6plex [N-Term]	0.0300781	0.0007351	0.483	1	1	1	D4AQ22	D4AQ22 [269-276]		0	1373.84	97.2	123.7	125.1	102	114.3	117	96.5	86.2	71.3	66.6	97.2	123.7	125.1	102	114.3	117	96.5	86.2	71.3	66.6		High	High	High	High	High	High	High	High	High	High	High	0.0003564	0.01347
80684	FALSE	High	[R].IEDVTPTPSDSTRR.[K]	1xTMT6plex [N-Term]	1.51154e-05	0.0007351	1.978	1	1	4	D4ANH6	D4ANH6 [130-143]		1	1802.94	76.3	74.1	96.4	111.8	179	152.3	90.2	75.7	74.3	69.9	76.3	74.1	96.4	111.8	179	152.3	90.2	75.7	74.3	69.9		High	High	High	High	High	High	High	High	High	High	High	0.0003564	2.263e-06
80975	FALSE	High	[K].LEFFNAGGSVKDR.[I]	1xTMT6plex [K11]; 1xTMT6plex [N-Term]	0.0048872	0.0007351	0.842	1	1	1	D4AU51	D4AU51 [45-57]		1	1898.05																					NoQuanValues	High	High	High	High	High	High	High	High	High	High	High	0.0003564	0.001674
80997	FALSE	High	[K].IEFPLPNEEAR.[A]	1xTMT6plex [N-Term]	0.00679704	0.0007351	0.777	1	1	2	D4AMI0	D4AMI0 [373-383]		0	1543.83	71.9	99.8	89	92.5	132.5	206.9	72.7	67.7	56.6	110.3	71.9	99.8	89	92.5	132.5	206.9	72.7	67.7	56.6	110.3		High	High	High	High	High	High	High	High	High	High	High	0.0003564	0.002439
84008	FALSE	High	[K].LGGELSVDER.[N]	1xTMT6plex [N-Term]	0.00560504	0.0007351	0.815	1	1	2	D4AXW6	D4AXW6 [7-16]		0	1303.71	139.2	81.8	107.4	108.3	128.8	118.7	116.4	63.6	79.6	56.2	139.2	81.8	107.4	108.3	128.8	118.7	116.4	63.6	79.6	56.2		High	High	High	High	High	High	High	High	High	High	High	0.0003564	0.001966
83954	FALSE	High	[K].LGGDKAPLLNDPLIVPR.[Y]	1xTMT6plex [K5]; 1xTMT6plex [N-Term]	3.90419e-06	0.0007351	2.244	1	1	2	D4AU69	D4AU69 [428-444]		1	2246.36	128.9	172.9	123.9	97.7	77.2	93.8	78.1	78.8	79.6	69.1	128.9	172.9	123.9	97.7	77.2	93.8	78.1	78.8	79.6	69.1		High	High	High	High	High	High	High	High	High	High	High	0.0003564	4.817e-07
83786	FALSE	High	[R].LGEMPADQGFPAYLGAK.[L]	1xOxidation [M4]; 1xTMT6plex [K17]; 1xTMT6plex [N-Term]	0.0180757	0.0007351	0.584	1	1	1	D4ARQ3	D4ARQ3 [510-526]		0	2239.18																					NoQuanValues	High	High	High	High	High	High	High	High	High	Not Found	High	0.0003564	0.007506
83760	FALSE	High	[R].LGEIIGKDIAGK.[L]	2xTMT6plex [K7; K12]; 1xTMT6plex [N-Term]	0.000243297	0.0007351	1.432	1	1	3	D4AYW5	D4AYW5 [99-110]		1	1901.2	107.6	123.7	104.7	81	154.1	132.3	97.1	94.3	105.1		107.6	123.7	104.7	81	154.1	132.3	97.1	94.3	105.1			High	High	High	High	High	High	High	High	High	High	High	0.0003564	5.422e-05
83692	FALSE	High	[K].LGEEEYSLFR.[D]	1xTMT6plex [N-Term]	0.0107828	0.0007351	0.686	1	1	1	D4B2T3	D4B2T3 [83-92]		0	1471.76	89.2	98.4	136	107.6	93.7	89.4	93.7	109.7	81.3	100.8	89.2	98.4	136	107.6	93.7	89.4	93.7	109.7	81.3	100.8		High	High	High	High	High	High	High	High	High	High	High	0.0003564	0.004147
83128	FALSE	High	[K].IGADVSIDPKR.[A]	1xTMT6plex [K10]; 1xTMT6plex [N-Term]	0.000371171	0.0007351	1.349	1	1	2	D4AL47	D4AL47 [718-728]		1	1628.97	84.8	95	96.9	107.7	99.9	137.1	89.1	89.6	94.2	105.7	84.8	95	96.9	107.7	99.9	137.1	89.1	89.6	94.2	105.7		High	High	High	High	High	High	High	High	High	High	High	0.0003564	8.767e-05
83109	FALSE	High	[K].IGAAIVER.[I]	1xTMT6plex [N-Term]	0.0128753	0.0007351	0.651	1	1	1	D4B453	D4B453 [676-683]		0	1057.66	93.3	112	117.3	66	68.1	69.2	89.1	111.2	133.6	140.2	93.3	112	117.3	66	68.1	69.2	89.1	111.2	133.6	140.2		High	High	High	High	High	High	High	High	High	High	High	0.0003564	0.005077
83047	FALSE	High	[R].IFVDPAMPGVTPDERR.[E]	1xOxidation [M7]; 1xTMT6plex [N-Term]	0.0314675	0.0007351	0.474	1	1	3	D4AJU9	D4AJU9 [136-151]		1	2045.07																					NoQuanValues	High	High	High	High	High	High	High	High	High	High	High	0.0003564	0.01416
82667	FALSE	High	[K].LFIGRSPEIVER.[Y]	1xTMT6plex [N-Term]	0.00421811	0.0007351	0.871	1	1	1	D4B4K4	D4B4K4 [444-455]		1	1644.96																					NoQuanValues	High	High	High	High	High	High	High	High	High	High	High	0.0003564	0.001416
82636	FALSE	High	[R].LFKLPQEPSR.[L]	1xTMT6plex [K3]; 1xTMT6plex [N-Term]	0.0231526	0.0007351	0.535	1	1	1	D4AWA7	D4AWA7 [287-296]		1	1673.02	85.6	91	88.3	121.4	79.2	85.7	109.1	103.1	95.5	141.1	85.6	91	88.3	121.4	79.2	85.7	109.1	103.1	95.5	141.1		High	High	High	High	High	High	High	High	High	High	High	0.0003564	0.009988
82602	FALSE	High	[R].IFGVTTLDVLR.[A]	1xTMT6plex [N-Term]	0.0226901	0.0007351	0.539	1	1	6	D4AWT7	D4AWT7 [254-264]		0	1462.88	103.6	148	33.7	38.3	261.3	190	27.2	26.5	35.2	136.1	103.6	148	33.7	38.3	261.3	190	27.2	26.5	35.2	136.1		High	High	High	High	High	High	High	High	High	High	High	0.0003564	0.009751
82465	FALSE	High	[R].LFEGNALIR.[R]	1xTMT6plex [N-Term]	0.00676264	0.0007351	0.778	1	1	2	D4ASY3	D4ASY3 [124-132]		0	1261.75	164.5	179.3	119	62.1	74.6	59.9	86.6	72.3	96.4	85.3	164.5	179.3	119	62.1	74.6	59.9	86.6	72.3	96.4	85.3		High	High	High	High	High	High	High	High	High	High	High	0.0003564	0.002434
82421	FALSE	High	[R].LFDRGFGDVVTSRPQIK.[A]	1xTMT6plex [K17]; 1xTMT6plex [N-Term]	0.000273507	0.0007351	1.409	1	1	4	D4AW59	D4AW59 [182-198]		1	2393.37	149	125.4	114.3	67	74.6	89	93.6	85	105.1	97	149	125.4	114.3	67	74.6	89	93.6	85	105.1	97		High	High	High	High	High	High	High	High	High	High	High	0.0003564	6.181e-05
82285	FALSE	High	[R].LFADGDLIPLGR.[L]	1xTMT6plex [N-Term]	0.0187271	0.0007351	0.577	1	1	1	D4APC8	D4APC8 [42-53]		0	1515.87																					NoQuanValues	High	High	High	High	High	High	High	High	High	Not Found	High	0.0003564	0.007809
82193	FALSE	High	[R].IEVPDRSIFK.[T]	1xTMT6plex [K10]; 1xTMT6plex [N-Term]	0.0294801	0.0007351	0.487	1	1	2	D4AMH5	D4AMH5 [429-438]		1	1662	105.8	132.7	98.3	75.4	100	137.8	86.3	88.4	82.2	93.2	105.8	132.7	98.3	75.4	100	137.8	86.3	88.4	82.2	93.2		High	High	High	High	High	High	High	High	High	High	High	0.0003564	0.01313
81908	FALSE	High	[R].LESGRPLEDKIK.[R]	2xTMT6plex [K10; K12]; 1xTMT6plex [N-Term]	0.00117796	0.0007351	1.122	1	1	3	D4AM72	D4AM72 [525-536]		1	2072.27	86.5	138.7	101	102.7	104.7	81.6	105	93	89.7	97	86.5	138.7	101	102.7	104.7	81.6	105	93	89.7	97		High	High	High	High	High	High	High	High	High	High	High	0.0003564	0.0003289
81880	FALSE	High	[K].IESATPNNQNSPVAK.[R]	1xTMT6plex [K15]; 1xTMT6plex [N-Term]	0.0204075	0.0007351	0.56	1	1	1	D4AV56	D4AV56 [53-67]		0	2028.11																					NoQuanValues	High	High	High	High	High	High	High	High	High	High	High	0.0003564	0.008639
81742	FALSE	High	[K].IEQELGTEIQPIPPSIDK.[K]	1xTMT6plex [K18]; 1xTMT6plex [N-Term]	0.0238638	0.0007351	0.529	1	1	1	D4B4W6	D4B4W6 [340-357]		0	2465.39																					NoQuanValues	High	High	High	High	High	High	High	High	High	Not Found	High	0.0003564	0.01029
81670	FALSE	High	[K].LEPESQPIQR.[D]	1xTMT6plex [N-Term]	0.0108926	0.0007351	0.684	1	1	1	D4AW41	D4AW41 [106-115]		0	1425.79	83.4	75.3	102.9	110.7	155.8	170.6	86.4	69.8	68.3	76.9	83.4	75.3	102.9	110.7	155.8	170.6	86.4	69.8	68.3	76.9		High	High	High	High	High	High	High	High	High	High	High	0.0003564	0.004203
81335	FALSE	High	[K].LELDNNITK.[G]	1xTMT6plex [K9]; 1xTMT6plex [N-Term]	0.00118397	0.0007351	1.121	1	1	6	D4B2G1	D4B2G1 [116-124]		0	1517.89	111.8	140.4	108.9	58.3	64.6	56.3	95.5	114.9	130.4	119	111.8	140.4	108.9	58.3	64.6	56.3	95.5	114.9	130.4	119		High	High	High	High	High	High	High	High	High	High	High	0.0003564	0.0003305
81005	FALSE	High	[K].IEFSLPDLDGR.[A]	1xTMT6plex [N-Term]	0.00252527	0.0007351	0.972	1	1	2	D4AQT2	D4AQT2 [347-357]		0	1490.81	90.9	86.6	101.9	114.5	134	174	116.2	97.9	84		90.9	86.6	101.9	114.5	134	174	116.2	97.9	84			High	High	High	High	High	High	High	High	High	Not Found	High	0.0003564	0.0007863
87415	FALSE	High	[R].LIDVSDVDAADSLR.[A]	1xTMT6plex [N-Term]	0.0178937	0.0007351	0.586	1	1	2	D4AMC9	D4AMC9 [611-624]		0	1717.92	70	79.5	82	93	122	140.4	63.1	69.3	68.1	212.6	70	79.5	82	93	122	140.4	63.1	69.3	68.1	212.6		High	High	High	High	High	High	High	High	High	High	High	0.0003564	0.007403
126397	FALSE	High	[R].RLGEIIGK.[D]	1xTMT6plex [K8]; 1xTMT6plex [N-Term]	0.0146879	0.0007351	0.625	1	1	2	D4AYW5	D4AYW5 [98-105]		1	1343.88	55.4	88.3	37.7	131.1	67.4	54.4	112.5	151.3	142.5	159.4	55.4	88.3	37.7	131.1	67.4	54.4	112.5	151.3	142.5	159.4		High	High	High	High	High	High	High	High	High	High	High	0.0003564	0.005926
87418	FALSE	High	[K].IIDVSKGTK.[K]	2xTMT6plex [K6; K9]; 1xTMT6plex [N-Term]	0.0202023	0.0007351	0.562	1	1	1	D4AY24	D4AY24 [68-76]		1	1648.06	158.4	36.8	37.9	30.5	72.8	164.3	380.6	29.2	61.8	27.6	158.4	36.8	37.9	30.5	72.8	164.3	380.6	29.2	61.8	27.6		High	High	High	High	High	High	High	High	High	High	High	0.0003564	0.008528
87454	FALSE	High	[R].LLEADSLPTVR.[E]	1xTMT6plex [N-Term]	0.00115424	0.0007351	1.126	1	1	3	D4B0P2	D4B0P2 [208-218]		0	1442.84	79	101.1	96.1	161.8	134.6	93.9	64.6	91.9	77.9	99.1	79	101.1	96.1	161.8	134.6	93.9	64.6	91.9	77.9	99.1		High	High	High	High	High	High	High	High	High	High	High	0.0003564	0.0003213
93654	FALSE	High	[R].IQDQDGKVIPTEDVAK.[S]	2xTMT6plex [K7; K16]; 1xTMT6plex [N-Term]	0.000216423	0.0007351	1.455	1	1	2	D4AWG7	D4AWG7 [438-453]		1	2443.4	55.6	77.5	116.3	114.4	189.5	112.7	82	94.9	66	91	55.6	77.5	116.3	114.4	189.5	112.7	82	94.9	66	91		High	High	High	High	High	High	High	High	High	High	High	0.0003564	4.736e-05
93635	FALSE	High	[K].IQDKEGIPPDQQR.[L]	1xTMT6plex [K4]; 1xTMT6plex [N-Term]	1.28439e-05	0.0007351	2.01	1	2	120	D4AME0	D4AME0 [30-42]		1	1982.11	85.9	67.2	75.6	107.2	115.6	127.9	106.5	109.4	111.4	93.4	85.9	67.2	75.6	107.2	115.6	127.9	106.5	109.4	111.4	93.4		High	High	High	High	High	High	High	High	High	High	High	0.0003564	1.873e-06
93634	FALSE	High	[K].IQDKEGIPPDQQR.[L]	1xTMT6plex [K4]; 1xTMT6plex [N-Term]	0.00119607	0.0007351	1.119	1	2	8	D4AME0	D4AME0 [30-42]		1	1752.94	100.3	49.1	55.2	89.8	232.6	194.7	73.8	54.9	87.6	62	100.3	49.1	55.2	89.8	232.6	194.7	73.8	54.9	87.6	62		High	High	High	High	High	High	High	High	High	High	High	0.0003564	0.000335
93614	FALSE	High	[R].LQDFEVPLEAIER.[A]	1xTMT6plex [N-Term]	2.23664e-05	0.0007351	1.901	1	1	4	D4AKU2	D4AKU2 [280-292]		0	1787.97	132.1	127.5	113	79.9	72.9	68	103.5	100.9	133.3	69	132.1	127.5	113	79.9	72.9	68	103.5	100.9	133.3	69		High	High	High	High	High	High	High	High	High	High	High	0.0003564	3.542e-06
93527	FALSE	High	[R].IQAEEAEYKLGK.[V]	2xTMT6plex [K9; K12]; 1xTMT6plex [N-Term]	2.92909e-05	0.0007351	1.848	1	1	1	D4ASV8	D4ASV8 [49-60]		1	2066.21	62.8	105.7	135.1	91.7	172.5	120.5	86.3	85.3	58.2	81.8	62.8	105.7	135.1	91.7	172.5	120.5	86.3	85.3	58.2	81.8		High	High	High	High	High	High	High	High	High	High	High	0.0003564	4.82e-06
93444	FALSE	High	[K].LPVPTLEETGRR.[Y]	1xTMT6plex [N-Term]	0.00243702	0.0007351	0.979	1	1	1	D4AKM3	D4AKM3 [33-44]		1	1596.93	85.5	66.3	65.9	135.4	179.7	165.3	73.8	71.4	75.5	81.2	85.5	66.3	65.9	135.4	179.7	165.3	73.8	71.4	75.5	81.2		High	High	High	High	High	High	High	High	High	High	High	0.0003564	0.0007566
93039	FALSE	High	[R].LPPKEAYDR.[M]	1xTMT6plex [K4]; 1xTMT6plex [N-Term]	0.0344368	0.0007351	0.456	1	1	3	D4AZL1	D4AZL1 [69-77]		1	1546.9	116.8	33.7	29.6	77.1	68.1	237.3	149.8	29	225.4	33.2	116.8	33.7	29.6	77.1	68.1	237.3	149.8	29	225.4	33.2		High	High	High	High	High	High	High	High	High	High	High	0.0003564	0.01569
92527	FALSE	High	[R].LPERIPLFR.[G]	1xTMT6plex [N-Term]	0.00763819	0.0007351	0.754	1	1	1	D4AWY2	D4AWY2 [33-41]		1	1369.85	49.4	54	74.2	59	200.7	420.8	52.5	55.1	34.3		49.4	54	74.2	59	200.7	420.8	52.5	55.1	34.3			High	High	High	High	High	High	High	High	High	Not Found	High	0.0003564	0.002797
92492	FALSE	High	[R].LPEGLAPPDVLPK.[L]	1xTMT6plex [K13]; 1xTMT6plex [N-Term]	0.00223531	0.0007351	0.996	1	1	3	D4AUW1	D4AUW1 [316-328]		0	1804.1	59.6	61.5	92.7	133	186.7	173.9	54.6	106.7	45.9	85.4	59.6	61.5	92.7	133	186.7	173.9	54.6	106.7	45.9	85.4		High	High	High	High	High	High	High	High	High	High	High	0.0003564	0.0006855
93689	FALSE	High	[R].LQEEISPPVQEVK.[K]	1xTMT6plex [K13]; 1xTMT6plex [N-Term]	0.0019887	0.0007351	1.019	1	1	1	D4B4A4	D4B4A4 [381-393]		0	1954.13	100.5	99.9	116.2	94.8	118.2	110.6	97.6	89.3	73.6	99.2	100.5	99.9	116.2	94.8	118.2	110.6	97.6	89.3	73.6	99.2		High	High	High	High	High	High	High	High	High	High	High	0.0003564	0.0005986
92277	FALSE	High	[R].LPAEFYDQK.[A]	1xTMT6plex [K9]; 1xTMT6plex [N-Term]	0.0258671	0.0007351	0.513	1	1	1	D4B138	D4B138 [206-214]		0	1568.87	81.4	88	87.6	128.4	190.2	146.1	66.9	79.8	86.6	44.9	81.4	88	87.6	128.4	190.2	146.1	66.9	79.8	86.6	44.9		High	High	High	High	High	High	High	High	High	High	High	0.0003564	0.01131
92136	FALSE	High	[R].INVDNAFYDIVR.[E]	1xTMT6plex [N-Term]	9.78425e-05	0.0007351	1.611	1	1	5	D4B3J4	D4B3J4 [539-550]		0	1667.9	100.5	85.7	103.5	109.5	112.2	138.3	90.7	93	87.2	79.5	100.5	85.7	103.5	109.5	112.2	138.3	90.7	93	87.2	79.5		High	High	High	High	High	High	High	High	High	High	High	0.0003564	1.908e-05
91870	FALSE	High	[K].LNRSPLEEFGDVLR.[E]	1xTMT6plex [N-Term]	7.3931e-07	0.0007351	2.571	1	1	7	D4APS1	D4APS1 [238-251]		1	1874.03	105.3	107.1	132	104.3	78.5	97.5	134.1	101.9	70.3	68.9	105.3	107.1	132	104.3	78.5	97.5	134.1	101.9	70.3	68.9		High	High	High	High	High	High	High	High	High	High	High	0.0003564	7.17e-08
91825	FALSE	High	[R].INQTETIKWFK.[S]	2xTMT6plex [K8; K11]; 1xTMT6plex [N-Term]	5.97238e-05	0.0007351	1.708	1	1	3	D4AY14	D4AY14 [159-169]		1	2095.25	116.1	151.7	104.5	83.9	57.4	51.2	154.5	93.1	93.1	94.6	116.1	151.7	104.5	83.9	57.4	51.2	154.5	93.1	93.1	94.6		High	High	High	High	High	High	High	High	High	High	High	0.0003564	1.085e-05
91378	FALSE	High	[R].LNKTGVISPR.[Y]	1xTMT6plex [K3]; 1xTMT6plex [N-Term]	0.0108375	0.0007351	0.685	1	1	1	D4B113	D4B113 [80-89]		1	1542.97	100.1	47.4	39	77.4	82.2	101	238.4	42.6	188.5	83.5	100.1	47.4	39	77.4	82.2	101	238.4	42.6	188.5	83.5		High	High	High	High	High	High	High	High	High	High	High	0.0003564	0.004185
90962	FALSE	High	[R].LNEEFQKDSQRFEK.[L]	2xTMT6plex [K7; K14]; 1xTMT6plex [N-Term]	0.000503699	0.0007351	1.289	1	1	3	D4ALI2	D4ALI2 [28-41]		2	2485.37	76.3	105.4	79.9	95.1	125.9	79.1	65.7	124.4	95.4	153	76.3	105.4	79.9	95.1	125.9	79.1	65.7	124.4	95.4	153		High	High	High	High	High	High	High	High	High	High	High	0.0003564	0.0001244
90961	FALSE	High	[R].LNEEFQKDSQR.[F]	1xTMT6plex [K7]; 1xTMT6plex [N-Term]	0.00353122	0.0007351	0.906	1	1	2	D4ALI2	D4ALI2 [28-38]		1	1852	81.1	40.7	38.2	195.7	95.9	218.8	82.7	57.6	117.4	71.9	81.1	40.7	38.2	195.7	95.9	218.8	82.7	57.6	117.4	71.9		High	High	High	High	High	High	High	High	High	High	High	0.0003564	0.001155
90845	FALSE	High	[K].LNDIEDVER.[H]	1xTMT6plex [N-Term]	0.00432657	0.0007351	0.866	1	1	2	D4AWD2	D4AWD2 [169-177]		0	1331.7	268.1	58.9	71.8	80.7	84.2	131.4	75.6	62.5	83.7	83.1	268.1	58.9	71.8	80.7	84.2	131.4	75.6	62.5	83.7	83.1		High	High	High	High	High	High	High	High	High	High	High	0.0003564	0.001461
90821	FALSE	High	[R].LNDDVNEEWINDKTR.[F]	1xTMT6plex [K13]; 1xTMT6plex [N-Term]	1.48009e-09	0.0007351	3.792	1	1	1	D4AR79	D4AR79 [180-194]		1	2319.2	70.1	76	102.1	94.4	142.2	176.1	68.9	95.4	73.1	101.7	70.1	76	102.1	94.4	142.2	176.1	68.9	95.4	73.1	101.7		High	High	High	High	High	High	High	High	High	High	High	0.0003564	5.893e-11
90698	FALSE	High	[K].INAPFMMPISAK.[Y]	2xOxidation [M6; M7]; 1xTMT6plex [K12]; 1xTMT6plex [N-Term]	0.011286	0.0007351	0.677	1	1	2	D4B0H5	D4B0H5 [526-537]		0	1810	152.6	113.1	117.1	81.6	110.2	105.5	107.8	104.4	107.7		152.6	113.1	117.1	81.6	110.2	105.5	107.8	104.4	107.7			High	High	High	High	High	High	High	High	High	Not Found	High	0.0003564	0.004379
92214	FALSE	High	[R].INWIVNPVHK.[H]	1xTMT6plex [K10]; 1xTMT6plex [N-Term]	7.4333e-05	0.0007351	1.665	1	1	4	D4APK8	D4APK8 [139-148]		0	1678.02	134.6	132.4	109	80.7	49.9	43.1	106.6	116	116.3	111.4	134.6	132.4	109	80.7	49.9	43.1	106.6	116	116.3	111.4		High	High	High	High	High	High	High	High	High	High	High	0.0003564	1.393e-05
89756	FALSE	High	[R].IIWQDIKDK.[V]	2xTMT6plex [K7; K9]; 1xTMT6plex [N-Term]	0.00122688	0.0007351	1.114	1	1	1	D4AK25	D4AK25 [117-125]		1	1846.14																					NoQuanValues	High	High	High	High	High	High	High	High	High	High	High	0.0003564	0.000344
93751	FALSE	High	[R].LQERYPDAVSEIR.[G]	1xTMT6plex [N-Term]	9.93477e-05	0.0007351	1.608	1	1	1	D4AKM9	D4AKM9 [305-317]		1	1804.98	113.6	109.3	111	82.3	97.6	106.5	100.8	99.1	103.7	76.1	113.6	109.3	111	82.3	97.6	106.5	100.8	99.1	103.7	76.1		High	High	High	High	High	High	High	High	High	High	High	0.0003564	1.949e-05
93784	FALSE	High	[R].IQFGGDEVVKAK.[A]	2xTMT6plex [K10; K12]; 1xTMT6plex [N-Term]	0.000354555	0.0007351	1.358	1	1	2	D4AWT7	D4AWT7 [317-328]		1	1978.19	139.8	145.1	103.3	57.9	73	102.6	102.9	75	94	106.4	139.8	145.1	103.3	57.9	73	102.6	102.9	75	94	106.4		High	High	High	High	High	High	High	High	High	High	High	0.0003564	8.313e-05
95659	FALSE	High	[K].ISGIGTVPVGR.[V]	1xTMT6plex [N-Term]	0.000481152	0.0007351	1.298	1	1	3	D4AN95	D4AN95 [269-279]		0	1284.78	58.8	59.7	71.4	335.8	118.8	116.4	63.8	62.7	49	63.8	58.8	59.7	71.4	335.8	118.8	116.4	63.8	62.7	49	63.8		High	High	High	High	High	High	High	High	High	High	High	0.0003564	0.0001179
95645	FALSE	High	[K].LSGGVAVIK.[V]	1xTMT6plex [K9]; 1xTMT6plex [N-Term]	0.00381075	0.0007351	0.891	1	1	3	D4AS46	D4AS46 [414-422]		0	1301.86	96.8	141.6	170.8	42.6	58.5	39.7	105.4	115	120.2	109.5	96.8	141.6	170.8	42.6	58.5	39.7	105.4	115	120.2	109.5		High	High	High	High	High	High	High	High	High	High	High	0.0003564	0.001256
95597	FALSE	High	[R].LSGELPEGWEK.[C]	1xTMT6plex [K11]; 1xTMT6plex [N-Term]	2.24806e-05	0.0007351	1.9	1	1	8	D4AZZ3	D4AZZ3 [301-311]		0	1702.94	113.8	124.9	114.8	95.8	63.7	47.5	97.2	117.4	123	102	113.8	124.9	114.8	95.8	63.7	47.5	97.2	117.4	123	102		High	High	High	High	High	High	High	High	High	High	High	0.0003564	3.559e-06
95334	FALSE	High	[K].LSEAVIEK.[I]	1xTMT6plex [K8]; 1xTMT6plex [N-Term]	0.0134079	0.0007351	0.643	1	1	5	D4AZZ3	D4AZZ3 [328-335]		0	1346.83	92.6	78.5	90.7	124.5	47.8	47.4	102.3	155.2	117.2	143.8	92.6	78.5	90.7	124.5	47.8	47.4	102.3	155.2	117.2	143.8		High	High	High	High	High	High	High	High	High	High	High	0.0003564	0.005321
95312	FALSE	High	[K].LSDVVNVVPVIAK.[S]	1xTMT6plex [K13]; 1xTMT6plex [N-Term]	0.000156263	0.0007351	1.519	1	1	3	D4B2K4	D4B2K4 [171-183]		0	1811.14	106.7	111.6	156.1	75.1	99.7	66.8	101.6	105.3	88.8	88.4	106.7	111.6	156.1	75.1	99.7	66.8	101.6	105.3	88.8	88.4		High	High	High	High	High	High	High	High	High	High	High	0.0003564	3.257e-05
95279	FALSE	High	[R].ISDPAQIER.[I]	1xTMT6plex [N-Term]	0.00439297	0.0007351	0.863	1	1	1	D4AMW4	D4AMW4 [543-551]		0	1257.7	90.6	97.3	93.7	118.5	99	88.4	103.5	103.6	109.1	96.5	90.6	97.3	93.7	118.5	99	88.4	103.5	103.6	109.1	96.5		High	High	High	High	High	High	High	High	High	High	High	0.0003564	0.001485
95254	FALSE	High	[R].LSDLTNKEEYGK.[L]	2xTMT6plex [K7; K12]; 1xTMT6plex [N-Term]	0.000402656	0.0007351	1.333	1	1	6	D4AV26	D4AV26 [208-219]		1	2084.18	76.8	97.6	111.3	88.5	84.7	57.5	101.3	134.9	113.6	133.9	76.8	97.6	111.3	88.5	84.7	57.5	101.3	134.9	113.6	133.9		High	High	High	High	High	High	High	High	High	High	High	0.0003564	9.619e-05
95235	FALSE	High	[R].ISDLITGK.[G]	1xTMT6plex [K8]; 1xTMT6plex [N-Term]	0.00563355	0.0007351	0.814	1	1	3	D4AMY9	D4AMY9 [217-224]		0	1304.82	91.3	145.8	129.2	94.1	63.9	41.6	103.4	122	106.2	102.4	91.3	145.8	129.2	94.1	63.9	41.6	103.4	122	106.2	102.4		High	High	High	High	High	High	High	High	High	High	High	0.0003564	0.001969
95195	FALSE	High	[K].ISDEGGGIPR.[S]	1xTMT6plex [N-Term]	0.0181674	0.0007351	0.583	1	1	1	D4AWR6	D4AWR6 [348-357]		0	1229.67																					NoQuanValues	High	High	High	High	High	High	High	High	High	High	High	0.0003564	0.007525
93783	FALSE	High	[R].IQFGGDEVVK.[A]	1xTMT6plex [K10]; 1xTMT6plex [N-Term]	0.000140425	0.0007351	1.54	1	1	7	D4AWT7	D4AWT7 [317-326]		0	1549.9	101	109.1	129	89.5	79.9	65.6	103.5	120.5	93.7	108.1	101	109.1	129	89.5	79.9	65.6	103.5	120.5	93.7	108.1		High	High	High	High	High	High	High	High	High	High	High	0.0003564	2.89e-05
94921	FALSE	High	[R].IRYNDKPVTIPGCAASPAK.[H]	1xCarbamidomethyl [C13]; 2xTMT6plex [K6; K19]; 1xTMT6plex [N-Term]	0.0223492	0.0007351	0.542	1	1	1	D4B138	D4B138 [387-405]		1	2745.57																					NoQuanValues	High	High	High	High	High	High	High	High	High	High	High	0.0003564	0.009556
94514	FALSE	High	[R].LRELQAEFPGK.[Y]	1xTMT6plex [K11]; 1xTMT6plex [N-Term]	0.00255106	0.0007351	0.97	1	1	2	D4B3D2	D4B3D2 [278-288]		1	1746.03	120	150.6	109.9	78.8	58.4	38.2	121.5	107.8	124.2	90.5	120	150.6	109.9	78.8	58.4	38.2	121.5	107.8	124.2	90.5		High	High	High	High	High	High	High	High	High	High	High	0.0003564	0.0007949
94485	FALSE	High	[K].LREDLERLK.[K]	1xTMT6plex [K9]; 1xTMT6plex [N-Term]	0.0242274	0.0007351	0.526	1	1	1	D4AZ70	D4AZ70 [109-117]		2	1630.01	116.9	176.6	88.2	41.6	57	65.9	146.6	63.8	160	83.4	116.9	176.6	88.2	41.6	57	65.9	146.6	63.8	160	83.4		High	High	High	High	High	High	High	High	High	High	High	0.0003564	0.01048
94469	FALSE	High	[K].IRDVHVIGIR.[S]	1xTMT6plex [N-Term]	0.0143206	0.0007351	0.63	1	1	1	D4AXG5	D4AXG5 [146-155]		1	1406.88	89	88.8	77.2	85.9	115.6	117.3	105.7	78.8	113.8	127.9	89	88.8	77.2	85.9	115.6	117.3	105.7	78.8	113.8	127.9		High	High	High	High	High	High	High	High	High	High	High	0.0003564	0.005748
94444	FALSE	High	[R].IRDLLVPQNDNLPVHEEK.[S]	1xTMT6plex [K18]; 1xTMT6plex [N-Term]	0.00045496	0.0007351	1.309	1	1	1	D4AZD8	D4AZD8 [150-167]		1	2587.46	80.5	78.9	98.9	89.5	103.4	113.2	100.1	92.8	94.1	148.6	80.5	78.9	98.9	89.5	103.4	113.2	100.1	92.8	94.1	148.6		High	High	High	High	High	High	High	High	High	High	High	0.0003564	0.0001105
94334	FALSE	High	[K].LQVQVPEKGPITDPR.[E]	1xTMT6plex [K8]; 1xTMT6plex [N-Term]	0.0121773	0.0007351	0.662	1	1	4	D4B1U9	D4B1U9 [101-115]		1	2135.26	77.8	82.9	105.1	95	142.4	153.5	73.6	85.8	70.1	113.6	77.8	82.9	105.1	95	142.4	153.5	73.6	85.8	70.1	113.6		High	High	High	High	High	High	High	High	High	High	High	0.0003564	0.004763
94170	FALSE	High	[R].LQSAPGKPTIGGTIR.[S]	1xTMT6plex [K7]; 1xTMT6plex [N-Term]	1.05855e-05	0.0007351	2.048	1	1	2	D4AZC9	D4AZC9 [256-270]		0	1954.18	79.2	93.5	96.1	114.1	113.1	147.8	97	84.1	87.7	87.4	79.2	93.5	96.1	114.1	113.1	147.8	97	84.1	87.7	87.4		High	High	High	High	High	High	High	High	High	High	High	0.0003564	1.505e-06
94077	FALSE	High	[K].LQPSLDREPFVSPAAK.[A]	1xTMT6plex [K16]; 1xTMT6plex [N-Term]	0.000384631	0.0007351	1.342	1	1	1	D4AWV4	D4AWV4 [183-198]		1	2213.27	99.8	127.4	98.2	91.4	119.3	104.8	71.2	108.1	91	88.8	99.8	127.4	98.2	91.4	119.3	104.8	71.2	108.1	91	88.8		High	High	High	High	High	High	High	High	High	High	High	0.0003564	9.14e-05
93825	FALSE	High	[R].IQGPNYTPGKKDDLFIK.[A]	3xTMT6plex [K10; K11; K17]; 1xTMT6plex [N-Term]	0.00294107	0.0007351	0.942	1	1	6	D4B5S8	D4B5S8 [630-646]		2	2850.69	99.3	114.9	89.6	88.1	109.4	121.3	89.9	94.6	81.9	111.2	99.3	114.9	89.6	88.1	109.4	121.3	89.9	94.6	81.9	111.2		High	High	High	High	High	High	High	High	High	High	High	0.0003564	0.0009391
93823	FALSE	High	[R].IQGPNYTPGKK.[D]	2xTMT6plex [K10; K11]; 1xTMT6plex [N-Term]	0.00748478	0.0007351	0.758	1	1	1	D4B5S8	D4B5S8 [630-640]		1	1890.14	76.4	59.3	57.9	182.6	106.1	150.3	124.1	56.2	116.5	70.6	76.4	59.3	57.9	182.6	106.1	150.3	124.1	56.2	116.5	70.6		High	High	High	High	High	High	High	High	High	High	High	0.0003564	0.002732
94883	FALSE	High	[K].LRVDEVQGK.[N]	1xTMT6plex [K9]; 1xTMT6plex [N-Term]	0.00771607	0.0007351	0.752	1	1	4	D4AR88	D4AR88 [86-94]		1	1501.91	129.1	82.2	30.1	166.3	53.3	68.9	195	33.9	195.3	45.9	129.1	82.2	30.1	166.3	53.3	68.9	195	33.9	195.3	45.9		High	High	High	High	High	High	High	High	High	High	High	0.0003564	0.002824
89700	FALSE	High	[R].ILVQEGIYDK.[F]	1xTMT6plex [K10]; 1xTMT6plex [N-Term]	9.20463e-05	0.0007351	1.623	1	1	4	D4AZW0	D4AZW0 [547-556]		0	1635.97	63.6	91.3	132	155.9	116.8	69.1	102.7	100.5	84.3	83.9	63.6	91.3	132	155.9	116.8	69.1	102.7	100.5	84.3	83.9		High	High	High	High	High	High	High	High	High	High	High	0.0003564	1.778e-05
89655	FALSE	High	[R].IIVEKPFGKDLGSSR.[E]	2xTMT6plex [K5; K9]; 1xTMT6plex [N-Term]	0.0410115	0.0007351	0.421	1	1	1	D4B5L0	D4B5L0 [137-151]		1	2333.42	111.3	130.1	83.2	76.2	97.1	108.9	81.5	89.1	112.8	109.7	111.3	130.1	83.2	76.2	97.1	108.9	81.5	89.1	112.8	109.7		High	High	High	High	High	High	High	High	High	High	High	0.0003564	0.01929
89654	FALSE	High	[R].IIVEKPFGK.[D]	2xTMT6plex [K5; K9]; 1xTMT6plex [N-Term]	0.00592683	0.0007351	0.804	1	1	4	D4B5L0	D4B5L0 [137-145]		0	1718.12	81.1	124.8	77.8	104.9	110.8	78.5	70.5	123.3	109.8	118.5	81.1	124.8	77.8	104.9	110.8	78.5	70.5	123.3	109.8	118.5		High	High	High	High	High	High	High	High	High	High	High	0.0003564	0.002089
87960	FALSE	High	[K].IIGIDGSATPEKTR.[A]	1xTMT6plex [K12]; 1xTMT6plex [N-Term]	2.46371e-05	0.0007351	1.882	1	1	1	D4AQE7	D4AQE7 [333-346]		1	1916.12	110.4	96.6	102.4	91.9	115.2	158.9	95.1	73.7	74.4	81.4	110.4	96.6	102.4	91.9	115.2	158.9	95.1	73.7	74.4	81.4		High	High	High	High	High	High	High	High	High	High	High	0.0003564	3.946e-06
87959	FALSE	High	[K].IIGIDGSATPEK.[T]	1xTMT6plex [K12]; 1xTMT6plex [N-Term]	0.0239844	0.0007351	0.528	1	1	1	D4AQE7	D4AQE7 [333-344]		0	1658.97																					NoQuanValues	High	High	High	High	High	High	High	High	High	High	High	0.0003564	0.01036
87924	FALSE	High	[R].ILGEVTPDQIR.[I]	1xTMT6plex [N-Term]	0.0122392	0.0007351	0.661	1	1	3	D4B2M1	D4B2M1 [428-438]		0	1469.85																					NoQuanValues	High	High	High	High	High	High	High	High	High	High	High	0.0003564	0.004798
87919	FALSE	High	[K].LIGEHSVVGR.[T]	1xTMT6plex [N-Term]	0.00202955	0.0007351	1.015	1	1	6	D4AX46	D4AX46 [165-174]		0	1295.76	74.5	92.4	85.2	101.6	102.7	114.6	101.8	97.8	122.1	107.4	74.5	92.4	85.2	101.6	102.7	114.6	101.8	97.8	122.1	107.4		High	High	High	High	High	High	High	High	High	High	High	0.0003564	0.0006125
87869	FALSE	High	[K].LLGASVIPVEAGSR.[T]	1xTMT6plex [N-Term]	0.0125532	0.0007351	0.656	1	1	1	D4AMB4	D4AMB4 [441-454]		0	1597.95	78	92.9	92.8	64.2	106.5	111.7	64.6	65.2	56	268.1	78	92.9	92.8	64.2	106.5	111.7	64.6	65.2	56	268.1		High	High	High	High	High	High	High	High	High	High	High	0.0003564	0.004937
87794	FALSE	High	[R].LLFEDLGR.[V]	1xTMT6plex [N-Term]	0.036384	0.0007351	0.445	1	1	1	D4AVD6	D4AVD6 [522-529]		0	1191.69																					NoQuanValues	High	High	High	High	High	High	High	High	High	High	High	0.0003564	0.01674
87765	FALSE	High	[K].IIEVPKIK.[E]	2xTMT6plex [K6; K8]; 1xTMT6plex [N-Term]	0.0332509	0.0007351	0.463	1	1	4	D4AXP7	D4AXP7 [203-210]		1	1627.11	131.7	165.7	103.8	60.2	56.7	60.9	115.7	94.3	116.3	94.8	131.7	165.7	103.8	60.2	56.7	60.9	115.7	94.3	116.3	94.8		High	High	High	High	High	High	High	High	High	High	High	0.0003564	0.01511
87666	FALSE	High	[K].IIENISGSNPIKVR.[E]	1xTMT6plex [K12]; 1xTMT6plex [N-Term]	1.09955e-06	0.0007351	2.493	1	1	1	D4B1Q3	D4B1Q3 [93-106]		1	1998.21	132.3	100.5	86.1	71.2	91.3	136.6	72.1	115.4	70.9	123.5	132.3	100.5	86.1	71.2	91.3	136.6	72.1	115.4	70.9	123.5		High	High	High	High	High	High	High	High	High	High	High	0.0003564	1.129e-07
87665	FALSE	High	[K].IIENISGSNPIK.[V]	1xTMT6plex [K12]; 1xTMT6plex [N-Term]	0.0030321	0.0007351	0.936	1	1	3	D4B1Q3	D4B1Q3 [93-104]		0	1743.04	91.7	76.7	102.2	102.5	109.6	127.1	80.2	117.5	63	129.3	91.7	76.7	102.2	102.5	109.6	127.1	80.2	117.5	63	129.3		High	High	High	High	High	High	High	High	High	High	High	0.0003564	0.0009678
87998	FALSE	High	[R].LLGPGLSK.[G]	1xTMT6plex [K8]; 1xTMT6plex [N-Term]	0.0392129	0.0007351	0.43	1	1	4	D4B5C6	D4B5C6 [413-420]		0	1242.82	72	141.3	81.3	79.3	30.7	25.4	95.9	155.8	159.4	158.9	72	141.3	81.3	79.3	30.7	25.4	95.9	155.8	159.4	158.9		High	High	High	High	High	High	High	High	High	High	High	0.0003564	0.01826
87637	FALSE	High	[R].LLEIVPEHIHDR.[S]	1xTMT6plex [N-Term]	0.00045496	0.0007351	1.309	1	1	6	D4B1J4	D4B1J4 [331-342]		0	1699.97	96.7	98.2	97.8	111.7	102.2	106.6	106.3	102	104.6	74	96.7	98.2	97.8	111.7	102.2	106.6	106.3	102	104.6	74		High	High	High	High	High	High	High	High	High	High	High	0.0003564	0.0001105
87617	FALSE	High	[R].LIELLPDKTLR.[A]	1xTMT6plex [K8]; 1xTMT6plex [N-Term]	6.57869e-05	0.0007351	1.689	1	1	2	D4B255	D4B255 [345-355]		1	1769.13	128.2	112.4	97.9	82.7	55.3	69	128.4	104.1	110.4	111.6	128.2	112.4	97.9	82.7	55.3	69	128.4	104.1	110.4	111.6		High	High	High	High	High	High	High	High	High	High	High	0.0003564	1.214e-05
87613	FALSE	High	[R].LLELLGPK.[G]	1xTMT6plex [K8]; 1xTMT6plex [N-Term]	0.0219025	0.0007351	0.546	1	1	1	D4AP95	D4AP95 [230-237]		0	1340.89	120.6	104.8	121.4	86.5	80.1	106.2	78.1	102.8	88.7	110.9	120.6	104.8	121.4	86.5	80.1	106.2	78.1	102.8	88.7	110.9		High	High	High	High	High	High	High	High	High	High	High	0.0003564	0.009325
87607	FALSE	High	[K].LLELGVPFESKPEDR.[F]	1xTMT6plex [K11]; 1xTMT6plex [N-Term]	0.00116013	0.0007351	1.125	1	1	1	D4AW06	D4AW06 [348-362]		0	2187.24	139.7	103.3	127.9	63.9	98.7	90.7	93.3	77.2	77.2	128.2	139.7	103.3	127.9	63.9	98.7	90.7	93.3	77.2	77.2	128.2		High	High	High	High	High	High	High	High	High	High	High	0.0003564	0.0003221
87600	FALSE	High	[K].LIEIDDDRK.[L]	1xTMT6plex [K9]; 1xTMT6plex [N-Term]	0.000202569	0.0007351	1.468	1	1	5	D4B1E6	D4B1E6 [72-80]		1	1574.92	80.5	77.8	109.1	132.4	113.1	84.3	109.8	112.8	78.5	101.7	80.5	77.8	109.1	132.4	113.1	84.3	109.8	112.8	78.5	101.7		High	High	High	High	High	High	High	High	High	High	High	0.0003564	4.382e-05
87599	FALSE	High	[K].LIEIDDDR.[K]	1xTMT6plex [N-Term]	0.0249711	0.0007351	0.52	1	1	2	D4B1E6	D4B1E6 [72-79]		0	1217.66	109.8	66.3	76.5	105	78	124.1	133.7	106.9	101.6	98.1	109.8	66.3	76.5	105	78	124.1	133.7	106.9	101.6	98.1		High	High	High	High	High	High	High	High	High	High	High	0.0003564	0.01089
87535	FALSE	High	[R].LLEELPKIPGVGR.[F]	1xTMT6plex [K7]; 1xTMT6plex [N-Term]	2.98932e-05	0.0007351	1.844	1	1	2	D4AV67	D4AV67 [377-389]		1	1879.18	120.7	103	112.9	98.2	115.8	154.4	101.3	76	68.1	49.6	120.7	103	112.9	98.2	115.8	154.4	101.3	76	68.1	49.6		High	High	High	High	High	High	High	High	High	High	High	0.0003564	4.924e-06
87517	FALSE	High	[K].IIEEAIKELPNSPK.[-]	2xTMT6plex [K7; K14]; 1xTMT6plex [N-Term]	4.4686e-05	0.0007351	1.765	1	1	24	D4AYZ6	D4AYZ6 [426-439]		1	2268.38	81.1	97.5	115	84.2	97	126.6	103.8	117.1	91.2	86.5	81.1	97.5	115	84.2	97	126.6	103.8	117.1	91.2	86.5		High	High	High	High	High	High	High	High	High	High	High	0.0003564	7.815e-06
87514	FALSE	High	[K].LLEEAIEKVQEK.[I]	2xTMT6plex [K8; K12]; 1xTMT6plex [N-Term]	3.91479e-05	0.0007351	1.791	1	1	3	D4ANA4	D4ANA4 [240-251]		1	2116.28	114	113.7	143.5	70.3	71.2	43.7	116.9	117	103.6	106.1	114	113.7	143.5	70.3	71.2	43.7	116.9	117	103.6	106.1		High	High	High	High	High	High	High	High	High	High	High	0.0003564	6.694e-06
87489	FALSE	High	[R].ILEDDLLR.[Y]	1xTMT6plex [N-Term]	0.00940345	0.0007351	0.713	1	1	2	D4B025	D4B025 [164-171]		0	1215.71	104.7	87.7	90.2	72.8	73.8	64.2	61.2	191.8	112.6	141	104.7	87.7	90.2	72.8	73.8	64.2	61.2	191.8	112.6	141		High	High	High	High	High	High	High	High	High	High	High	0.0003564	0.003549
87620	FALSE	High	[R].LIELNRPK.[K]	1xTMT6plex [K8]; 1xTMT6plex [N-Term]	0.00921466	0.0007351	0.717	1	1	2	D4B4I2	D4B4I2 [31-38]		0	1440.93	64.1	129.9	98.3	80.4	75.6	52.8	105.1	122	133.5	138.2	64.1	129.9	98.3	80.4	75.6	52.8	105.1	122	133.5	138.2		High	High	High	High	High	High	High	High	High	High	High	0.0003564	0.003461
88003	FALSE	High	[K].LLGPIVPGTTVPNGTR.[V]	1xTMT6plex [N-Term]	0.000457281	0.0007351	1.308	1	1	3	D4ATQ9	D4ATQ9 [66-81]		0	1821.08	106.4	109.8	128.6	91.8	101.6	108.5	69.6	99.5	87.5	96.7	106.4	109.8	128.6	91.8	101.6	108.5	69.6	99.5	87.5	96.7		High	High	High	High	High	High	High	High	High	High	High	0.0003564	0.0001114
88046	FALSE	High	[K].LIGTCPEFTPADTQK.[A]	1xCarbamidomethyl [C5]; 1xTMT6plex [K15]; 1xTMT6plex [N-Term]	0.00106946	0.0007351	1.141	1	1	1	D4AVL1	D4AVL1 [12-26]		0	2136.14	70.1	82.9	94.4	102.7	150	152.9	61.8	80.8	50.1	154.3	70.1	82.9	94.4	102.7	150	152.9	61.8	80.8	50.1	154.3		High	High	High	High	High	High	High	High	High	High	High	0.0003564	0.0002943
88286	FALSE	High	[K].IILDDLGVR.[Q]	1xTMT6plex [N-Term]	0.0156081	0.0007351	0.613	1	1	1	D4AKG0	D4AKG0 [278-286]		0	1242.76	78.3	77.1	83.4	93.5	158.5	150	71.7	82.7	75	129.8	78.3	77.1	83.4	93.5	158.5	150	71.7	82.7	75	129.8		High	High	High	High	High	High	High	High	High	High	High	0.0003564	0.006341
89649	FALSE	High	[R].LLVEDAISK.[C]	1xTMT6plex [K9]; 1xTMT6plex [N-Term]	0.00432657	0.0007351	0.866	1	1	2	D4AU63	D4AU63 [190-198]		0	1445.9	93	112.8	107.4	126.5	72.6	61	84.7	115	110.5	116.6	93	112.8	107.4	126.5	72.6	61	84.7	115	110.5	116.6		High	High	High	High	High	High	High	High	High	High	High	0.0003564	0.001455
89631	FALSE	High	[K].IIVAPGTGVK.[G]	1xTMT6plex [K10]; 1xTMT6plex [N-Term]	0.00984245	0.0007351	0.704	1	1	2	D4B486	D4B486 [238-247]		0	1412.92	84.1	121.5	127.8	55.6	84.7	65.9	131.8	107.6	118.8	102.1	84.1	121.5	127.8	55.6	84.7	65.9	131.8	107.6	118.8	102.1		High	High	High	High	High	High	High	High	High	High	High	0.0003564	0.003743
89524	FALSE	High	[R].IITHPIAGTVPR.[G]	1xTMT6plex [N-Term]	0.00921466	0.0007351	0.717	1	1	1	D4ATA7	D4ATA7 [250-261]		0	1503.92	83.4	85.8	86	107.4	96.8	128.2	111.8	84.1	80.7	135.8	83.4	85.8	86	107.4	96.8	128.2	111.8	84.1	80.7	135.8		High	High	High	High	High	High	High	High	High	High	High	0.0003564	0.003457
89502	FALSE	High	[R].IITGELIPGQGEER.[L]	1xTMT6plex [N-Term]	0.00409153	0.0007351	0.877	1	1	1	D4AJ94	D4AJ94 [489-502]		0	1740.97	76.3	86.4	72.2	79	124.1	225.9	87.4	72.2	68.2	108.3	76.3	86.4	72.2	79	124.1	225.9	87.4	72.2	68.2	108.3		High	High	High	High	High	High	High	High	High	High	High	0.0003564	0.001366
89470	FALSE	High	[K].LITDGVVAKR.[W]	1xTMT6plex [K9]; 1xTMT6plex [N-Term]	0.00669437	0.0007351	0.78	1	1	1	D4ALU3	D4ALU3 [148-157]		1	1529.98																					NoQuanValues	High	High	High	High	High	High	High	High	High	High	High	0.0003564	0.002396
89199	FALSE	High	[K].LISDGLIIR.[K]	1xTMT6plex [N-Term]	0.00501283	0.0007351	0.837	1	1	3	D4AU79	D4AU79 [80-88]		0	1228.78	115.7	97.8	120.9	131.8	81.1	87.3	110.5	89.3	80.3	85.3	115.7	97.8	120.9	131.8	81.1	87.3	110.5	89.3	80.3	85.3		High	High	High	High	High	High	High	High	High	High	High	0.0003564	0.001724
89192	FALSE	High	[K].LLSDAFDGKK.[L]	2xTMT6plex [K9; K10]; 1xTMT6plex [N-Term]	0.000503699	0.0007351	1.289	1	1	1	D4AQ97	D4AQ97 [353-362]		1	1781.08	85.3	71.8	107.5	63	80.1	54.7	176.8	130.6	87.9	142.4	85.3	71.8	107.5	63	80.1	54.7	176.8	130.6	87.9	142.4		High	High	High	High	High	High	High	High	High	High	High	0.0003564	0.0001244
89191	FALSE	High	[K].LLSDAFDGK.[K]	1xTMT6plex [K9]; 1xTMT6plex [N-Term]	0.00255106	0.0007351	0.97	1	1	1	D4AQ97	D4AQ97 [353-361]		0	1423.82	76	72.6	61.6	99.1	85.9	78.2	105.5	161.6	105.4	154.1	76	72.6	61.6	99.1	85.9	78.2	105.5	161.6	105.4	154.1		High	High	High	High	High	High	High	High	High	High	High	0.0003564	0.0007934
88844	FALSE	High	[K].LLPHVEAK.[V]	1xTMT6plex [K8]; 1xTMT6plex [N-Term]	0.0400026	0.0007351	0.426	1	1	1	D4ARC3	D4ARC3 [282-289]		0	1364.87																					NoQuanValues	High	High	High	High	High	High	High	High	High	High	High	0.0003564	0.01874
88834	FALSE	High	[K].LIPGIGHR.[I]	1xTMT6plex [N-Term]	0.0242274	0.0007351	0.526	1	1	3	D4B2R0	D4B2R0 [458-465]		0	1091.69	67.2	115.9	82.2	117.4	89.1	75.7	133.4	96.7	117.8	104.5	67.2	115.9	82.2	117.4	89.1	75.7	133.4	96.7	117.8	104.5		High	High	High	High	High	High	High	High	High	High	High	0.0003564	0.01049
88802	FALSE	High	[K].ILPEEVIEGR.[K]	1xTMT6plex [N-Term]	0.0182595	0.0007351	0.582	1	1	1	D4AY54	D4AY54 [163-172]		0	1383.8	89.6	108.9	105.6	108.5	114.1	114.2	93.5	91.9	80.4	93.3	89.6	108.9	105.6	108.5	114.1	114.2	93.5	91.9	80.4	93.3		High	High	High	High	High	High	High	High	High	High	High	0.0003564	0.007565
88685	FALSE	High	[K].LLNIEIPER.[A]	1xTMT6plex [N-Term]	0.0193039	0.0007351	0.571	1	1	2	D4AJG2	D4AJG2 [168-176]		0	1325.8	80.8	92.8	97.3	108.1	88.6	78.8	91.8	103.3	95.3	163.2	80.8	92.8	97.3	108.1	88.6	78.8	91.8	103.3	95.3	163.2		High	High	High	High	High	High	High	High	High	High	High	0.0003564	0.008104
88655	FALSE	High	[K].LINDSVPDTIDER.[V]	1xTMT6plex [N-Term]	1.14835e-05	0.0007351	2.032	1	1	1	D4AU40	D4AU40 [499-511]		0	1715.9	95.2	111.1	94.2	175.2	101.3	91	83.2	93.8	66.9	88.1	95.2	111.1	94.2	175.2	101.3	91	83.2	93.8	66.9	88.1		High	High	High	High	High	High	High	High	High	High	High	0.0003564	1.645e-06
88425	FALSE	High	[K].LLLPLLDDGK.[N]	1xTMT6plex [K10]; 1xTMT6plex [N-Term]	0.00063653	0.0007351	1.243	1	1	2	D4B5I1	D4B5I1 [62-71]		0	1554.99	98.9	139.1	108.5	82.6	42.7	51.4	98.5	139.8	110.3	128.2	98.9	139.1	108.5	82.6	42.7	51.4	98.5	139.8	110.3	128.2		High	High	High	High	High	High	High	High	High	High	High	0.0003564	0.0001627
88422	FALSE	High	[R].LILPGELAK.[H]	1xTMT6plex [K9]; 1xTMT6plex [N-Term]	0.00194867	0.0007351	1.023	1	1	10	D4B269	D4B269 [201-209]		0	1411.93	100.9	117.2	135.1	150.3	74.9	54.3	68.3	102.6	54	142.3	100.9	117.2	135.1	150.3	74.9	54.3	68.3	102.6	54	142.3		High	High	High	High	High	High	High	High	High	High	High	0.0003564	0.0005852
88381	FALSE	High	[K].LLLIGDSGVGK.[S]	1xTMT6plex [K11]; 1xTMT6plex [N-Term]	0.0199991	0.0007351	0.564	1	1	1	D4AP66	D4AP66 [232-242]		0	1529.97																					NoQuanValues	High	High	High	High	High	High	High	High	High	High	High	0.0003564	0.008426
88352	FALSE	High	[K].ILIGNKCDGEEKR.[A]	1xCarbamidomethyl [C7]; 2xTMT6plex [K6; K12]; 1xTMT6plex [N-Term]	0.000546422	0.0007351	1.273	1	1	1	D4AP66	D4AP66 [338-350]		2	2219.28	91.7	57.6	47.3	122	112.9	202.8	114.4	54.8	99.5	97.1	91.7	57.6	47.3	122	112.9	202.8	114.4	54.8	99.5	97.1		High	High	High	High	High	High	High	High	High	High	High	0.0003564	0.0001367
88296	FALSE	High	[R].LIIDKHGIPEEEQR.[A]	1xTMT6plex [K5]; 1xTMT6plex [N-Term]	0.000157061	0.0007351	1.518	1	1	6	D4AMC6	D4AMC6 [386-399]		1	2135.22	121.9	92.4	107.5	98.2	95.7	106.7	115.3	85.2	90.6	86.5	121.9	92.4	107.5	98.2	95.7	106.7	115.3	85.2	90.6	86.5		High	High	High	High	High	High	High	High	High	High	High	0.0003564	3.28e-05
88291	FALSE	High	[R].ILIDGQDIR.[G]	1xTMT6plex [N-Term]	0.0119936	0.0007351	0.665	1	1	1	D4ATC9	D4ATC9 [497-505]		0	1271.75	93	102	101.1	107.1	110.6	115.6	93.1	94.3	91.2	92.1	93	102	101.1	107.1	110.6	115.6	93.1	94.3	91.2	92.1		High	High	High	High	High	High	High	High	High	High	High	0.0003564	0.004685
88288	FALSE	High	[R].LLLDELTGK.[V]	1xTMT6plex [K9]; 1xTMT6plex [N-Term]	0.0075611	0.0007351	0.756	1	1	1	D4AQK5	D4AQK5 [408-416]		0	1459.91	87.9	133.5	153.2	208.6	73.7	114.9	75.1	117.5	35.6		87.9	133.5	153.2	208.6	73.7	114.9	75.1	117.5	35.6			High	High	High	High	High	High	High	High	High	Not Found	High	0.0003564	0.002757
88287	FALSE	High	[K].LLLDDPNYFR.[R]	1xTMT6plex [N-Term]	0.0380566	0.0007351	0.436	1	1	2	D4B4B3	D4B4B3 [98-107]		0	1494.82	111.5	96.3	116.2	107.2	79	95.5	77.8	105.2	122.5	88.9	111.5	96.3	116.2	107.2	79	95.5	77.8	105.2	122.5	88.9		High	High	High	High	High	High	High	High	High	High	High	0.0003564	0.01766
87428	FALSE	High	[R].IIDWVPIGPR.[F]	1xTMT6plex [N-Term]	0.00144368	0.0007351	1.082	1	1	4	D4AUB9	D4AUB9 [644-653]		0	1394.84	125.1	100.8	99.3	113.3	70	90	103.8	92	103.5	102.3	125.1	100.8	99.3	113.3	70	90	103.8	92	103.5	102.3		High	High	High	High	High	High	High	High	High	High	High	0.0003564	0.0004138
78926	FALSE	High	[K].LDKDRESILER.[M]	1xTMT6plex [K3]; 1xTMT6plex [N-Term]	0.0222367	0.0007351	0.543	1	1	3	D4AZV1	D4AZV1 [111-121]		2	1832.06	84.8	91.4	151.8	95.1	82.1	77.9	132.7	89.6	87.3	107.4	84.8	91.4	151.8	95.1	82.1	77.9	132.7	89.6	87.3	107.4		High	High	High	High	High	High	High	High	High	High	High	0.0003564	0.009534
126398	FALSE	High	[R].RLGEIIGKDIAGK.[L]	2xTMT6plex [K8; K13]; 1xTMT6plex [N-Term]	0.00243702	0.0007351	0.979	1	1	1	D4AYW5	D4AYW5 [98-110]		2	2057.3	106.5	112.2	94.6	62.2	103.3	149.3	90	86.1	103.1	92.8	106.5	112.2	94.6	62.2	103.3	149.3	90	86.1	103.1	92.8		High	High	High	High	High	High	High	High	High	High	High	0.0003564	0.0007548
126481	FALSE	High	[K].RLIDLHAPTETVK.[Q]	1xTMT6plex [K13]; 1xTMT6plex [N-Term]	0.0233873	0.0007351	0.533	1	1	1	D4B243	D4B243 [86-98]		1	1951.17	90.2	108.9	102.3	82.3	120.9	169	83.2	81.5	70.7	91.1	90.2	108.9	102.3	82.3	120.9	169	83.2	81.5	70.7	91.1		High	High	High	High	High	High	High	High	High	High	High	0.0003564	0.01007
162852	FALSE	High	[R].VGVLDESR.[M]	1xTMT6plex [N-Term]	0.0294801	0.0007351	0.487	1	1	2	D4ASY3	D4ASY3 [137-144]		0	1103.63	132.4	50.7	59.9	75.5	91.6	89.1	164.1	65.4	191.3	79.9	132.4	50.7	59.9	75.5	91.6	89.1	164.1	65.4	191.3	79.9		High	High	High	High	High	High	High	High	High	High	High	0.0003564	0.01316
162723	FALSE	High	[R].VGSGPFPTEQLNEIGEK.[L]	1xTMT6plex [K17]; 1xTMT6plex [N-Term]	3.0199e-05	0.0007351	1.842	1	1	2	D4AV47	D4AV47 [287-303]		0	2260.22	87.6	95.1	111.7	86	137.5	142.8	80.9	96.1	76.6	85.6	87.6	95.1	111.7	86	137.5	142.8	80.9	96.1	76.6	85.6		High	High	High	High	High	High	High	High	High	High	High	0.0003564	4.993e-06
162669	FALSE	High	[R].VGREDTRYEGPLPAPR.[T]	1xTMT6plex [N-Term]	1.23944e-05	0.0007351	2.017	1	1	4	D4ARR7	D4ARR7 [231-246]		2	2042.1	120	62.3	67.2	82.6	121.7	213.4	133.3	62.2	67.8	69.5	120	62.3	67.2	82.6	121.7	213.4	133.3	62.2	67.8	69.5		High	High	High	High	High	High	High	High	High	High	High	0.0003564	1.795e-06
162433	FALSE	High	[K].VGLDHVVLVK.[V]	1xTMT6plex [K10]; 1xTMT6plex [N-Term]	0.0140333	0.0007351	0.634	1	1	2	D4ATQ9	D4ATQ9 [177-186]		0	1536.99	107.9	121.3	134	67	75.6	73.9	77	105.3	89.7	148.3	107.9	121.3	134	67	75.6	73.9	77	105.3	89.7	148.3		High	High	High	High	High	High	High	High	High	High	High	0.0003564	0.005617
162431	FALSE	High	[K].VGLDCPLEK.[G]	1xCarbamidomethyl [C5]; 1xTMT6plex [K9]; 1xTMT6plex [N-Term]	0.00147335	0.0007351	1.078	1	1	4	D4AYQ6	D4AYQ6 [119-127]		0	1488.85	61.6	69.6	110.2	179.7	98.5	81.2	62.5	140.8	70.5	125.4	61.6	69.6	110.2	179.7	98.5	81.2	62.5	140.8	70.5	125.4		High	High	High	High	High	High	High	High	High	High	High	0.0003564	0.0004257
162359	FALSE	High	[K].VGGSLEDSLLVK.[G]	1xTMT6plex [K12]; 1xTMT6plex [N-Term]	0.000868149	0.0007351	1.182	1	1	2	D4B0F1	D4B0F1 [135-146]		0	1675	89.9	87.5	80.1	140.2	103.9	109.8	76.3	104.5	69.3	138.5	89.9	87.5	80.1	140.2	103.9	109.8	76.3	104.5	69.3	138.5		High	High	High	High	High	High	High	High	High	High	High	0.0003564	0.0002323
162273	FALSE	High	[K].VGGASEVEVGEKKDR.[V]	2xTMT6plex [K12; K13]; 1xTMT6plex [N-Term]	1.16286e-06	0.0007351	2.482	1	1	4	D4AS46	D4AS46 [423-437]		2	2247.29	156	26.3	42.7	74.7	72.1	105.6	202	48.3	225.5	46.8	156	26.3	42.7	74.7	72.1	105.6	202	48.3	225.5	46.8		High	High	High	High	High	High	High	High	High	High	High	0.0003564	1.204e-07
162271	FALSE	High	[K].VGGASEVEVGEKK.[D]	2xTMT6plex [K12; K13]; 1xTMT6plex [N-Term]	5.85008e-07	0.0007351	2.617	1	1	3	D4AS46	D4AS46 [423-435]		1	1976.16	136.7	49.6	48.1	77.8	99.2	174.6	158	49.4	143.5	63	136.7	49.6	48.1	77.8	99.2	174.6	158	49.4	143.5	63		High	High	High	High	High	High	High	High	High	High	High	0.0003564	5.498e-08
162268	FALSE	High	[K].VGGASEVEVGEK.[K]	1xTMT6plex [K12]; 1xTMT6plex [N-Term]	0.0270657	0.0007351	0.504	1	1	1	D4AS46	D4AS46 [423-434]		0	1618.91	204.2	46.5	47.8	43.3	70.6	120.5	197.8	47.3	169.8	52.3	204.2	46.5	47.8	43.3	70.6	120.5	197.8	47.3	169.8	52.3		High	High	High	High	High	High	High	High	High	High	High	0.0003564	0.01194
162911	FALSE	High	[R].VGYLIGEEHLIK.[Y]	1xTMT6plex [K12]; 1xTMT6plex [N-Term]	0.00471658	0.0007351	0.849	1	1	2	D4B1F6	D4B1F6 [65-76]		0	1829.09	107.1	108.9	96.2	75.2	80.1	96.1	75	108.5	96.3	156.7	107.1	108.9	96.2	75.2	80.1	96.1	75	108.5	96.3	156.7		High	High	High	High	High	High	High	High	High	High	High	0.0003564	0.001612
162170	FALSE	High	[K].VGENIREPGSDVK.[L]	1xTMT6plex [K13]; 1xTMT6plex [N-Term]	0.00315787	0.0007351	0.928	1	1	1	D4APY8	D4APY8 [263-275]		1	1858.04	79.1	80.8	93.6	141.2	149.9	139.2	78.1	91	68.5	78.6	79.1	80.8	93.6	141.2	149.9	139.2	78.1	91	68.5	78.6		High	High	High	High	High	High	High	High	High	High	High	0.0003564	0.001018
161960	FALSE	High	[R].VGDILDEGVLESK.[L]	1xTMT6plex [K13]; 1xTMT6plex [N-Term]	6.86835e-06	0.0007351	2.133	1	1	10	D4AV47	D4AV47 [166-178]		0	1832.04	105.9	109.3	121.7	82.8	83.2	66.7	102.8	114.3	124.7	88.8	105.9	109.3	121.7	82.8	83.2	66.7	102.8	114.3	124.7	88.8		High	High	High	High	High	High	High	High	High	High	High	0.0003564	9.169e-07
161908	FALSE	High	[R].VGAVVDGKIPEVSK.[A]	2xTMT6plex [K8; K14]; 1xTMT6plex [N-Term]	3.49067e-06	0.0007351	2.266	1	1	4	D4AWW5	D4AWW5 [338-351]		1	2085.29	80.9	77.7	81.8	166.5	91.4	80.9	107.8	109.8	75.2	128.1	80.9	77.7	81.8	166.5	91.4	80.9	107.8	109.8	75.2	128.1		High	High	High	High	High	High	High	High	High	High	High	0.0003564	4.22e-07
161709	FALSE	High	[K].VFPVEAIVR.[G]	1xTMT6plex [N-Term]	0.018822	0.0007351	0.576	1	1	4	D4ASU6	D4ASU6 [110-118]		0	1258.77	132.9	107.2	123.5	52.8	73.6	108.8	97.4	120.8	76.4	106.6	132.9	107.2	123.5	52.8	73.6	108.8	97.4	120.8	76.4	106.6		High	High	High	High	High	High	High	High	High	High	High	0.0003564	0.007873
161650	FALSE	High	[R].VFLEDGDEVTLK.[G]	1xTMT6plex [K12]; 1xTMT6plex [N-Term]	3.25063e-06	0.0007351	2.28	1	1	4	D4B0G7	D4B0G7 [519-530]		0	1823.02	56	117	109.2	159.9	132.8	75.2	72.6	112	55.6	109.7	56	117	109.2	159.9	132.8	75.2	72.6	112	55.6	109.7		High	High	High	High	High	High	High	High	High	High	High	0.0003564	3.898e-07
161648	FALSE	High	[R].VFLEAGDDFVR.[L]	1xTMT6plex [N-Term]	0.000208849	0.0007351	1.462	1	1	3	D4B2E2	D4B2E2 [660-670]		0	1496.79	98.5	116.6	100.8	86.1	103.1	113	92	100.3	95.3	94.4	98.5	116.6	100.8	86.1	103.1	113	92	100.3	95.3	94.4		High	High	High	High	High	High	High	High	High	High	High	0.0003564	4.548e-05
161632	FALSE	High	[K].VFHVVPDDTVR.[N]	1xTMT6plex [N-Term]	0.00235185	0.0007351	0.986	1	1	2	D4B453	D4B453 [994-1004]		0	1512.84	82	92	84.2	86.1	111.3	106.6	83.8	84.8	96.7	172.5	82	92	84.2	86.1	111.3	106.6	83.8	84.8	96.7	172.5		High	High	High	High	High	High	High	High	High	High	High	0.0003564	0.0007266
161616	FALSE	High	[K].VFGSFTDLIK.[Q]	1xTMT6plex [K10]; 1xTMT6plex [N-Term]	0.00411236	0.0007351	0.876	1	1	1	D4B4N9	D4B4N9 [322-331]		0	1584.94	140.7	113.1	140.5	80.7	60.7	47.6	94.8	111.5	98.5	111.9	140.7	113.1	140.5	80.7	60.7	47.6	94.8	111.5	98.5	111.9		High	High	High	High	High	High	High	High	High	High	High	0.0003564	0.001372
161561	FALSE	High	[R].VFEAGHEVPGYQPETSLK.[I]	1xTMT6plex [K18]; 1xTMT6plex [N-Term]	2.53321e-06	0.0007351	2.329	1	1	5	D4AIF1	D4AIF1 [511-528]		0	2446.3	89.8	96.9	123.1	86.9	91.5	75.1	93.2	117.4	110.5	115.7	89.8	96.9	123.1	86.9	91.5	75.1	93.2	117.4	110.5	115.7		High	High	High	High	High	High	High	High	High	High	High	0.0003564	2.936e-07
161032	FALSE	High	[K].VELNEGGERVVK.[G]	1xTMT6plex [K12]; 1xTMT6plex [N-Term]	0.000204641	0.0007351	1.466	1	1	1	D4B239	D4B239 [749-760]		1	1787.04	129.4	156.7	106.6	59.7	99.9	122.6	79.8	73.6	115	56.7	129.4	156.7	106.6	59.7	99.9	122.6	79.8	73.6	115	56.7		High	High	High	High	High	High	High	High	High	High	High	0.0003564	4.436e-05
161962	FALSE	High	[R].VGDILDEGVLESKLR.[S]	1xTMT6plex [K13]; 1xTMT6plex [N-Term]	1.15108e-06	0.0007351	2.484	1	1	1	D4AV47	D4AV47 [166-180]		1	2101.23	202.9	171.2	100	66.3	54.1	67.9	80.6	49.1	155.4	52.5	202.9	171.2	100	66.3	54.1	67.9	80.6	49.1	155.4	52.5		High	High	High	High	High	High	High	High	High	High	High	0.0003564	1.188e-07
160982	FALSE	High	[R].VELEEVGPKFDFR.[I]	1xTMT6plex [K9]; 1xTMT6plex [N-Term]	0.0206147	0.0007351	0.558	1	1	1	D4AQR7	D4AQR7 [292-304]		1	2023.13	86.2	95.6	102.1	58.2	138.5	153.7	78.7	74.6	68.6	143.9	86.2	95.6	102.1	58.2	138.5	153.7	78.7	74.6	68.6	143.9		High	High	High	High	High	High	High	High	High	High	High	0.0003564	0.008699
163106	FALSE	High	[K].VKDPNTSLPK.[H]	2xTMT6plex [K2; K10]; 1xTMT6plex [N-Term]	0.00383015	0.0007351	0.89	1	1	1	D4AQR8	D4AQR8 [92-101]		1	1786.1	94.7	71.2	34.6	183.2	109.9	117	152	53.9	135.9	47.6	94.7	71.2	34.6	183.2	109.9	117	152	53.9	135.9	47.6		High	High	High	High	High	High	High	High	High	High	High	0.0003564	0.001267
163159	FALSE	High	[K].VKEYIEDPRR.[M]	1xTMT6plex [K2]; 1xTMT6plex [N-Term]	0.0161712	0.0007351	0.606	1	1	3	D4B266	D4B266 [367-376]		2	1763.02	80.2	101.3	106.6	101.7	99.6	127.6	100.9	91.3	97.2	93.6	80.2	101.3	106.6	101.7	99.6	127.6	100.9	91.3	97.2	93.6		High	High	High	High	High	High	High	High	High	High	High	0.0003564	0.0066
164326	FALSE	High	[R].VLPSIGNEVLK.[S]	1xTMT6plex [K11]; 1xTMT6plex [N-Term]	2.92909e-05	0.0007351	1.848	1	1	7	D4AZY4	D4AZY4 [117-127]		0	1627.02	112.5	105.5	114.1	71.6	88.7	105.7	99	105.2	103.2	94.3	112.5	105.5	114.1	71.6	88.7	105.7	99	105.2	103.2	94.3		High	High	High	High	High	High	High	High	High	High	High	0.0003564	4.823e-06
164292	FALSE	High	[K].VIPELNGK.[L]	1xTMT6plex [K8]; 1xTMT6plex [N-Term]	0.0189175	0.0007351	0.575	1	1	6	D4AXA3	D4AXA3 [222-229]		0	1327.83	84.9	116.7	117.4	71.4	102.7	53.8	100	113.6	119.4	120.1	84.9	116.7	117.4	71.4	102.7	53.8	100	113.6	119.4	120.1		High	High	High	High	High	High	High	High	High	High	High	0.0003564	0.007904
164246	FALSE	High	[K].VLNDLKIGK.[S]	2xTMT6plex [K6; K9]; 1xTMT6plex [N-Term]	0.0360222	0.0007351	0.447	1	1	1	D4B401	D4B401 [247-255]		1	1687.11	82.4	153	99.8	95.4	87.5	91.6	105.6	90.9	91.6	102.1	82.4	153	99.8	95.4	87.5	91.6	105.6	90.9	91.6	102.1		High	High	High	High	High	High	High	High	High	High	High	0.0003564	0.01656
164101	FALSE	High	[R].VILKEDDDFVARK.[T]	2xTMT6plex [K4; K13]; 1xTMT6plex [N-Term]	0.00693638	0.0007351	0.773	1	1	1	D4B4F4	D4B4F4 [99-111]		2	2235.33	106.2	145.6	135.1	62.2	103	68.3	85.5	103.7	93.3	97.1	106.2	145.6	135.1	62.2	103	68.3	85.5	103.7	93.3	97.1		High	High	High	High	High	High	High	High	High	High	High	0.0003564	0.002507
164098	FALSE	High	[K].VIIKDITEK.[M]	2xTMT6plex [K4; K9]; 1xTMT6plex [N-Term]	0.00405019	0.0007351	0.879	1	1	3	D4APT9	D4APT9 [109-117]		1	1746.13	67.5	85.4	113.3	65.6	109.5	153.6	93.9	106.1	95.6	109.4	67.5	85.4	113.3	65.6	109.5	153.6	93.9	106.1	95.6	109.4		High	High	High	High	High	High	High	High	High	High	High	0.0003564	0.001352
163984	FALSE	High	[R].VIKDEHEIQLIQR.[A]	1xTMT6plex [K3]; 1xTMT6plex [N-Term]	0.00297111	0.0007351	0.94	1	1	1	D4B0B2	D4B0B2 [189-201]		1	2079.23	87.3	96.6	87.8	87.1	131.1	120.7	94	82.6	115.2	97.6	87.3	96.6	87.8	87.1	131.1	120.7	94	82.6	115.2	97.6		High	High	High	High	High	High	High	High	High	High	High	0.0003564	0.000945
163926	FALSE	High	[K].VIGVDLTVPVPSTKR.[Q]	1xTMT6plex [K14]; 1xTMT6plex [N-Term]	0.00501283	0.0007351	0.837	1	1	1	D4ATV1	D4ATV1 [148-162]		1	2039.26	115.3	105.8	93.6	93.2	100.1	114.7	76	96.8	86.9	117.5	115.3	105.8	93.6	93.2	100.1	114.7	76	96.8	86.9	117.5		High	High	High	High	High	High	High	High	High	High	High	0.0003564	0.001727
163925	FALSE	High	[K].VIGVDLTVPVPSTK.[R]	1xTMT6plex [K14]; 1xTMT6plex [N-Term]	3.9953e-05	0.0007351	1.787	1	1	2	D4ATV1	D4ATV1 [148-161]		0	1883.16	127	92.4	114.7	134.6	125.1	164.6	64.1	64.6	64.2	48.8	127	92.4	114.7	134.6	125.1	164.6	64.1	64.6	64.2	48.8		High	High	High	High	High	High	High	High	High	High	High	0.0003564	6.844e-06
163909	FALSE	High	[R].VIGSELVQK.[Y]	1xTMT6plex [K9]; 1xTMT6plex [N-Term]	0.00759955	0.0007351	0.755	1	1	1	D4AQT2	D4AQT2 [246-254]		0	1430.9																					NoQuanValues	High	High	High	High	High	High	High	High	High	High	High	0.0003564	0.002772
163124	FALSE	High	[R].VKEESELTPEQLK.[T]	2xTMT6plex [K2; K13]; 1xTMT6plex [N-Term]	0.000191541	0.0007351	1.479	1	1	1	D4AVT4	D4AVT4 [256-268]		1	2217.29	82.7	113.9	123	103.4	124.8	83.8	89.3	98.3	76	105	82.7	113.9	123	103.4	124.8	83.8	89.3	98.3	76	105		High	High	High	High	High	High	High	High	High	High	High	0.0003564	4.125e-05
163851	FALSE	High	[K].VLGEVTLDQVYGGAR.[G]	1xTMT6plex [N-Term]	2.53321e-06	0.0007351	2.329	1	1	3	D4AS61	D4AS61 [51-65]		0	1806	121.1	123.2	142.4	70.7	94.2	86.7	89.2	92.8	95.1	84.5	121.1	123.2	142.4	70.7	94.2	86.7	89.2	92.8	95.1	84.5		High	High	High	High	High	High	High	High	High	High	High	0.0003564	2.932e-07
163747	FALSE	High	[K].VLEQLSGQTPVYSK.[A]	1xTMT6plex [K14]; 1xTMT6plex [N-Term]	4.09826e-05	0.0007351	1.782	1	1	3	D4AY14	D4AY14 [41-54]		0	2007.15	122.6	122.9	160.9	61.5	102.3	78.3	106.9	83.8	85	75.9	122.6	122.9	160.9	61.5	102.3	78.3	106.9	83.8	85	75.9		High	High	High	High	High	High	High	High	High	High	High	0.0003564	7.062e-06
163663	FALSE	High	[R].VIEEGGDVLKK.[R]	2xTMT6plex [K10; K11]; 1xTMT6plex [N-Term]	0.000101391	0.0007351	1.604	1	1	1	D4AJ78	D4AJ78 [60-70]		1	1874.16																					NoQuanValues	Not Found	Not Found	Not Found	Not Found	Not Found	Not Found	Not Found	Not Found	Not Found	Not Found	High	0.0003564	1.987e-05
163660	FALSE	High	[K].VIEEELTKR.[G]	1xTMT6plex [K8]; 1xTMT6plex [N-Term]	0.00300145	0.0007351	0.938	1	1	1	D4ANK2	D4ANK2 [753-761]		1	1574.95	75.4	85.3	102	110	105.9	103.8	117.6	98	84.2	117.8	75.4	85.3	102	110	105.9	103.8	117.6	98	84.2	117.8		High	High	High	High	High	High	High	High	High	High	High	0.0003564	0.0009597
163636	FALSE	High	[K].VLEAGATEEQAR.[K]	1xTMT6plex [N-Term]	0.000242062	0.0007351	1.433	1	1	2	D4B2N2	D4B2N2 [344-355]		0	1502.8	132	61.1	66.4	105.9	129	129.4	114.9	58.3	155.1	47.8	132	61.1	66.4	105.9	129	129.4	114.9	58.3	155.1	47.8		High	High	High	High	High	High	High	High	High	High	High	0.0003564	5.391e-05
163565	FALSE	High	[K].VIDLQEPIKK.[D]	2xTMT6plex [K9; K10]; 1xTMT6plex [N-Term]	0.000990903	0.0007351	1.156	1	1	1	D4AQ48	D4AQ48 [34-43]		1	1870.2	72.8	103.7	116.6	101.2	88.8	100.1	81.1	124.6	76.3	134.9	72.8	103.7	116.6	101.2	88.8	100.1	81.1	124.6	76.3	134.9		High	High	High	High	High	High	High	High	High	High	High	0.0003564	0.0002696
163538	FALSE	High	[R].VIDGITEK.[H]	1xTMT6plex [K8]; 1xTMT6plex [N-Term]	0.0274772	0.0007351	0.501	1	1	3	D4B049	D4B049 [429-436]		0	1332.81	110	86.5	35.3	157.3	41.9	50.4	113	108.4	200.4	96.7	110	86.5	35.3	157.3	41.9	50.4	113	108.4	200.4	96.7		High	High	High	High	High	High	High	High	High	High	High	0.0003564	0.01215
163513	FALSE	High	[K].VIDEFYQR.[S]	1xTMT6plex [N-Term]	0.0192066	0.0007351	0.572	1	1	2	D4AKG3	D4AKG3 [382-389]		0	1298.69	98.4	106.4	104.5	103	118	118.4	89.3	94.3	95.3	72.4	98.4	106.4	104.5	103	118	118.4	89.3	94.3	95.3	72.4		High	High	High	High	High	High	High	High	High	High	High	0.0003564	0.008046
163396	FALSE	High	[K].VLAEAGLLDGKK.[A]	2xTMT6plex [K11; K12]; 1xTMT6plex [N-Term]	1.56635e-05	0.0007351	1.971	1	1	4	D4AKW3	D4AKW3 [130-141]		1	1901.2	72.8	110.5	120.4	70.4	69.6	66.6	85	149	103.2	152.6	72.8	110.5	120.4	70.4	69.6	66.6	85	149	103.2	152.6		High	High	High	High	High	High	High	High	High	High	High	0.0003564	2.353e-06
163394	FALSE	High	[K].VLAEAGLLDGK.[K]	1xTMT6plex [K11]; 1xTMT6plex [N-Term]	0.000204641	0.0007351	1.466	1	1	4	D4AKW3	D4AKW3 [130-140]		0	1543.95	77	107.4	123.9	68.8	70.8	63.7	80.4	153.3	113.1	141.6	77	107.4	123.9	68.8	70.8	63.7	80.4	153.3	113.1	141.6		High	High	High	High	High	High	High	High	High	High	High	0.0003564	4.429e-05
163765	FALSE	High	[R].VIETGVVSR.[F]	1xTMT6plex [N-Term]	0.0266602	0.0007351	0.507	1	1	1	D4B411	D4B411 [35-43]		0	1188.71	75.7	119	121.6	123.9	77.5	78.5	110.7	103.4	89.7	99.9	75.7	119	121.6	123.9	77.5	78.5	110.7	103.4	89.7	99.9		High	High	High	High	High	High	High	High	High	High	High	0.0003564	0.01169
164329	FALSE	High	[R].VLPSIVNEVLK.[S]	1xTMT6plex [K11]; 1xTMT6plex [N-Term]	3.518e-05	0.0007351	1.812	1	1	2	D4AL51	D4AL51 [117-127]		0	1669.07	164	129.3	159.3	43.1	46.2	25.2	106.5	101.6	119.9	105	164	129.3	159.3	43.1	46.2	25.2	106.5	101.6	119.9	105		High	High	High	High	High	High	High	High	High	High	High	0.0003564	5.92e-06
160981	FALSE	High	[R].VELEEVGPK.[F]	1xTMT6plex [K9]; 1xTMT6plex [N-Term]	0.0104069	0.0007351	0.693	1	1	1	D4AQR7	D4AQR7 [292-300]		0	1457.86	74.8	76.6	104.6	103.3	160.2	110.7	82.5	108.9	58.2	120.2	74.8	76.6	104.6	103.3	160.2	110.7	82.5	108.9	58.2	120.2		High	High	High	High	High	High	High	High	High	High	High	0.0003564	0.003991
160529	FALSE	High	[K].VEDIPGLIEPK.[-]	1xTMT6plex [K11]; 1xTMT6plex [N-Term]	0.00945125	0.0007351	0.712	1	1	1	D4ASG5	D4ASG5 [381-391]		0	1668	98	103.5	107.5	62.5	108.1	103.7	77.3	102	98.7	138.7	98	103.5	107.5	62.5	108.1	103.7	77.3	102	98.7	138.7		High	High	High	High	High	High	High	High	High	High	High	0.0003564	0.003572
157278	FALSE	High	[K].TVFKDAIPAKR.[E]	2xTMT6plex [K4; K10]; 1xTMT6plex [N-Term]	0.00298624	0.0007351	0.939	1	1	2	D4ATR2	D4ATR2 [30-40]		2	1933.22	62.4	133.5	129.5	91	84.3	67.8	111.9	113.5	97.7	108.2	62.4	133.5	129.5	91	84.3	67.8	111.9	113.5	97.7	108.2		High	High	High	High	High	High	High	High	High	High	High	0.0003564	0.0009529
157277	FALSE	High	[K].TVFKDAIPAK.[R]	2xTMT6plex [K4; K10]; 1xTMT6plex [N-Term]	0.0342649	0.0007351	0.457	1	1	1	D4ATR2	D4ATR2 [30-39]		1	1777.12	80.9	107	115.1	108.8	104.3	95.5	92.9	103.3	86	106.2	80.9	107	115.1	108.8	104.3	95.5	92.9	103.3	86	106.2		High	High	High	High	High	High	High	High	High	High	High	0.0003564	0.01562
157184	FALSE	High	[K].TVEEDHPIPEDIDAAYKNK.[V]	2xTMT6plex [K17; K19]; 1xTMT6plex [N-Term]	7.85864e-07	0.0007351	2.559	1	1	2	D4AS57	D4AS57 [776-794]		1	2871.53	60.1	87.9	116.4	109.1	236.3	141.8	56.6	68.2	48.8	74.8	60.1	87.9	116.4	109.1	236.3	141.8	56.6	68.2	48.8	74.8		High	High	High	High	High	High	High	High	High	High	High	0.0003564	7.687e-08
157183	FALSE	High	[K].TVEEDHPIPEDIDAAYK.[N]	1xTMT6plex [K17]; 1xTMT6plex [N-Term]	2.10414e-05	0.0007351	1.913	1	1	3	D4AS57	D4AS57 [776-792]		0	2400.23	51.5	80.9	108.3	155.9	230.1	137	53.8	74.1	47	61.4	51.5	80.9	108.3	155.9	230.1	137	53.8	74.1	47	61.4		High	High	High	High	High	High	High	High	High	High	High	0.0003564	3.294e-06
157142	FALSE	High	[R].TVDLVNIGK.[E]	1xTMT6plex [K9]; 1xTMT6plex [N-Term]	0.001131	0.0007351	1.13	1	1	2	D4AY13	D4AY13 [609-617]		0	1416.88	74.9	102	110.6	132.6	118.9	91.3	82.4	100.9	84.7	101.6	74.9	102	110.6	132.6	118.9	91.3	82.4	100.9	84.7	101.6		High	High	High	High	High	High	High	High	High	High	High	0.0003564	0.0003144
157140	FALSE	High	[K].TVDITPFPDQK.[A]	1xTMT6plex [K11]; 1xTMT6plex [N-Term]	0.00192896	0.0007351	1.025	1	1	5	D4AMR1	D4AMR1 [5-15]		0	1718.97	87.6	106.2	102.2	163.9	102	124	75.8	94.4	69.6	74.4	87.6	106.2	102.2	163.9	102	124	75.8	94.4	69.6	74.4		High	High	High	High	High	High	High	High	High	High	High	0.0003564	0.0005768
157120	FALSE	High	[K].TVDGPSGKDWR.[G]	1xTMT6plex [K8]; 1xTMT6plex [N-Term]	0.00862684	0.0007351	0.73	1	1	16	D4AXA3	D4AXA3 [189-199]		1	1675.92	100.2	92	65	91.6	81.3	62.2	107.2	124.1	148.8	127.6	100.2	92	65	91.6	81.3	62.2	107.2	124.1	148.8	127.6		High	High	High	High	High	High	High	High	High	High	High	0.0003564	0.003219
157113	FALSE	High	[K].TVDFILDAPEIK.[A]	1xTMT6plex [K12]; 1xTMT6plex [N-Term]	0.00319011	0.0007351	0.926	1	1	2	D4AVD3	D4AVD3 [302-313]		0	1819.06	89.3	127.3	97.4	83.6	101	55.3	69.7	118.4	93.5	164.6	89.3	127.3	97.4	83.6	101	55.3	69.7	118.4	93.5	164.6		High	High	High	High	High	High	High	High	High	High	High	0.0003564	0.001025
157006	FALSE	High	[R].TTWNVIAETK.[G]	1xTMT6plex [K10]; 1xTMT6plex [N-Term]	0.00211377	0.0007351	1.007	1	1	2	D4AWC9	D4AWC9 [237-246]		0	1620.94	96.5	101.4	110.1	102.3	66.7	63.2	90	111.2	113.5	145.1	96.5	101.4	110.1	102.3	66.7	63.2	90	111.2	113.5	145.1		High	High	High	High	High	High	High	High	High	High	High	0.0003564	0.0006398
157315	FALSE	High	[K].TVGHEVGDAIK.[R]	1xTMT6plex [K11]; 1xTMT6plex [N-Term]	0.00328884	0.0007351	0.92	1	1	1	D4AK26	D4AK26 [77-87]		0	1583.92	90.2	72.1	88.3	100.4	134.9	132.2	112.3	85	95.1	89.7	90.2	72.1	88.3	100.4	134.9	132.2	112.3	85	95.1	89.7		High	High	High	High	High	High	High	High	High	High	High	0.0003564	0.001062
156708	FALSE	High	[K].TTPDQVVDHICK.[M]	1xCarbamidomethyl [C11]; 1xTMT6plex [K12]; 1xTMT6plex [N-Term]	3.59035e-05	0.0007351	1.808	1	1	5	D4AJJ0	D4AJJ0 [28-39]		0	1871.01	70.1	90.7	122.1	89.2	144.5	139.2	109.7	84.2	65.3	85	70.1	90.7	122.1	89.2	144.5	139.2	109.7	84.2	65.3	85		High	High	High	High	High	High	High	High	High	High	High	0.0003564	6.065e-06
156683	FALSE	High	[K].TTNPLVDLIVPR.[I]	1xTMT6plex [N-Term]	1.29752e-05	0.0007351	2.008	1	1	7	D4B1U9	D4B1U9 [207-218]		0	1566.94	139.7	106.9	99	93	79.2	105.9	108	103.5	104.9	60	139.7	106.9	99	93	79.2	105.9	108	103.5	104.9	60		High	High	High	High	High	High	High	High	High	High	High	0.0003564	1.901e-06
156548	FALSE	High	[K].TTIDPSKLIGK.[Y]	2xTMT6plex [K7; K11]; 1xTMT6plex [N-Term]	0.00377224	0.0007351	0.893	1	1	2	D4AP79	D4AP79 [2028-2038]		1	1860.18	118.1	111.9	107.9	76.2	73.1	75.2	111.6	105.1	103	117.8	118.1	111.9	107.9	76.2	73.1	75.2	111.6	105.1	103	117.8		High	High	High	High	High	High	High	High	High	High	High	0.0003564	0.001242
156449	FALSE	High	[R].TTGLKNANDYLK.[G]	2xTMT6plex [K5; K12]; 1xTMT6plex [N-Term]	0.000846346	0.0007351	1.187	1	1	2	D4AR88	D4AR88 [51-62]		1	2025.19	102.6	143.8	135.2	57.7	83.4	81.5	142.7	84.1	96.5	72.5	102.6	143.8	135.2	57.7	83.4	81.5	142.7	84.1	96.5	72.5		High	High	High	High	High	High	High	High	High	High	High	0.0003564	0.0002255
156314	FALSE	High	[K].TTDDYLVR.[L]	1xTMT6plex [N-Term]	0.035486	0.0007351	0.45	1	1	3	D4AR88	D4AR88 [129-136]		0	1211.65	95.1	62.6	66.6	118.6	58.6	74.3	124.2	138.1	133.8	128.2	95.1	62.6	66.6	118.6	58.6	74.3	124.2	138.1	133.8	128.2		High	High	High	High	High	High	High	High	High	High	High	0.0003564	0.01629
155470	FALSE	High	[K].TSQKPVTPEQGEEVR.[K]	1xTMT6plex [K4]; 1xTMT6plex [N-Term]	0.000168659	0.0007351	1.504	1	1	2	D4AZE7	D4AZE7 [338-352]		0	2143.18	55.2	25.3	40.7	267.5	95.2	199.7	99.5	73.9	57.1	85.9	55.2	25.3	40.7	267.5	95.2	199.7	99.5	73.9	57.1	85.9		High	High	High	High	High	High	High	High	High	High	High	0.0003564	3.551e-05
155334	FALSE	High	[K].TSPPKKDDSSVITDPNDAR.[F]	2xTMT6plex [K5; K6]; 1xTMT6plex [N-Term]	0.00169014	0.0007351	1.051	1	1	2	D4AQH7	D4AQH7 [60-78]		2	2730.49	80	67.2	116.9	99.2	130.2	155	115	81.7	76.2	78.6	80	67.2	116.9	99.2	130.2	155	115	81.7	76.2	78.6		High	High	High	High	High	High	High	High	High	High	High	0.0003564	0.000498
155333	FALSE	High	[K].TSPPKKDDSSVITDPNDAR.[F]	2xTMT6plex [K5; K6]	0.00530068	0.0007351	0.826	1	1	1	D4AQH7	D4AQH7 [60-78]		2	2501.32	66.2	66.6	90.6	89.8	256.1	171.8	55.4	59.1	82.6	61.8	66.2	66.6	90.6	89.8	256.1	171.8	55.4	59.1	82.6	61.8		High	High	High	High	High	High	High	High	High	High	High	0.0003564	0.001835
155264	FALSE	High	[K].TSPKDEVALPK.[L]	2xTMT6plex [K4; K11]; 1xTMT6plex [N-Term]	0.000325171	0.0007351	1.375	1	1	2	D4B3W9	D4B3W9 [153-163]		1	1872.14	75.9	91.8	95.3	107.5	130.7	130	92.6	93.5	81.4	101.3	75.9	91.8	95.3	107.5	130.7	130	92.6	93.5	81.4	101.3		High	High	High	High	High	High	High	High	High	High	High	0.0003564	7.53e-05
154552	FALSE	High	[R].TSGSGTMSDVVK.[G]	1xTMT6plex [K12]; 1xTMT6plex [N-Term]	0.00077229	0.0007351	1.205	1	1	2	D4AX50	D4AX50 [241-252]		0	1626.88	60.9	71.1	76.4	115.9	140.6	157.7	84.7	83.6	78	131.2	60.9	71.1	76.4	115.9	140.6	157.7	84.7	83.6	78	131.2		High	High	High	High	High	High	High	High	High	High	High	0.0003564	0.0002028
156703	FALSE	High	[K].TTPDGDIEAIKR.[D]	1xTMT6plex [K11]; 1xTMT6plex [N-Term]	0.000162756	0.0007351	1.511	1	1	2	D4AZ06	D4AZ06 [279-290]		1	1774.01	71.8	79.1	86.7	122.3	125.1	148	91.9	97.6	75.4	102	71.8	79.1	86.7	122.3	125.1	148	91.9	97.6	75.4	102		High	High	High	High	High	High	High	High	High	High	High	0.0003564	3.422e-05
160974	FALSE	High	[R].VEIDPADIEGK.[T]	1xTMT6plex [K11]; 1xTMT6plex [N-Term]	3.32648e-05	0.0007351	1.823	1	1	5	D4AUW5	D4AUW5 [673-683]		0	1643.93	95.4	103.6	94.2	79	114.2	129.8	84.8	94.1	116.1	89	95.4	103.6	94.2	79	114.2	129.8	84.8	94.1	116.1	89		High	High	High	High	High	High	High	High	High	High	High	0.0003564	5.564e-06
157316	FALSE	High	[K].TVGHEVGDAIKR.[R]	1xTMT6plex [K11]; 1xTMT6plex [N-Term]	0.0194018	0.0007351	0.57	1	1	1	D4AK26	D4AK26 [77-88]		1	1740.02	90.9	71.8	78.8	68.6	135.5	123.6	135.8	79.8	102.1	113.2	90.9	71.8	78.8	68.6	135.5	123.6	135.8	79.8	102.1	113.2		High	High	High	High	High	High	High	High	High	High	High	0.0003564	0.008152
157421	FALSE	High	[R].TVLDEVTGELSDTR.[T]	1xTMT6plex [N-Term]	0.00282393	0.0007351	0.95	1	1	5	D4ATJ3	D4ATJ3 [685-698]		0	1763.92	76.4	81.6	92.1	95.5	133.1	142.4	67.3	81.6	66.2	163.7	76.4	81.6	92.1	95.5	133.1	142.4	67.3	81.6	66.2	163.7		High	High	High	High	High	High	High	High	High	High	High	0.0003564	0.0008914
160386	FALSE	High	[K].VDYKYNDELK.[M]	2xTMT6plex [K4; K10]; 1xTMT6plex [N-Term]	0.00315787	0.0007351	0.928	1	1	2	D4AIQ1	D4AIQ1 [306-315]		1	1974.12	66	93	130.7	108	183	103.2	80.9	89.7	51.8	93.7	66	93	130.7	108	183	103.2	80.9	89.7	51.8	93.7		High	High	High	High	High	High	High	High	High	High	High	0.0003564	0.001016
160348	FALSE	High	[K].VDVNLPDVR.[G]	1xTMT6plex [N-Term]	0.019798	0.0007351	0.566	1	1	1	D4B1M8	D4B1M8 [416-424]		0	1255.72	96.4	103.3	90.5	85.3	116.8	134	97.8	80.9	87.8	107.2	96.4	103.3	90.5	85.3	116.8	134	97.8	80.9	87.8	107.2		High	High	High	High	High	High	High	High	High	High	High	0.0003564	0.00834
160247	FALSE	High	[R].VDSLIEEIRR.[I]	1xTMT6plex [N-Term]	0.0187271	0.0007351	0.577	1	1	1	D4B295	D4B295 [113-122]		1	1458.85	98.8	110	114.2	99	85.5	86.9	92.6	103.2	83.1	126.8	98.8	110	114.2	99	85.5	86.9	92.6	103.2	83.1	126.8		High	High	High	High	High	High	High	High	High	High	High	0.0003564	0.007799
160133	FALSE	High	[K].VDPISLIEK.[L]	1xTMT6plex [K9]; 1xTMT6plex [N-Term]	0.00117796	0.0007351	1.122	1	1	8	D4AZF7	D4AZF7 [173-181]		0	1471.91	87.2	78.1	124.6	69.7	128.1	146.6	96.8	100	76.7	92	87.2	78.1	124.6	69.7	128.1	146.6	96.8	100	76.7	92		High	High	High	High	High	High	High	High	High	High	High	0.0003564	0.0003281
160062	FALSE	High	[R].VDLSPNPPLPGQPLVIK.[A]	1xTMT6plex [K17]; 1xTMT6plex [N-Term]	6.72995e-06	0.0007351	2.137	1	1	8	D4AYQ6	D4AYQ6 [63-79]		0	2242.36	65.4	71.3	120.2	119.5	145.2	144.1	78.8	111.8	77	66.6	65.4	71.3	120.2	119.5	145.2	144.1	78.8	111.8	77	66.6		High	High	High	High	High	High	High	High	High	High	High	0.0003564	8.949e-07
160061	FALSE	High	[R].VDLSPNPPLPGQPLVIK.[A]	1xTMT6plex [K17]	0.013476	0.0007351	0.642	1	1	2	D4AYQ6	D4AYQ6 [63-79]		0	2013.19	82.8	79	102.1	76.9	257.7	96.7	69.3	71.4	77.1	86.9	82.8	79	102.1	76.9	257.7	96.7	69.3	71.4	77.1	86.9		High	High	High	High	High	High	High	High	High	High	High	0.0003564	0.005359
159906	FALSE	High	[R].VDFNVPLDSDFKVTNPQR.[I]	1xTMT6plex [K12]; 1xTMT6plex [N-Term]	2.77529e-08	0.0007351	3.216	1	1	11	D4B401	D4B401 [23-40]		1	2549.38	88.3	100.8	123.8	98.3	116.3	141.6	68.5	102.1	49	111.3	88.3	100.8	123.8	98.3	116.3	141.6	68.5	102.1	49	111.3		High	High	High	High	High	High	High	High	High	High	High	0.0003564	1.683e-09
159905	FALSE	High	[R].VDFNVPLDSDFK.[V]	1xTMT6plex [K12]; 1xTMT6plex [N-Term]	0.0232696	0.0007351	0.534	1	1	2	D4B401	D4B401 [23-34]		0	1854	91	98.8	92	152.3	149.6	179.1	69	94.1	74		91	98.8	92	152.3	149.6	179.1	69	94.1	74			High	High	High	High	High	High	High	High	High	Not Found	High	0.0003564	0.01003
159865	FALSE	High	[K].VDEIVLVGGSTR.[I]	1xTMT6plex [N-Term]	0.00546459	0.0007351	0.82	1	1	2	D4AQ97	D4AQ97 [335-346]		0	1473.85	82.5	84.5	78.4	58.4	148.4	235.2	98.4	67.8	72.3	74	82.5	84.5	78.4	58.4	148.4	235.2	98.4	67.8	72.3	74		High	High	High	High	High	High	High	High	High	High	High	0.0003564	0.001899
157371	FALSE	High	[R].TVKDVIPSLK.[T]	2xTMT6plex [K3; K10]; 1xTMT6plex [N-Term]	0.00140744	0.0007351	1.087	1	1	1	D4AYN5	D4AYN5 [98-107]		1	1787.16	110.8	113.3	106.8	82.1	63.4	57.1	99.5	123.2	104	139.8	110.8	113.3	106.8	82.1	63.4	57.1	99.5	123.2	104	139.8		High	High	High	High	High	High	High	High	High	High	High	0.0003564	0.0004037
159847	FALSE	High	[K].VDEFLNKLDGSANK.[S]	2xTMT6plex [K7; K14]; 1xTMT6plex [N-Term]	0.000152337	0.0007351	1.524	1	1	2	D4AXW8	D4AXW8 [71-84]		1	2237.27	100.2	114.6	169.5	77.5	82.8	58.3	88.4	116.7	62.5	129.3	100.2	114.6	169.5	77.5	82.8	58.3	88.4	116.7	62.5	129.3		High	High	High	High	High	High	High	High	High	High	High	0.0003564	3.16e-05
159114	FALSE	High	[R].VALTDNQLIEENLGK.[Y]	1xTMT6plex [K15]; 1xTMT6plex [N-Term]	5.59005e-05	0.0007351	1.721	1	1	2	D4ALC5	D4ALC5 [149-163]		0	2115.21	58.3	81.6	94.4	63.8	150.1	127	49.2	76.3	57.6	241.8	58.3	81.6	94.4	63.8	150.1	127	49.2	76.3	57.6	241.8		High	High	High	High	High	High	High	High	High	High	High	0.0003564	1.005e-05
158892	FALSE	High	[K].VAGKEGEVISTK.[G]	2xTMT6plex [K4; K12]; 1xTMT6plex [N-Term]	0.000184838	0.0007351	1.486	1	1	1	D4AIG9	D4AIG9 [216-227]		1	1905.16																					NoQuanValues	High	High	High	High	High	High	High	High	High	High	High	0.0003564	3.944e-05
158025	FALSE	High	[K].TWIEVSGSAPR.[D]	1xTMT6plex [N-Term]	0.0164187	0.0007351	0.603	1	1	1	D4ARK5	D4ARK5 [311-321]		0	1431.78	68.2	71.4	74.3	189.6	125.6	158.5	77.8	71.5	72.8	90.2	68.2	71.4	74.3	189.6	125.6	158.5	77.8	71.5	72.8	90.2		High	High	High	High	High	High	High	High	High	High	High	0.0003564	0.006698
157768	FALSE	High	[K].TVSPAVSEATR.[V]	1xTMT6plex [N-Term]	0.00268404	0.0007351	0.96	1	1	1	D4B4F4	D4B4F4 [196-206]		0	1346.75	78.4	90	135.6	100.7	113.8	95.9	72.2	117.2	79	117.2	78.4	90	135.6	100.7	113.8	95.9	72.2	117.2	79	117.2		High	High	High	High	High	High	High	High	High	High	High	0.0003564	0.0008438
157672	FALSE	High	[K].TVQWGGPDCSKR.[D]	1xCarbamidomethyl [C9]; 1xTMT6plex [K11]; 1xTMT6plex [N-Term]	0.00176927	0.0007351	1.042	1	1	2	D4AQA2	D4AQA2 [401-412]		1	1848.98	85.3	78.8	82.5	104.4	124.7	134.3	101	84.7	107.3	96.8	85.3	78.8	82.5	104.4	124.7	134.3	101	84.7	107.3	96.8		High	High	High	High	High	High	High	High	High	High	High	0.0003564	0.0005229
157620	FALSE	High	[R].TVPNMGSEDVTR.[L]	1xTMT6plex [N-Term]	0.00213537	0.0007351	1.005	1	1	1	D4B283	D4B283 [300-311]		0	1534.77	77.2	95.1	109.8	124.9	148.9	145.9	74.4	78.5	61	84.3	77.2	95.1	109.8	124.9	148.9	145.9	74.4	78.5	61	84.3		High	High	High	High	High	High	High	High	High	High	High	0.0003564	0.0006472
157551	FALSE	High	[K].TVNDSPEEDGWFAK.[I]	1xTMT6plex [K14]; 1xTMT6plex [N-Term]	0.0252239	0.0007351	0.518	1	1	2	D4B3T8	D4B3T8 [132-145]		0	2053.03	97.1	102.4	108.7	110.7	101.9	112.1	91.9	121.7	90.1	63.3	97.1	102.4	108.7	110.7	101.9	112.1	91.9	121.7	90.1	63.3		High	High	High	High	High	High	High	High	High	High	High	0.0003564	0.01098
157443	FALSE	High	[R].TVLEEVHLQR.[D]	1xTMT6plex [N-Term]	0.00276712	0.0007351	0.954	1	1	1	D4ANK4	D4ANK4 [139-148]		0	1452.84																					NoQuanValues	High	High	High	High	High	High	High	High	High	High	High	0.0003564	0.0008721
157435	FALSE	High	[K].TVLDVNPQVPEK.[L]	1xTMT6plex [K12]; 1xTMT6plex [N-Term]	0.00491207	0.0007351	0.841	1	1	3	D4AJR1	D4AJR1 [144-155]		0	1797.05	70.9	75.1	81.4	101	131.1	126.9	78.5	93.8	99.7	141.6	70.9	75.1	81.4	101	131.1	126.9	78.5	93.8	99.7	141.6		High	High	High	High	High	High	High	High	High	High	High	0.0003564	0.001681
159802	FALSE	High	[R].VDDLLADVPAWK.[N]	1xTMT6plex [K12]; 1xTMT6plex [N-Term]	0.0209295	0.0007351	0.555	1	1	1	D4ATE7	D4ATE7 [287-298]		0	1800.03	120.8	111.8	104.8	106.1	121	83.2	106.2	129.5	116.7		120.8	111.8	104.8	106.1	121	83.2	106.2	129.5	116.7			High	High	High	High	High	High	High	High	High	Not Found	High	0.0003564	0.008882
164334	FALSE	High	[K].VIPTEDVAK.[S]	1xTMT6plex [K9]; 1xTMT6plex [N-Term]	0.0013932	0.0007351	1.089	1	1	3	D4AWG7	D4AWG7 [445-453]		0	1429.87	60.3	88.2	133.6	115.2	132.1	86.7	96.1	105	81.8	101.2	60.3	88.2	133.6	115.2	132.1	86.7	96.1	105	81.8	101.2		High	High	High	High	High	High	High	High	High	High	High	0.0003564	0.0003974
164344	FALSE	High	[K].VLPVISPALIDKEK.[L]	2xTMT6plex [K12; K14]; 1xTMT6plex [N-Term]	8.97337e-05	0.0007351	1.628	1	1	1	D4AUX9	D4AUX9 [344-357]		1	2209.41																					NoQuanValues	High	High	High	High	High	High	High	High	High	Not Found	High	0.0003564	1.727e-05
164367	FALSE	High	[R].VLQDVIER.[R]	1xTMT6plex [N-Term]	0.0408078	0.0007351	0.422	1	1	1	D4AMG9	D4AMG9 [164-171]		0	1200.71	98.9	103	124.1	106.1	102.5	87.1	94.5	99.2	86.6	97.9	98.9	103	124.1	106.1	102.5	87.1	94.5	99.2	86.6	97.9		High	High	High	High	High	High	High	High	High	High	High	0.0003564	0.01909
171560	FALSE	High	[K].YGVEAEVINLR.[S]	1xTMT6plex [N-Term]	0.0262607	0.0007351	0.51	1	1	1	D4AP86	D4AP86 [966-976]		0	1491.84	97.6	110.6	137.7	69.9	90.9	89.1	92.4	91.7	94.8	125.4	97.6	110.6	137.7	69.9	90.9	89.1	92.4	91.7	94.8	125.4		High	High	High	High	High	High	High	High	High	High	High	0.0003564	0.01152
171555	FALSE	High	[R].YGTVDKIERPSR.[K]	1xTMT6plex [K6]; 1xTMT6plex [N-Term]	0.0290392	0.0007351	0.49	1	1	1	D4AK72	D4AK72 [113-124]		1	1879.08	80	107.6	107.2	106.6	77.8	93.4	107.3	103	85.5	131.6	80	107.6	107.2	106.6	77.8	93.4	107.3	103	85.5	131.6		High	High	High	High	High	High	High	High	High	High	High	0.0003564	0.01292
171525	FALSE	High	[R].YGSGSLEGFVSR.[D]	1xTMT6plex [N-Term]	0.000776229	0.0007351	1.204	1	1	1	D4B385	D4B385 [148-159]		0	1487.77	92.5	107.4	124.2	114.7	126.9	110.5	76.8	102.2	89.1	55.8	92.5	107.4	124.2	114.7	126.9	110.5	76.8	102.2	89.1	55.8		High	High	High	High	High	High	High	High	High	High	High	0.0003564	0.000204
171191	FALSE	High	[K].YFEEISQDSGR.[V]	1xTMT6plex [N-Term]	0.0160083	0.0007351	0.608	1	1	1	D4AXE9	D4AXE9 [292-302]		0	1559.75	71	82.3	110.3	124.1	154.4	138.1	71	80.2	64.8	103.7	71	82.3	110.3	124.1	154.4	138.1	71	80.2	64.8	103.7		High	High	High	High	High	High	High	High	High	High	High	0.0003564	0.006523
171038	FALSE	High	[R].YEGPLPAPR.[T]	1xTMT6plex [N-Term]	0.0290392	0.0007351	0.49	1	1	1	D4ARR7	D4ARR7 [238-246]		0	1228.69																					NoQuanValues	High	High	High	High	High	High	High	High	High	High	High	0.0003564	0.01295
170778	FALSE	High	[K].YAVDTLLK.[M]	1xTMT6plex [K8]; 1xTMT6plex [N-Term]	0.0265264	0.0007351	0.508	1	1	1	D4ARN4	D4ARN4 [476-483]		0	1380.85	102	110.7	138.1	70.9	102.5	83.6	85.9	96.5	104.5	105.2	102	110.7	138.1	70.9	102.5	83.6	85.9	96.5	104.5	105.2		High	High	High	High	High	High	High	High	High	High	High	0.0003564	0.01166
170667	FALSE	High	[R].YAKDSDVFFK.[E]	2xTMT6plex [K3; K10]; 1xTMT6plex [N-Term]	0.00219033	0.0007351	1	1	1	3	D4AW06	D4AW06 [330-339]		1	1907.09	84.1	112.3	117.6	84.4	56.8	44.8	90.7	159.1	100.7	149.5	84.1	112.3	117.6	84.4	56.8	44.8	90.7	159.1	100.7	149.5		High	High	High	High	High	High	High	High	High	High	High	0.0003564	0.0006687
170604	FALSE	High	[K].YADYLFPGGFK.[G]	1xTMT6plex [K11]; 1xTMT6plex [N-Term]	0.00164772	0.0007351	1.056	1	1	2	D4AN50	D4AN50 [716-726]		0	1735.95	111.7	86	115.9	121.5	70.4	72.2	95.6	131.8	108	86.8	111.7	86	115.9	121.5	70.4	72.2	95.6	131.8	108	86.8		High	High	High	High	High	High	High	High	High	High	High	0.0003564	0.0004811
170563	FALSE	High	[K].YAADAPLKGAR.[I]	1xTMT6plex [K8]; 1xTMT6plex [N-Term]	3.85548e-05	0.0007351	1.794	1	1	15	D4AW94	D4AW94 [11-21]		1	1590.94	66	88.8	66.9	107	117.9	113.7	103.7	124.6	91.8	119.7	66	88.8	66.9	107	117.9	113.7	103.7	124.6	91.8	119.7		High	High	High	High	High	High	High	High	High	High	High	0.0003564	6.588e-06
171733	FALSE	High	[R].YKVIDLQEPIKK.[D]	3xTMT6plex [K2; K11; K12]; 1xTMT6plex [N-Term]	0.0012083	0.0007351	1.117	1	1	1	D4AQ48	D4AQ48 [32-43]		2	2390.52																					NoQuanValues	High	High	High	High	High	High	High	High	High	High	High	0.0003564	0.0003378
170562	FALSE	High	[K].YAADAPLK.[G]	1xTMT6plex [K8]; 1xTMT6plex [N-Term]	0.0207191	0.0007351	0.557	1	1	2	D4AW94	D4AW94 [11-18]		0	1306.78	62.1	67.5	64.1	168.4	75	73.5	85.7	177.1	84.6	142.1	62.1	67.5	64.1	168.4	75	73.5	85.7	177.1	84.6	142.1		High	High	High	High	High	High	High	High	High	High	High	0.0003564	0.008782
170259	FALSE	High	[K].WSREEEDKLCR.[Y]	1xCarbamidomethyl [C10]; 1xTMT6plex [K8]; 1xTMT6plex [N-Term]	0.0160083	0.0007351	0.608	1	1	2	D4AZZ4	D4AZZ4 [327-337]		2	1966.02	70.2	86.4	102	96.9	97.2	93.8	87.4	121.4	106.7	137.7	70.2	86.4	102	96.9	97.2	93.8	87.4	121.4	106.7	137.7		High	High	High	High	High	High	High	High	High	High	High	0.0003564	0.006517
170189	FALSE	High	[K].WSAPLIDNPAYK.[G]	1xTMT6plex [K12]; 1xTMT6plex [N-Term]	0.000796226	0.0007351	1.199	1	1	4	D4AVD4	D4AVD4 [362-373]		0	1833.03	110.1	120.8	108.7	78.6	66.8	58.2	67.6	130.2	120.9	138	110.1	120.8	108.7	78.6	66.8	58.2	67.6	130.2	120.9	138		High	High	High	High	High	High	High	High	High	High	High	0.0003564	0.0002104
169693	FALSE	High	[R].WIIPDDQHGK.[Q]	1xTMT6plex [K10]; 1xTMT6plex [N-Term]	0.00571998	0.0007351	0.811	1	1	4	D4AW11	D4AW11 [902-911]		0	1666.93	93.6	116.8	91.9	74.1	94.3	87.5	85.2	102.2	122.6	131.8	93.6	116.8	91.9	74.1	94.3	87.5	85.2	102.2	122.6	131.8		High	High	High	High	High	High	High	High	High	High	High	0.0003564	0.002001
169684	FALSE	High	[R].WLIDSRDERTEQR.[K]	1xTMT6plex [N-Term]	0.0110595	0.0007351	0.681	1	1	1	D4B398	D4B398 [234-246]		2	1933.01	108.4	88.3	83.9	66.8	118.3	137.7	96.6	68	113.9	118.1	108.4	88.3	83.9	66.8	118.3	137.7	96.6	68	113.9	118.1		High	High	High	High	High	High	High	High	High	High	High	0.0003564	0.004267
169577	FALSE	High	[R].WIDDSLKR.[F]	1xTMT6plex [K7]; 1xTMT6plex [N-Term]	0.0095961	0.0007351	0.709	1	1	2	D4AP79	D4AP79 [951-958]		1	1490.87	97.4	111.5	104.6	76.9	60	50.2	109.6	127.5	135	127.4	97.4	111.5	104.6	76.9	60	50.2	109.6	127.5	135	127.4		High	High	High	High	High	High	High	High	High	High	High	0.0003564	0.003625
168805	FALSE	High	[K].VYFDIEHDGQPLGR.[I]	1xTMT6plex [N-Term]	7.47122e-05	0.0007351	1.664	1	1	3	D4AY02	D4AY02 [37-50]		0	1874.96	100.3	110.2	98.6	100.3	107.2	92.6	87.2	104.5	113.2	86	100.3	110.2	98.6	100.3	107.2	92.6	87.2	104.5	113.2	86		High	High	High	High	High	High	High	High	High	High	High	0.0003564	1.401e-05
168783	FALSE	High	[R].VYEALLPR.[Y]	1xTMT6plex [N-Term]	0.0199991	0.0007351	0.564	1	1	1	D4ASR3	D4ASR3 [243-250]		0	1189.71	118.6	130.7	126.9	105.4	105.3	102.9	74.9	76.3	77.6	81.4	118.6	130.7	126.9	105.4	105.3	102.9	74.9	76.3	77.6	81.4		High	High	High	High	High	High	High	High	High	High	High	0.0003564	0.008444
168729	FALSE	High	[R].VWTEVEQIAK.[K]	1xTMT6plex [K10]; 1xTMT6plex [N-Term]	0.000535413	0.0007351	1.277	1	1	3	D4B2N2	D4B2N2 [365-374]		0	1660.97	103.5	111.4	123.6	93.2	84.9	99.7	80.7	109.2	97.6	96.2	103.5	111.4	123.6	93.2	84.9	99.7	80.7	109.2	97.6	96.2		High	High	High	High	High	High	High	High	High	High	High	0.0003564	0.0001331
168700	FALSE	High	[K].VWPHGEVPLRR.[I]	1xTMT6plex [N-Term]	0.00229284	0.0007351	0.991	1	1	1	D4AQK8	D4AQK8 [267-277]		1	1574.91	101.5	77.6	85.9	77.3	90	130.9	115.5	78.2	100.7	142.5	101.5	77.6	85.9	77.3	90	130.9	115.5	78.2	100.7	142.5		High	High	High	High	High	High	High	High	High	High	High	0.0003564	0.0007021
170402	FALSE	High	[K].WVDLPAVK.[S]	1xTMT6plex [K8]; 1xTMT6plex [N-Term]	0.00652668	0.0007351	0.785	1	1	1	D4B0I7	D4B0I7 [269-276]		0	1385.86	124.6	110.9	113.4	101.7	57	54.6	92.2	119.2	109.8	116.7	124.6	110.9	113.4	101.7	57	54.6	92.2	119.2	109.8	116.7		High	High	High	High	High	High	High	High	High	High	High	0.0003564	0.00233
168639	FALSE	High	[R].VWEGLVSEPVR.[I]	1xTMT6plex [N-Term]	0.0263932	0.0007351	0.509	1	1	1	D4ARI3	D4ARI3 [161-171]		0	1499.84	86.6	106.3	98.7	99.7	117.2	112.4	70.2	115.1	98.2	95.7	86.6	106.3	98.7	99.7	117.2	112.4	70.2	115.1	98.2	95.7		High	High	High	High	High	High	High	High	High	High	High	0.0003564	0.01159
171801	FALSE	High	[R].YLDKLEAER.[Q]	1xTMT6plex [K4]; 1xTMT6plex [N-Term]	0.0163358	0.0007351	0.604	1	1	1	D4AZM5	D4AZM5 [654-662]		1	1594.92	92.2	115.2	185.7	96.4	89.6	62.7	100.6	92.5	76.6	88.7	92.2	115.2	185.7	96.4	89.6	62.7	100.6	92.5	76.6	88.7		High	High	High	High	High	High	High	High	High	High	High	0.0003564	0.006683
171916	FALSE	High	[R].YIGEFEEVDDHR.[S]	1xTMT6plex [N-Term]	0.0182595	0.0007351	0.582	1	1	1	D4B113	D4B113 [57-68]		0	1737.83																					NoQuanValues	High	High	High	High	High	High	High	High	High	High	High	0.0003564	0.007596
173685	FALSE	High	[K].YYEIILVDPQHK.[A]	1xTMT6plex [K12]; 1xTMT6plex [N-Term]	0.0115171	0.0007351	0.673	1	1	1	D4APK8	D4APK8 [120-131]		0	1976.13																					NoQuanValues	High	High	High	High	High	High	High	High	High	High	High	0.0003564	0.004476
173682	FALSE	High	[K].YYDPEADYKQK.[V]	2xTMT6plex [K9; K11]; 1xTMT6plex [N-Term]	0.0202023	0.0007351	0.562	1	1	1	D4APU8	D4APU8 [560-570]		1	2107.13	88.5	103	85.6	99	192.7	113.7	76.1	69.9	91.1	80.4	88.5	103	85.6	99	192.7	113.7	76.1	69.9	91.1	80.4		High	High	High	High	High	High	High	High	High	High	High	0.0003564	0.008515
173563	FALSE	High	[K].YVPATGMTKPAPR.[L]	1xOxidation [M7]; 1xTMT6plex [K9]; 1xTMT6plex [N-Term]	0.0400026	0.0007351	0.426	1	1	2	D4AN50	D4AN50 [696-708]		0	1863.06	76	78.1	48.7	128.2	120.4	152.4	101	101.9	116.6	76.8	76	78.1	48.7	128.2	120.4	152.4	101	101.9	116.6	76.8		High	High	High	High	High	High	High	High	High	High	High	0.0003564	0.01868
173415	FALSE	High	[K].YVAEAIDSVVR.[K]	1xTMT6plex [N-Term]	0.00476471	0.0007351	0.847	1	1	1	D4AKW1	D4AKW1 [411-421]		0	1450.81	127.9	145.8	157	74.9	108.3	94.1	90.3	93.9	107.8		127.9	145.8	157	74.9	108.3	94.1	90.3	93.9	107.8			High	High	High	High	High	High	High	High	High	Not Found	High	0.0003564	0.001631
173167	FALSE	High	[K].YSTGPDGPMFK.[E]	1xOxidation [M9]; 1xTMT6plex [K11]; 1xTMT6plex [N-Term]	0.0356638	0.0007351	0.449	1	1	2	D4ASX8	D4ASX8 [295-305]		0	1673.86	99.4	84.2	71.4	120.5	118.7	118.1	109.5	79.1	102.1	97	99.4	84.2	71.4	120.5	118.7	118.1	109.5	79.1	102.1	97		High	High	High	High	High	High	High	High	High	High	High	0.0003564	0.01642
173036	FALSE	High	[R].YSHEQFGLNR.[F]	1xTMT6plex [N-Term]	0.00693638	0.0007351	0.773	1	1	2	D4AZZ3	D4AZZ3 [593-602]		0	1479.75	95.9	93.5	83.1	86.4	95	160.7	97.5	80.8	107.8	99.4	95.9	93.5	83.1	86.4	95	160.7	97.5	80.8	107.8	99.4		High	High	High	High	High	High	High	High	High	High	High	0.0003564	0.002509
173018	FALSE	High	[K].YSGGLDVVR.[Q]	1xTMT6plex [N-Term]	0.0127455	0.0007351	0.653	1	1	1	D4AZC9	D4AZC9 [165-173]		0	1194.67	97.9	99.1	93.7	123.6	79.3	98.4	122	94.5	112.2	79.2	97.9	99.1	93.7	123.6	79.3	98.4	122	94.5	112.2	79.2		High	High	High	High	High	High	High	High	High	High	High	0.0003564	0.005016
172938	FALSE	High	[R].YRVTLPEGPVR.[G]	1xTMT6plex [N-Term]	0.000816739	0.0007351	1.194	1	1	1	D4B0G6	D4B0G6 [178-188]		1	1515.88	101.3	112.8	117.5	86.4	94.5	73.5	105.4	95.3	89.3	124	101.3	112.8	117.5	86.4	94.5	73.5	105.4	95.3	89.3	124		High	High	High	High	High	High	High	High	High	High	High	0.0003564	0.0002159
172746	FALSE	High	[K].YQDVVARLEER.[R]	1xTMT6plex [N-Term]	0.0300781	0.0007351	0.483	1	1	1	D4AMV4	D4AMV4 [63-73]		1	1606.88																					NoQuanValues	High	High	High	High	High	High	High	High	High	High	High	0.0003564	0.01345
171811	FALSE	High	[K].YIDPTSPR.[H]	1xTMT6plex [N-Term]	0.0305345	0.0007351	0.48	1	1	2	D4AMT4	D4AMT4 [505-512]		0	1177.64	92	105.3	96.6	117.4	84.9	80.2	92.6	106.5	118.2	106.2	92	105.3	96.6	117.4	84.9	80.2	92.6	106.5	118.2	106.2		High	High	High	High	High	High	High	High	High	High	High	0.0003564	0.01366
172735	FALSE	High	[R].YQDFDKLSGR.[F]	1xTMT6plex [K6]; 1xTMT6plex [N-Term]	0.00945125	0.0007351	0.712	1	1	1	D4AKA1	D4AKA1 [585-594]		1	1686.92	95.6	101.8	82.5	97.5	79.2	93.1	110.9	101.9	114.5	122.9	95.6	101.8	82.5	97.5	79.2	93.1	110.9	101.9	114.5	122.9		High	High	High	High	High	High	High	High	High	High	High	0.0003564	0.00356
172538	FALSE	High	[K].YNVTVIDAPGHRDFIK.[N]	1xTMT6plex [K16]; 1xTMT6plex [N-Term]	0.00311011	0.0007351	0.931	1	1	1	D4AN95	D4AN95 [99-114]		1	2303.29	79.9	91	100.8	118.5	148.2	128.3	79.9	81.3	74.6	97.5	79.9	91	100.8	118.5	148.2	128.3	79.9	81.3	74.6	97.5		High	High	High	High	High	High	High	High	High	High	High	0.0003564	0.0009972
172537	FALSE	High	[K].YNVTVIDAPGHR.[D]	1xTMT6plex [N-Term]	0.00519415	0.0007351	0.83	1	1	1	D4AN95	D4AN95 [99-110]		0	1570.85	71.1	65.9	58.3	105.3	129.5	231	73.2	80.1	68.9	116.8	71.1	65.9	58.3	105.3	129.5	231	73.2	80.1	68.9	116.8		High	High	High	High	High	High	High	High	High	High	High	0.0003564	0.001792
172535	FALSE	High	[R].YNVQLRELEK.[W]	1xTMT6plex [K10]; 1xTMT6plex [N-Term]	0.00128434	0.0007351	1.105	1	1	1	D4B113	D4B113 [90-99]		1	1750.03	134.3	142.8	109.2	62.4	72.7	77.8	112.7	81.1	115.3	91.8	134.3	142.8	109.2	62.4	72.7	77.8	112.7	81.1	115.3	91.8		High	High	High	High	High	High	High	High	High	High	High	0.0003564	0.000362
172412	FALSE	High	[R].YNDDDGTALLEK.[I]	1xTMT6plex [K12]; 1xTMT6plex [N-Term]	0.000338682	0.0007351	1.367	1	1	1	D4AUJ4	D4AUJ4 [261-272]		0	1811.94	95.2	53.5	78.5	88.2	71.2	72.5	172.5	109.5	155.3	103.6	95.2	53.5	78.5	88.2	71.2	72.5	172.5	109.5	155.3	103.6		High	High	High	High	High	High	High	High	High	High	High	0.0003564	7.919e-05
172291	FALSE	High	[R].YLYPYLNNPASVK.[A]	1xTMT6plex [K13]; 1xTMT6plex [N-Term]	0.0178034	0.0007351	0.587	1	1	1	D4B0I7	D4B0I7 [417-429]		0	2000.13	130.4	107.4	91	82.7	104.8	115.6	90	85.2	99.5	93.4	130.4	107.4	91	82.7	104.8	115.6	90	85.2	99.5	93.4		High	High	High	High	High	High	High	High	High	High	High	0.0003564	0.007365
172090	FALSE	High	[R].YLPGHVIRDEFPEGVK.[A]	1xTMT6plex [K16]; 1xTMT6plex [N-Term]	3.57093e-07	0.0007351	2.714	1	1	5	D4B453	D4B453 [1031-1046]		1	2314.3	108.7	93.4	93.7	73.7	102.5	145.4	92.5	92	101.4	96.6	108.7	93.4	93.7	73.7	102.5	145.4	92.5	92	101.4	96.6		High	High	High	High	High	High	High	High	High	High	High	0.0003564	3.112e-08
172087	FALSE	High	[R].YLPFDSVEGR.[E]	1xTMT6plex [N-Term]	0.00340788	0.0007351	0.913	1	1	2	D4B4S8	D4B4S8 [144-153]		0	1411.74	100.3	113.5	75.4	147.3	91.8	79.4	58.9	140.4	79.7	113.5	100.3	113.5	75.4	147.3	91.8	79.4	58.9	140.4	79.7	113.5		High	High	High	High	High	High	High	High	High	High	High	0.0003564	0.001109
172086	FALSE	High	[R].YLPEYHEAK.[G]	1xTMT6plex [K9]; 1xTMT6plex [N-Term]	0.0404033	0.0007351	0.424	1	1	2	D4AJZ6	D4AJZ6 [22-30]		0	1607.88																					NoQuanValues	High	High	High	High	High	High	High	High	High	High	High	0.0003564	0.01892
172082	FALSE	High	[K].YLPDITLPDNLR.[A]	1xTMT6plex [N-Term]	0.000521963	0.0007351	1.282	1	1	4	D4ASG5	D4ASG5 [61-72]		0	1658.93	102.8	83	106.1	82.9	85	94.6	101.2	112.8	87.3	144.2	102.8	83	106.1	82.9	85	94.6	101.2	112.8	87.3	144.2		High	High	High	High	High	High	High	High	High	High	High	0.0003564	0.0001295
172564	FALSE	High	[K].YPDLFPTLK.[Y]	1xTMT6plex [K9]; 1xTMT6plex [N-Term]	0.00508975	0.0007351	0.834	1	1	3	D4AY48	D4AY48 [361-369]		0	1551.92	15.1	14	42.9	42.5	295.9	516.3	25.8	38.3	9.3		15.1	14	42.9	42.5	295.9	516.3	25.8	38.3	9.3			High	High	High	High	High	High	High	High	High	Not Found	High	0.0003564	0.001755
168589	FALSE	High	[R].VVVQPELIVDKGRGER.[M]	1xTMT6plex [K11]; 1xTMT6plex [N-Term]	0.000126192	0.0007351	1.561	1	1	2	D4AK12	D4AK12 [52-67]		2	2252.35	98.4	110.2	106.9	77.6	103.5	112.4	101.3	91.5	90.8	107.4	98.4	110.2	106.9	77.6	103.5	112.4	101.3	91.5	90.8	107.4		High	High	High	High	High	High	High	High	High	High	High	0.0003564	2.55e-05
168588	FALSE	High	[R].VVVQPELIVDKGR.[G]	1xTMT6plex [K11]; 1xTMT6plex [N-Term]	0.000110553	0.0007351	1.587	1	1	2	D4AK12	D4AK12 [52-64]		1	1910.18	92.1	105.3	105.9	89.2	116.4	120.6	93.9	96.6	87.5	92.5	92.1	105.3	105.9	89.2	116.4	120.6	93.9	96.6	87.5	92.5		High	High	High	High	High	High	High	High	High	High	High	0.0003564	2.198e-05
168587	FALSE	High	[R].VVVQPELIVDK.[G]	1xTMT6plex [K11]; 1xTMT6plex [N-Term]	0.00652668	0.0007351	0.785	1	1	4	D4AK12	D4AK12 [52-62]		0	1697.06	97.7	105.2	100.6	113.1	94.3	101.4	84.9	96.8	92.9	113.1	97.7	105.2	100.6	113.1	94.3	101.4	84.9	96.8	92.9	113.1		High	High	High	High	High	High	High	High	High	High	High	0.0003564	0.002337
166131	FALSE	High	[R].VQFGGDEVVKAK.[D]	2xTMT6plex [K10; K12]; 1xTMT6plex [N-Term]	1.97949e-05	0.0007351	1.925	1	1	1	D4AJ33	D4AJ33 [233-244]		1	1964.18																					NoQuanValues	High	High	High	High	High	High	High	High	High	High	High	0.0003564	3.068e-06
166130	FALSE	High	[R].VQFGGDEVVK.[A]	1xTMT6plex [K10]; 1xTMT6plex [N-Term]	0.000144779	0.0007351	1.534	1	1	6	D4AJ33	D4AJ33 [233-242]		0	1535.88	99.9	122.1	115.7	97.8	68.6	68.4	71.2	148.4	74.2	133.6	99.9	122.1	115.7	97.8	68.6	68.4	71.2	148.4	74.2	133.6		High	High	High	High	High	High	High	High	High	High	High	0.0003564	2.985e-05
166006	FALSE	High	[K].VQAKEPDISAPTIAR.[A]	1xTMT6plex [K4]; 1xTMT6plex [N-Term]	0.00898399	0.0007351	0.722	1	1	1	D4ASW0	D4ASW0 [155-169]		1	2054.2	87.9	79.8	71.1	95.3	187.5	178.2	69	69	79.5	82.7	87.9	79.8	71.1	95.3	187.5	178.2	69	69	79.5	82.7		High	High	High	High	High	High	High	High	High	High	High	0.0003564	0.00337
165407	FALSE	High	[R].VNVIPVIGK.[A]	1xTMT6plex [K9]; 1xTMT6plex [N-Term]	0.00151128	0.0007351	1.073	1	1	5	D4ARA7	D4ARA7 [142-150]		0	1396.93	159.7	144	125	92.3	68.7	44.8	65.9	119.4	60.5	119.8	159.7	144	125	92.3	68.7	44.8	65.9	119.4	60.5	119.8		High	High	High	High	High	High	High	High	High	High	High	0.0003564	0.0004374
165399	FALSE	High	[K].VNVDLHGAPGSQNGFDNSGR.[L]	1xTMT6plex [N-Term]	3.58063e-06	0.0007351	2.261	1	1	2	D4AJL7	D4AJL7 [142-161]		0	2270.11	70.2	78.8	79.2	119.2	161	151	88.2	82.9	82.7	87	70.2	78.8	79.2	119.2	161	151	88.2	82.9	82.7	87		High	High	High	High	High	High	High	High	High	High	High	0.0003564	4.358e-07
165314	FALSE	High	[R].VNNEPTVGETINNIVLR.[G]	1xTMT6plex [N-Term]	0.00177828	0.0007351	1.041	1	1	2	D4ATX9	D4ATX9 [507-523]		0	2111.17																					NoQuanValues	High	High	High	High	High	High	High	High	High	High	High	0.0003564	0.0005264
165301	FALSE	High	[R].VNLSHPDEEIDER.[I]	1xTMT6plex [N-Term]	0.00483783	0.0007351	0.844	1	1	2	D4AM06	D4AM06 [691-703]		0	1781.89	104.7	93	75.4	86	113.5	147.8	100.8	70.7	100.8	107.4	104.7	93	75.4	86	113.5	147.8	100.8	70.7	100.8	107.4		High	High	High	High	High	High	High	High	High	High	High	0.0003564	0.001652
165297	FALSE	High	[K].VNLPDQTQAGVDLIVPSDR.[A]	1xTMT6plex [N-Term]	0.00503834	0.0007351	0.836	1	1	1	D4AZS8	D4AZS8 [4806-4824]		0	2266.22	78.3	97.1	73.9	107.3	131.7	143.2	72.2	71.9	77.1	147.2	78.3	97.1	73.9	107.3	131.7	143.2	72.2	71.9	77.1	147.2		High	High	High	High	High	High	High	High	High	High	High	0.0003564	0.001736
165287	FALSE	High	[R].VNLIPVVAK.[A]	1xTMT6plex [K9]; 1xTMT6plex [N-Term]	0.00642809	0.0007351	0.788	1	1	5	D4AR53	D4AR53 [161-169]		0	1410.94	184.1	159.1	134.9	71.8	46.2	29.7	73.1	119.2	78.3	103.4	184.1	159.1	134.9	71.8	46.2	29.7	73.1	119.2	78.3	103.4		High	High	High	High	High	High	High	High	High	High	High	0.0003564	0.002295
166320	FALSE	High	[R].VQPNESVYIK.[M]	1xTMT6plex [K10]; 1xTMT6plex [N-Term]	0.00501283	0.0007351	0.837	1	1	2	D4B5L0	D4B5L0 [360-369]		0	1634.95	51	89.4	98.5	167.4	171	116.4	57.6	103.1	53.1	92.4	51	89.4	98.5	167.4	171	116.4	57.6	103.1	53.1	92.4		High	High	High	High	High	High	High	High	High	High	High	0.0003564	0.001722
165285	FALSE	High	[K].VNLIPVIAK.[A]	1xTMT6plex [K9]; 1xTMT6plex [N-Term]	0.00457507	0.0007351	0.855	1	1	2	D4AM72	D4AM72 [309-317]		0	1424.96	124	121.3	199.3	64.2	53.9	28.4	107.6	128.7	89.1	83.4	124	121.3	199.3	64.2	53.9	28.4	107.6	128.7	89.1	83.4		High	High	High	High	High	High	High	High	High	High	High	0.0003564	0.001557
165130	FALSE	High	[K].VNDGGWKELGEIGER.[V]	1xTMT6plex [K7]; 1xTMT6plex [N-Term]	6.28417e-05	0.0007351	1.698	1	1	1	D4AV53	D4AV53 [720-734]		1	2117.14	94	97.2	102.7	107.5	145.4	142.5	99.4	85.6	80.9	44.6	94	97.2	102.7	107.5	145.4	142.5	99.4	85.6	80.9	44.6		High	High	High	High	High	High	High	High	High	High	High	0.0003564	1.149e-05
165126	FALSE	High	[R].VNDFPTAVR.[V]	1xTMT6plex [N-Term]	0.00662679	0.0007351	0.782	1	1	2	D4ARG8	D4ARG8 [50-58]		0	1247.69	106.1	113.4	135.2	72	87.6	74.7	99	96.7	117.9	97.6	106.1	113.4	135.2	72	87.6	74.7	99	96.7	117.9	97.6		High	High	High	High	High	High	High	High	High	High	High	0.0003564	0.002377
164721	FALSE	High	[R].VIYGGSVNEK.[N]	1xTMT6plex [K10]; 1xTMT6plex [N-Term]	0.00315787	0.0007351	0.928	1	1	1	D4B4F4	D4B4F4 [207-216]		0	1523.88	55	75.8	81.7	128.6	175.7	112	62.8	123.5	64.2	120.7	55	75.8	81.7	128.6	175.7	112	62.8	123.5	64.2	120.7		High	High	High	High	High	High	High	High	High	High	High	0.0003564	0.001019
164680	FALSE	High	[R].VLVPQFGGSPVK.[L]	1xTMT6plex [K12]; 1xTMT6plex [N-Term]	0.00063653	0.0007351	1.243	1	1	5	D4B2T3	D4B2T3 [71-82]		0	1686.04	92	94.9	64.2	116.3	144.9	96.2	54.4	123.8	84.7	128.6	92	94.9	64.2	116.3	144.9	96.2	54.4	123.8	84.7	128.6		High	High	High	High	High	High	High	High	High	High	High	0.0003564	0.0001621
164676	FALSE	High	[K].VLVPIAEHINR.[L]	1xTMT6plex [N-Term]	0.000144779	0.0007351	1.534	1	1	2	D4ATR1	D4ATR1 [330-340]		0	1489.91	103.9	99.2	120.6	87.9	87	67.6	79.8	91.4	95.7	167	103.9	99.2	120.6	87.9	87	67.6	79.8	91.4	95.7	167		High	High	High	High	High	High	High	High	High	High	High	0.0003564	2.991e-05
164666	FALSE	High	[K].VLVIGGGDGGVLR.[E]	1xTMT6plex [N-Term]	6.83349e-06	0.0007351	2.134	1	1	5	D4AZZ4	D4AZZ4 [90-102]		0	1440.87	112.4	97.8	125.1	78.3	73.1	67.4	86.9	122.9	108.6	127.4	112.4	97.8	125.1	78.3	73.1	67.4	86.9	122.9	108.6	127.4		High	High	High	High	High	High	High	High	High	High	High	0.0003564	9.114e-07
164639	FALSE	High	[R].VLVDGPSGDEEKVVPR.[Q]	1xTMT6plex [K12]; 1xTMT6plex [N-Term]	2.2757e-08	0.0007351	3.255	1	1	9	D4ATP8	D4ATP8 [44-59]		1	2154.22	75.2	99.8	115.8	99.3	130.8	135.3	113.1	82.4	77.2	71	75.2	99.8	115.8	99.3	130.8	135.3	113.1	82.4	77.2	71		High	High	High	High	High	High	High	High	High	High	High	0.0003564	1.342e-09
164457	FALSE	High	[R].VISADGIEEAINK.[S]	1xTMT6plex [K13]; 1xTMT6plex [N-Term]	0.00225815	0.0007351	0.994	1	1	1	D4AVQ0	D4AVQ0 [239-251]		0	1817.04	121	108.6	118.9	111.3	168.4	121.1	65.8	105.2	79.6		121	108.6	118.9	111.3	168.4	121.1	65.8	105.2	79.6			High	High	High	High	High	High	High	High	High	Not Found	High	0.0003564	0.0006901
164378	FALSE	High	[R].VIQLDGESK.[V]	1xTMT6plex [K9]; 1xTMT6plex [N-Term]	0.00285277	0.0007351	0.948	1	1	4	D4AS42	D4AS42 [349-357]		0	1446.86	66.3	73.2	60.7	197.2	109.4	57.8	67.6	146.2	79.7	141.8	66.3	73.2	60.7	197.2	109.4	57.8	67.6	146.2	79.7	141.8		High	High	High	High	High	High	High	High	High	High	High	0.0003564	0.0009029
165143	FALSE	High	[R].VNDWNVDLVPK.[L]	1xTMT6plex [K11]; 1xTMT6plex [N-Term]	0.000365547	0.0007351	1.352	1	1	5	D4AYY5	D4AYY5 [39-49]		0	1757	124.9	108.6	102.1	114.6	77.7	85.2	82.9	121.2	82.2	100.6	124.9	108.6	102.1	114.6	77.7	85.2	82.9	121.2	82.2	100.6		High	High	High	High	High	High	High	High	High	High	High	0.0003564	8.641e-05
166517	FALSE	High	[R].VREWEPEPGPGAGPVK.[K]	1xTMT6plex [K16]; 1xTMT6plex [N-Term]	0.000863744	0.0007351	1.183	1	1	1	D4AWR1	D4AWR1 [788-803]		1	2163.2																					NoQuanValues	High	High	High	High	High	High	High	High	High	High	High	0.0003564	0.0002303
166740	FALSE	High	[K].VSAVVESPQGER.[I]	1xTMT6plex [N-Term]	0.00102682	0.0007351	1.149	1	1	2	D4AS57	D4AS57 [751-762]		0	1486.81	70.3	83.6	76.4	154	182	156.4	70.5	73.1	62.5	71	70.3	83.6	76.4	154	182	156.4	70.5	73.1	62.5	71		High	High	High	High	High	High	High	High	High	High	High	0.0003564	0.0002811
166773	FALSE	High	[K].VSDILGSAR.[D]	1xTMT6plex [N-Term]	0.0131389	0.0007351	0.647	1	1	2	D4AKM9	D4AKM9 [335-343]		0	1146.67	111.9	110.2	99.4	91.7	88	103.9	111	92.5	106.5	84.8	111.9	110.2	99.4	91.7	88	103.9	111	92.5	106.5	84.8		High	High	High	High	High	High	High	High	High	High	High	0.0003564	0.005193
168560	FALSE	High	[K].VVTPWSSEDAK.[G]	1xTMT6plex [K11]; 1xTMT6plex [N-Term]	0.0230361	0.0007351	0.536	1	1	1	D4AP86	D4AP86 [880-890]		0	1676.93	77	111.1	156.5	84.4	128.4	114.9	70.5	89.7	76.1	91.5	77	111.1	156.5	84.4	128.4	114.9	70.5	89.7	76.1	91.5		High	High	High	High	High	High	High	High	High	High	High	0.0003564	0.009909
168484	FALSE	High	[R].VVRDQESLRDSFER.[A]	1xTMT6plex [N-Term]	4.77422e-05	0.0007351	1.752	1	1	4	D4AY13	D4AY13 [222-235]		2	1965.04	124.2	89.6	78.1	90.5	108.7	128.1	102.3	76.4	127.2	74.9	124.2	89.6	78.1	90.5	108.7	128.1	102.3	76.4	127.2	74.9		High	High	High	High	High	High	High	High	High	High	High	0.0003564	8.408e-06
168300	FALSE	High	[R].VVKDEYEIGLLR.[R]	1xTMT6plex [K3]; 1xTMT6plex [N-Term]	0.000128787	0.0007351	1.557	1	1	3	D4AU46	D4AU46 [163-174]		1	1892.13	109.3	116	140.6	70.5	82.4	65.7	80.6	111.2	97.4	126.2	109.3	116	140.6	70.5	82.4	65.7	80.6	111.2	97.4	126.2		High	High	High	High	High	High	High	High	High	High	High	0.0003564	2.611e-05
168235	FALSE	High	[K].VVGEAPLVK.[N]	1xTMT6plex [K9]; 1xTMT6plex [N-Term]	0.0128753	0.0007351	0.651	1	1	2	D4ATT5	D4ATT5 [912-920]		0	1369.88	84.9	117.6	99.9	105.4	77.2	60.4	95.9	123.5	120.9	114.3	84.9	117.6	99.9	105.4	77.2	60.4	95.9	123.5	120.9	114.3		High	High	High	High	High	High	High	High	High	High	High	0.0003564	0.005073
168232	FALSE	High	[K].VVGDVSNIVK.[Q]	1xTMT6plex [K10]; 1xTMT6plex [N-Term]	0.000792186	0.0007351	1.2	1	1	5	D4AMQ8	D4AMQ8 [383-392]		0	1487.92	95	98.9	116.9	139.1	73.1	60.2	128.7	106.9	87.5	93.7	95	98.9	116.9	139.1	73.1	60.2	128.7	106.9	87.5	93.7		High	High	High	High	High	High	High	High	High	High	High	0.0003564	0.0002092
168184	FALSE	High	[R].VVETDDGNFAK.[H]	1xTMT6plex [K11]; 1xTMT6plex [N-Term]	0.000626888	0.0007351	1.246	1	1	2	D4B070	D4B070 [261-271]		0	1652.89	95.3	66.8	77.5	112.6	106.6	109.9	88.8	118.3	99.7	124.5	95.3	66.8	77.5	112.6	106.6	109.9	88.8	118.3	99.7	124.5		High	High	High	High	High	High	High	High	High	High	High	0.0003564	0.0001597
168165	FALSE	High	[K].VVEIDKTESIR.[R]	1xTMT6plex [K6]; 1xTMT6plex [N-Term]	0.000560501	0.0007351	1.268	1	1	3	D4APJ1	D4APJ1 [100-110]		1	1747.04	55.2	68.8	135.2	173.2	175.8	127.7	75	78.6	40.2	70.2	55.2	68.8	135.2	173.2	175.8	127.7	75	78.6	40.2	70.2		High	High	High	High	High	High	High	High	High	High	High	0.0003564	0.0001404
168162	FALSE	High	[K].VVELAPAKDLPIDVR.[D]	1xTMT6plex [K8]; 1xTMT6plex [N-Term]	7.17077e-07	0.0007351	2.577	1	1	8	D4AY13	D4AY13 [290-304]		1	2093.27	101.2	93.8	96.2	99.1	125.3	124.4	71.2	99.5	90.1	99.2	101.2	93.8	96.2	99.1	125.3	124.4	71.2	99.5	90.1	99.2		High	High	High	High	High	High	High	High	High	High	High	0.0003564	6.933e-08
168142	FALSE	High	[R].VVEECNKIPVNER.[W]	1xCarbamidomethyl [C5]; 1xTMT6plex [K7]; 1xTMT6plex [N-Term]	0.00283832	0.0007351	0.949	1	1	1	D4B0A2	D4B0A2 [316-328]		1	2044.13																					NoQuanValues	High	High	High	High	High	High	High	High	High	High	High	0.0003564	0.000898
168125	FALSE	High	[R].VVDREIVSR.[C]	1xTMT6plex [N-Term]	0.0228048	0.0007351	0.538	1	1	2	D4AP81	D4AP81 [426-434]		1	1301.77																					NoQuanValues	High	High	High	High	High	High	High	High	High	High	High	0.0003564	0.00977
168124	FALSE	High	[R].VVDQGNLFNR.[I]	1xTMT6plex [N-Term]	0.00342523	0.0007351	0.912	1	1	3	D4ARR7	D4ARR7 [594-603]		0	1390.76	166.6	141.5	217.1	37.6	57.2	39.9	94.8	60.2	128.5	56.6	166.6	141.5	217.1	37.6	57.2	39.9	94.8	60.2	128.5	56.6		High	High	High	High	High	High	High	High	High	High	High	0.0003564	0.001114
168112	FALSE	High	[K].VVDLLAPYAR.[G]	1xTMT6plex [N-Term]	0.0349575	0.0007351	0.453	1	1	1	D4AS42	D4AS42 [283-292]		0	1345.8	132.3	111.2	126.1	70.8	70.9	160.8	69.5	74.4	84.7	99.4	132.3	111.2	126.1	70.8	70.9	160.8	69.5	74.4	84.7	99.4		High	High	High	High	High	High	High	High	High	High	High	0.0003564	0.01603
168023	FALSE	High	[K].VTWPVLNK.[S]	1xTMT6plex [K8]; 1xTMT6plex [N-Term]	0.0156874	0.0007351	0.612	1	1	7	D4ALV6	D4ALV6 [148-155]		0	1414.88	118	115.2	96.9	127.6	53.8	51.8	66.8	134.2	125.9	109.9	118	115.2	96.9	127.6	53.8	51.8	66.8	134.2	125.9	109.9		High	High	High	High	High	High	High	High	High	High	High	0.0003564	0.006374
168017	FALSE	High	[R].VTWEDDKGQLQVNR.[G]	1xTMT6plex [K7]; 1xTMT6plex [N-Term]	0.000296709	0.0007351	1.393	1	1	2	D4B2H4	D4B2H4 [51-64]		1	2146.17	140.9	128.7	135.8	61.2	112.2	71	74.4	81.8	128.9	65.2	140.9	128.7	135.8	61.2	112.2	71	74.4	81.8	128.9	65.2		High	High	High	High	High	High	High	High	High	High	High	0.0003564	6.8e-05
167830	FALSE	High	[R].VTPTVTDIIIR.[A]	1xTMT6plex [N-Term]	0.0123014	0.0007351	0.66	1	1	1	D4AN33	D4AN33 [45-55]		0	1456.89	107.2	109.8	180.8	71	103.5	117.8	78.4	70.4	76.5	84.7	107.2	109.8	180.8	71	103.5	117.8	78.4	70.4	76.5	84.7		High	High	High	High	High	High	High	High	High	High	High	0.0003564	0.004824
167765	FALSE	High	[K].VTIVDLPDYGK.[I]	1xTMT6plex [K11]; 1xTMT6plex [N-Term]	0.0191097	0.0007351	0.573	1	1	1	D4ATH6	D4ATH6 [153-163]		0	1677.98	68.6	89.2	119	91.2	96.2	79.3	63.7	104.3	69.6	218.9	68.6	89.2	119	91.2	96.2	79.3	63.7	104.3	69.6	218.9		High	High	High	High	High	High	High	High	High	High	High	0.0003564	0.007973
167749	FALSE	High	[R].VTLPEGPVR.[G]	1xTMT6plex [N-Term]	0.0390178	0.0007351	0.431	1	1	1	D4B0G6	D4B0G6 [180-188]		0	1196.72	92	99.2	127.9	113	94.4	94	90.4	109.4	91.8	87.8	92	99.2	127.9	113	94.4	94	90.4	109.4	91.8	87.8		High	High	High	High	High	High	High	High	High	High	High	0.0003564	0.01814
167531	FALSE	High	[K].VTDEANKAVDAVVEPK.[E]	2xTMT6plex [K7; K16]; 1xTMT6plex [N-Term]	1.90052e-05	0.0007351	1.933	1	1	2	D4B5E7	D4B5E7 [246-261]		1	2372.36	78	108.5	178.3	103.2	125	99	92.5	66.3	52.3	96.8	78	108.5	178.3	103.2	125	99	92.5	66.3	52.3	96.8		High	High	High	High	High	High	High	High	High	High	High	0.0003564	2.927e-06
167203	FALSE	High	[R].VSPEDVGKCEER.[Y]	1xCarbamidomethyl [C9]; 1xTMT6plex [K8]; 1xTMT6plex [N-Term]	0.00423958	0.0007351	0.87	1	1	1	D4ANA4	D4ANA4 [90-101]		1	1862.97	116.9	46	56.9	140	72.1	129.6	130	92	117.7	99	116.9	46	56.9	140	72.1	129.6	130	92	117.7	99		High	High	High	High	High	High	High	High	High	High	High	0.0003564	0.001424
167152	FALSE	High	[R].VSNEQTIDTIR.[S]	1xTMT6plex [N-Term]	6.31624e-05	0.0007351	1.697	1	1	3	D4B5N4	D4B5N4 [419-429]		0	1504.82	57.1	72.6	90.8	169.2	162	144.8	65.9	81.8	58	97.8	57.1	72.6	90.8	169.2	162	144.8	65.9	81.8	58	97.8		High	High	High	High	High	High	High	High	High	High	High	0.0003564	1.161e-05
167000	FALSE	High	[K].VSGVVDFVK.[S]	1xTMT6plex [K9]; 1xTMT6plex [N-Term]	0.00441533	0.0007351	0.862	1	1	6	D4AX43	D4AX43 [488-496]		0	1407.86	104.4	122.9	117.4	101.7	69.1	52.6	118.1	116.9	83.1	113.8	104.4	122.9	117.4	101.7	69.1	52.6	118.1	116.9	83.1	113.8		High	High	High	High	High	High	High	High	High	High	High	0.0003564	0.001491
154313	FALSE	High	[K].TSEKPSDDNCTDPLDHAR.[F]	1xCarbamidomethyl [C10]; 1xTMT6plex [K4]; 1xTMT6plex [N-Term]	0.000577877	0.0007351	1.262	1	1	4	D4AUB5	D4AUB5 [360-377]		0	2516.21	85.2	58.7	74.6	114.1	135.5	160.6	103.1	82.8	97.9	87.7	85.2	58.7	74.6	114.1	135.5	160.6	103.1	82.8	97.9	87.7		High	High	High	High	High	High	High	High	High	High	High	0.0003564	0.0001455
154225	FALSE	High	[R].TSDLALDLLEK.[L]	1xTMT6plex [K11]; 1xTMT6plex [N-Term]	0.0242274	0.0007351	0.526	1	1	1	D4ATE0	D4ATE0 [298-308]		0	1675.99	147.5	95.5	149.2	92.9	102.2	63.8	149.7	97.7	101.5		147.5	95.5	149.2	92.9	102.2	63.8	149.7	97.7	101.5			High	High	High	High	High	High	High	High	High	Not Found	High	0.0003564	0.01049
154207	FALSE	High	[K].TSDFQIVGDDLTVTNPLR.[I]	1xTMT6plex [N-Term]	0.000106684	0.0007351	1.594	1	1	1	D4AXW8	D4AXW8 [295-312]		0	2220.17	108.4	149.1	96.2	81.5	181.1	134.2	82.1	99.4	68		108.4	149.1	96.2	81.5	181.1	134.2	82.1	99.4	68			High	High	High	High	High	High	High	High	High	Not Found	High	0.0003564	2.104e-05
153790	FALSE	High	[K].TRPDGVNVINIGKTWEK.[I]	2xTMT6plex [K13; K17]; 1xTMT6plex [N-Term]	5.27141e-06	0.0007351	2.185	1	1	3	D4B5P4	D4B5P4 [43-59]		1	2614.53	167.3	147.8	114.9	61.9	70.2	72.8	116	70.6	107.4	71.1	167.3	147.8	114.9	61.9	70.2	72.8	116	70.6	107.4	71.1		High	High	High	High	High	High	High	High	High	High	High	0.0003564	6.78e-07
134368	FALSE	High	[R].SLFDAIVRR.[L]	1xTMT6plex [N-Term]	0.000788166	0.0007351	1.201	1	1	1	D4AT41	D4AT41 [447-455]		1	1305.78	156.7	108.6	117.3	87.4	65.1	70.3	100.7	87.8	108.2	97.9	156.7	108.6	117.3	87.4	65.1	70.3	100.7	87.8	108.2	97.9		High	High	High	High	High	High	High	High	High	High	High	0.0003564	0.0002079
134326	FALSE	High	[R].SLEQSLDSIR.[A]	1xTMT6plex [N-Term]	0.00248706	0.0007351	0.975	1	1	5	D4AVZ4	D4AVZ4 [972-981]		0	1376.76	124.1	124.1	126.5	69	76.7	67.8	91.9	99.6	126.7	93.4	124.1	124.1	126.5	69	76.7	67.8	91.9	99.6	126.7	93.4		High	High	High	High	High	High	High	High	High	High	High	0.0003564	0.0007707
134295	FALSE	High	[R].SIEKDGLVWSGSK.[L]	2xTMT6plex [K4; K13]; 1xTMT6plex [N-Term]	0.000123649	0.0007351	1.565	1	1	1	D4B2X1	D4B2X1 [148-160]		1	2093.22																					NoQuanValues	High	High	High	High	High	High	High	High	High	High	High	0.0003564	2.499e-05
134249	FALSE	High	[K].SLEDLFYQR.[E]	1xTMT6plex [N-Term]	0.00949929	0.0007351	0.711	1	1	2	D4B0T0	D4B0T0 [295-303]		0	1399.74	115.5	109.8	127.4	108.4	81.9	55.4	84.1	107.5	105.5	104.4	115.5	109.8	127.4	108.4	81.9	55.4	84.1	107.5	105.5	104.4		High	High	High	High	High	High	High	High	High	High	High	0.0003564	0.003586
134121	FALSE	High	[K].SLDEREIVR.[S]	1xTMT6plex [N-Term]	0.0245965	0.0007351	0.523	1	1	2	D4B0Z6	D4B0Z6 [73-81]		1	1345.76	102.9	93.2	85.9	97.5	95.8	92.9	116.2	95.7	109.1	110.8	102.9	93.2	85.9	97.5	95.8	92.9	116.2	95.7	109.1	110.8		High	High	High	High	High	High	High	High	High	High	High	0.0003564	0.01068
133894	FALSE	High	[K].SKYGVEAEVINLR.[S]	1xTMT6plex [K2]; 1xTMT6plex [N-Term]	1.09137e-05	0.0007351	2.042	1	1	2	D4AP86	D4AP86 [964-976]		1	1936.13	100.2	118.6	137.2	71.8	103	92	92.5	89.2	106.1	89.3	100.2	118.6	137.2	71.8	103	92	92.5	89.2	106.1	89.3		High	High	High	High	High	High	High	High	High	High	High	0.0003564	1.553e-06
133865	FALSE	High	[K].SKVDEIVLVGGSTR.[I]	1xTMT6plex [K2]; 1xTMT6plex [N-Term]	4.33422e-05	0.0007351	1.771	1	1	1	D4AQ97	D4AQ97 [333-346]		1	1918.14																					NoQuanValues	High	High	High	High	High	High	High	High	High	High	High	0.0003564	7.548e-06
133852	FALSE	High	[R].SKTPFVPLDPEGK.[K]	2xTMT6plex [K2; K13]; 1xTMT6plex [N-Term]	0.000325171	0.0007351	1.375	1	1	2	D4ARP0	D4ARP0 [75-87]		1	2102.25	114.1	124.7	91.1	88.2	108.3	114.6	88.3	89.1	81.2	100.4	114.1	124.7	91.1	88.2	108.3	114.6	88.3	89.1	81.2	100.4		High	High	High	High	High	High	High	High	High	High	High	0.0003564	7.555e-05
133753	FALSE	High	[R].SKPPVWVDVVAK.[A]	2xTMT6plex [K2; K12]; 1xTMT6plex [N-Term]	6.78266e-05	0.0007351	1.683	1	1	1	D4AY45	D4AY45 [576-587]		0	2012.25	126.4	113.1	106.8	107.8	101.3	111.5	84.1	83.7	84.4	80.9	126.4	113.1	106.8	107.8	101.3	111.5	84.1	83.7	84.4	80.9		High	High	High	High	High	High	High	High	High	High	High	0.0003564	1.258e-05
134425	FALSE	High	[K].SLFTVTPGSEQIR.[A]	1xTMT6plex [N-Term]	0.0214647	0.0007351	0.55	1	1	1	D4AT77	D4AT77 [408-420]		0	1663.92	92.9	114.4	147.1	95.5	122.7	117.6	68.2	73.6	81.1	86.9	92.9	114.4	147.1	95.5	122.7	117.6	68.2	73.6	81.1	86.9		High	High	High	High	High	High	High	High	High	High	High	0.0003564	0.009129
133680	FALSE	High	[K].SKIDELKPEFEDK.[G]	3xTMT6plex [K2; K7; K13]; 1xTMT6plex [N-Term]	3.50015e-05	0.0007351	1.813	1	1	5	D4ATV9	D4ATV9 [283-295]		1	2494.46	83.7	117.4	78.2	76.2	94.1	88.6	100.1	118.8	124.1	118.8	83.7	117.4	78.2	76.2	94.1	88.6	100.1	118.8	124.1	118.8		High	High	High	High	High	High	High	High	High	High	High	0.0003564	5.893e-06
133619	FALSE	High	[K].SKFDNLYGCR.[E]	1xCarbamidomethyl [C9]; 1xTMT6plex [K2]; 1xTMT6plex [N-Term]	0.00210306	0.0007351	1.008	1	1	6	D4AW94	D4AW94 [161-170]		1	1717.91	75.2	95.2	103.1	72.7	141.3	112.6	89.3	110.3	94.7	105.6	75.2	95.2	103.1	72.7	141.3	112.6	89.3	110.3	94.7	105.6		High	High	High	High	High	High	High	High	High	High	High	0.0003564	0.0006366
133265	FALSE	High	[R].SGVLPVEEVWKGR.[N]	1xTMT6plex [K11]; 1xTMT6plex [N-Term]	1.17794e-05	0.0007351	2.027	1	1	3	D4B2N2	D4B2N2 [379-391]		1	1914.12	141.4	130.6	91.4	50.8	77.1	163.6	77.8	57.9	126.6	82.9	141.4	130.6	91.4	50.8	77.1	163.6	77.8	57.9	126.6	82.9		High	High	High	High	High	High	High	High	High	High	High	0.0003564	1.694e-06
133264	FALSE	High	[R].SGVLPVEEVWK.[G]	1xTMT6plex [K11]; 1xTMT6plex [N-Term]	3.21007e-05	0.0007351	1.83	1	1	5	D4B2N2	D4B2N2 [379-389]		0	1701	116.5	117.8	114.7	130.6	59.4	61.5	79.7	102.7	117.6	99.6	116.5	117.8	114.7	130.6	59.4	61.5	79.7	102.7	117.6	99.6		High	High	High	High	High	High	High	High	High	High	High	0.0003564	5.35e-06
133174	FALSE	High	[K].SGTIAQPLPINK.[L]	1xTMT6plex [K12]; 1xTMT6plex [N-Term]	0.000469064	0.0007351	1.303	1	1	3	D4AN32	D4AN32 [306-317]		0	1697.04	95.3	87.7	105.2	122.4	139.6	129.1	83.4	79.3	64.8	93.3	95.3	87.7	105.2	122.4	139.6	129.1	83.4	79.3	64.8	93.3		High	High	High	High	High	High	High	High	High	High	High	0.0003564	0.0001147
132965	FALSE	High	[K].SGPQKTLPDSVTIIEPK.[E]	2xTMT6plex [K5; K17]; 1xTMT6plex [N-Term]	3.3344e-06	0.0007351	2.275	1	1	2	D4AN33	D4AN33 [202-218]		1	2497.48	156.5	159.7	86.4	62.9	65.7	108.3	104.2	72.3	129.3	54.6	156.5	159.7	86.4	62.9	65.7	108.3	104.2	72.3	129.3	54.6		High	High	High	High	High	High	High	High	High	High	High	0.0003564	4.007e-07
132821	FALSE	High	[K].SGLQAAEDALLGHK.[S]	1xTMT6plex [K14]; 1xTMT6plex [N-Term]	4.51431e-05	0.0007351	1.763	1	1	1	D4B4K5	D4B4K5 [6-19]		0	1868.06	69.2	90.1	59.9	139	233.5	207.9	74.3	64	62.2		69.2	90.1	59.9	139	233.5	207.9	74.3	64	62.2			High	High	High	High	High	High	High	High	High	Not Found	High	0.0003564	7.905e-06
132814	FALSE	High	[K].SGINLQGPLAGIPVSLK.[D]	1xTMT6plex [K17]; 1xTMT6plex [N-Term]	0.00178735	0.0007351	1.04	1	1	1	D4AVN7	D4AVN7 [97-113]		0	2122.3	152.8	125.7	97.3	75.4	93.8	67.8	74.9	76.8	114.7	120.8	152.8	125.7	97.3	75.4	93.8	67.8	74.9	76.8	114.7	120.8		High	High	High	High	High	High	High	High	High	High	High	0.0003564	0.0005284
132775	FALSE	High	[R].SGIFLGSK.[N]	1xTMT6plex [K8]; 1xTMT6plex [N-Term]	0.0329195	0.0007351	0.465	1	1	2	D4B1J4	D4B1J4 [343-350]		0	1266.78	89.3	112.8	84.9	72.2	79	78.3	118.7	108.6	138.6	117.6	89.3	112.8	84.9	72.2	79	78.3	118.7	108.6	138.6	117.6		High	High	High	High	High	High	High	High	High	High	High	0.0003564	0.01495
132766	FALSE	High	[K].SGLDWNIK.[D]	1xTMT6plex [K8]; 1xTMT6plex [N-Term]	0.0358426	0.0007351	0.448	1	1	2	D4B5I1	D4B5I1 [216-223]		0	1390.81	108.6	144.5	94.7	50.8	32.7	31	104.4	128.1	126.4	178.8	108.6	144.5	94.7	50.8	32.7	31	104.4	128.1	126.4	178.8		High	High	High	High	High	High	High	High	High	High	High	0.0003564	0.01644
133679	FALSE	High	[K].SKIDDATELLG.[-]	1xTMT6plex [K2]; 1xTMT6plex [N-Term]	0.0365663	0.0007351	0.444	1	1	1	D4AYM7	D4AYM7 [754-764]		1	1619.93	102.4	108.2	89.6	141.2	88	143.1	87.3	106	134.3		102.4	108.2	89.6	141.2	88	143.1	87.3	106	134.3			High	High	High	High	High	High	High	High	High	Not Found	High	0.0003564	0.01691
132623	FALSE	High	[R].SGGLSSGGLGEPK.[Y]	1xTMT6plex [K13]; 1xTMT6plex [N-Term]	1.06938e-05	0.0007351	2.046	1	1	6	P0DN29	P0DN29 [119-131]		0	1603.91	79.8	100.6	97	115.9	128.2	101.8	102.6	96.8	87.6	89.6	79.8	100.6	97	115.9	128.2	101.8	102.6	96.8	87.6	89.6		High	High	High	High	High	High	High	High	High	High	High	0.0003564	1.517e-06
134428	FALSE	High	[R].SIFVDLDPSPIDEIR.[T]	1xTMT6plex [N-Term]	0.000147756	0.0007351	1.53	1	1	2	D4B1Q1	D4B1Q1 [54-68]		0	1945.05	52.1	58.4	47.9	137.8	143.6	172.7	81.8	130.8	67.4	107.7	52.1	58.4	47.9	137.8	143.6	172.7	81.8	130.8	67.4	107.7		High	High	High	High	High	High	High	High	High	High	High	0.0003564	3.061e-05
134681	FALSE	High	[K].SLKNVLGDAVEK.[V]	2xTMT6plex [K3; K12]; 1xTMT6plex [N-Term]	1.10816e-05	0.0007351	2.039	1	1	1	D4AYK5	D4AYK5 [549-560]		1	1960.2																					NoQuanValues	High	High	High	High	High	High	High	High	High	High	High	0.0003564	1.58e-06
138270	FALSE	High	[R].SREYQLNDSAR.[Y]	1xTMT6plex [N-Term]	0.0388237	0.0007351	0.432	1	1	1	D4ARD8	D4ARD8 [143-153]		1	1567.8	126.6	61.4	60.7	114.3	161.5	213.4	97.7	52.6	111.7		126.6	61.4	60.7	114.3	161.5	213.4	97.7	52.6	111.7			High	High	High	High	High	High	High	High	High	Not Found	High	0.0003564	0.01805
138242	FALSE	High	[R].SREEFLNR.[V]	1xTMT6plex [N-Term]	0.0162533	0.0007351	0.605	1	1	7	D4ASY4	D4ASY4 [74-81]		1	1279.7	130.4	73.2	40.6	128.4	61.4	89.8	154.6	67.3	159.9	94.3	130.4	73.2	40.6	128.4	61.4	89.8	154.6	67.3	159.9	94.3		High	High	High	High	High	High	High	High	High	High	High	0.0003564	0.006621
137960	FALSE	High	[K].SQNSIEYPESQYENLKK.[G]	2xTMT6plex [K16; K17]; 1xTMT6plex [N-Term]	2.16351e-06	0.0007351	2.36	1	1	2	D4AMD9	D4AMD9 [398-414]		1	2744.47	69.7	86	79.5	89.6	166	149.4	85.6	93.7	84.2	96.4	69.7	86	79.5	89.6	166	149.4	85.6	93.7	84.2	96.4		High	High	High	High	High	High	High	High	High	High	High	0.0003564	2.446e-07
137869	FALSE	High	[R].SQLEALVDPLIQR.[T]	1xTMT6plex [N-Term]	1.51513e-06	0.0007351	2.43	1	1	7	D4ALC3	D4ALC3 [341-353]		0	1711	151.2	139.3	194	49.9	69.5	49.7	108.8	93	109.5	35.1	151.2	139.3	194	49.9	69.5	49.7	108.8	93	109.5	35.1		High	High	High	High	High	High	High	High	High	High	High	0.0003564	1.629e-07
136903	FALSE	High	[R].SPLEEFGDVLR.[E]	1xTMT6plex [N-Term]	9.78425e-05	0.0007351	1.611	1	1	6	D4APS1	D4APS1 [241-251]		0	1490.81	34.3	39.2	117.1	183.4	180.8	183.9	51.4	100.6	27.1	82.4	34.3	39.2	117.1	183.4	180.8	183.9	51.4	100.6	27.1	82.4		High	High	High	High	High	High	High	High	High	High	High	0.0003564	1.914e-05
136791	FALSE	High	[R].SPGEETIAELGER.[R]	1xTMT6plex [N-Term]	0.00423958	0.0007351	0.87	1	1	2	D4B4T7	D4B4T7 [153-165]		0	1616.83	70.5	95.1	91.3	112.7	162.7	143.4	83.2	82.5	83	75.7	70.5	95.1	91.3	112.7	162.7	143.4	83.2	82.5	83	75.7		High	High	High	High	High	High	High	High	High	High	High	0.0003564	0.001423
136218	FALSE	High	[K].SNDSLQLIDGLK.[Y]	1xTMT6plex [K12]; 1xTMT6plex [N-Term]	0.01062	0.0007351	0.689	1	1	1	D4B191	D4B191 [64-75]		0	1761.02	128.6	87.4	101.5	54.7	113	106.2	92.1	65.5	96.5	154.4	128.6	87.4	101.5	54.7	113	106.2	92.1	65.5	96.5	154.4		High	High	High	High	High	High	High	High	High	High	High	0.0003564	0.004076
135796	FALSE	High	[R].SLWPKDTPCAVIER.[A]	1xCarbamidomethyl [C9]; 1xTMT6plex [K5]; 1xTMT6plex [N-Term]	0.0086707	0.0007351	0.729	1	1	1	D4ASQ5	D4ASQ5 [432-445]		1	2130.18																					NoQuanValues	High	High	High	High	High	High	High	High	High	High	High	0.0003564	0.003232
135784	FALSE	High	[R].SLWEAGIK.[A]	1xTMT6plex [K8]; 1xTMT6plex [N-Term]	0.00779474	0.0007351	0.75	1	1	2	D4AVC6	D4AVC6 [479-486]		0	1361.82	105	109.3	99.1	99.9	95.4	96.9	86.4	99.5	113.3	95.2	105	109.3	99.1	99.9	95.4	96.9	86.4	99.5	113.3	95.2		High	High	High	High	High	High	High	High	High	High	High	0.0003564	0.002857
134659	FALSE	High	[R].SLKEPDRIVGELLQPGGVR.[A]	1xTMT6plex [K3]; 1xTMT6plex [N-Term]	2.2649e-06	0.0007351	2.351	1	1	1	D4APC5	D4APC5 [70-88]		2	2521.49	121.1	119.5	87	100.8	96.5	109.3	60.8	100.9	81.6	122.5	121.1	119.5	87	100.8	96.5	109.3	60.8	100.9	81.6	122.5		High	High	High	High	High	High	High	High	High	High	High	0.0003564	2.582e-07
135689	FALSE	High	[R].SLVFPEAENR.[L]	1xTMT6plex [N-Term]	0.0365663	0.0007351	0.444	1	1	1	D4AZH9	D4AZH9 [331-340]		0	1390.75																					NoQuanValues	High	High	High	High	High	High	High	High	High	High	High	0.0003564	0.0169
135655	FALSE	High	[R].SITYGELLK.[Q]	1xTMT6plex [K9]; 1xTMT6plex [N-Term]	0.00219033	0.0007351	1	1	1	3	D4B1G5	D4B1G5 [124-132]		0	1481.9	112.9	131.8	153.3	89.9	77	66.2	100.9	100.7	82.4	85	112.9	131.8	153.3	89.9	77	66.2	100.9	100.7	82.4	85		High	High	High	High	High	High	High	High	High	High	High	0.0003564	0.0006682
135594	FALSE	High	[R].SLTIDEPNHAR.[V]	1xTMT6plex [N-Term]	0.00116604	0.0007351	1.124	1	1	2	D4AXG5	D4AXG5 [436-446]		0	1481.79	112.7	72.1	58.3	100.7	109.2	161.1	111.6	69.6	95.9	108.7	112.7	72.1	58.3	100.7	109.2	161.1	111.6	69.6	95.9	108.7		High	High	High	High	High	High	High	High	High	High	High	0.0003564	0.0003244
135275	FALSE	High	[K].SLRDTLESVEK.[S]	1xTMT6plex [K11]; 1xTMT6plex [N-Term]	4.31222e-05	0.0007351	1.772	1	1	1	D4AQX5	D4AQX5 [299-309]		1	1735	102.4	123.7	110.7	102.2	94.8	74.1	100.4	93.4	104.9	93.3	102.4	123.7	110.7	102.2	94.8	74.1	100.4	93.4	104.9	93.3		High	High	High	High	High	High	High	High	High	High	High	0.0003564	7.486e-06
135119	FALSE	High	[R].SIPIRKDDEVTIVR.[G]	1xTMT6plex [K6]; 1xTMT6plex [N-Term]	2.08284e-05	0.0007351	1.915	1	1	15	D4AZV1	D4AZV1 [47-60]		2	2099.26	92.7	92.2	107.5	88.4	112.9	187.6	98.5	74.9	69.4	76	92.7	92.2	107.5	88.4	112.9	187.6	98.5	74.9	69.4	76		High	High	High	High	High	High	High	High	High	High	High	0.0003564	3.259e-06
135118	FALSE	High	[R].SIPIRKDDEVTIVR.[G]	1xTMT6plex [K6]	0.00546459	0.0007351	0.82	1	1	2	D4AZV1	D4AZV1 [47-60]		2	1870.1	70.7	76	65.8	60.9	290.8	133.9	76.2	56.2	76.3	93.3	70.7	76	65.8	60.9	290.8	133.9	76.2	56.2	76.3	93.3		High	High	High	High	High	High	High	High	High	High	High	0.0003564	0.001905
135083	FALSE	High	[K].SIPFDEIVEIAR.[I]	1xTMT6plex [N-Term]	0.000174775	0.0007351	1.497	1	1	4	D4AJT4	D4AJT4 [103-114]		0	1617.9	185.4	129.1	98.6	63.9	189.4	173.6	78.5	41.1	40.3		185.4	129.1	98.6	63.9	189.4	173.6	78.5	41.1	40.3			High	High	High	High	High	High	High	High	High	Not Found	High	0.0003564	3.705e-05
135069	FALSE	High	[K].SIPEDERPSLR.[N]	1xTMT6plex [N-Term]	0.000333551	0.0007351	1.37	1	1	1	D4ALB9	D4ALB9 [63-73]		0	1527.83																					NoQuanValues	High	High	High	High	High	High	High	High	High	High	High	0.0003564	7.747e-05
134796	FALSE	High	[K].SLLGPKPDGDAAR.[H]	1xTMT6plex [K6]; 1xTMT6plex [N-Term]	0.0203046	0.0007351	0.561	1	1	1	D4AX01	D4AX01 [79-91]		0	1755.02	82.8	94.8	83.9	125.8	139.4	129.1	86.3	91.7	93.2	73.2	82.8	94.8	83.9	125.8	139.4	129.1	86.3	91.7	93.2	73.2		High	High	High	High	High	High	High	High	High	High	High	0.0003564	0.008593
134784	FALSE	High	[R].SIIGELLGR.[R]	1xTMT6plex [N-Term]	0.00486245	0.0007351	0.843	1	1	4	D4AIR7	D4AIR7 [173-181]		0	1186.74	141.2	113	144	59.7	60.5	47.7	84.4	102.6	121.8	125.2	141.2	113	144	59.7	60.5	47.7	84.4	102.6	121.8	125.2		High	High	High	High	High	High	High	High	High	High	High	0.0003564	0.001661
135672	FALSE	High	[K].SLVDGEETWEDVLK.[R]	1xTMT6plex [K14]; 1xTMT6plex [N-Term]	0.0258671	0.0007351	0.513	1	1	2	D4ARZ1	D4ARZ1 [630-643]		0	2078.11																					NoQuanValues	High	High	High	High	High	High	High	High	High	Not Found	High	0.0003564	0.01132
132577	FALSE	High	[R].SGFYPPPPGASK.[I]	1xTMT6plex [K12]; 1xTMT6plex [N-Term]	0.00994275	0.0007351	0.702	1	1	1	D4B0W6	D4B0W6 [50-61]		0	1662.93	98.1	89.1	88.1	88.2	128.6	121.2	92.2	85.8	78	130.8	98.1	89.1	88.1	88.2	128.6	121.2	92.2	85.8	78	130.8		High	High	High	High	High	High	High	High	High	High	High	0.0003564	0.003788
132547	FALSE	High	[K].SGELLVPAVNVNDSVTK.[S]	1xTMT6plex [K17]; 1xTMT6plex [N-Term]	0.000107775	0.0007351	1.592	1	1	7	D4AW94	D4AW94 [144-160]		0	2200.26	121.5	143.8	139.7	56.8	81.3	73.8	96.4	91.4	117	78.4	121.5	143.8	139.7	56.8	81.3	73.8	96.4	91.4	117	78.4		High	High	High	High	High	High	High	High	High	High	High	0.0003564	2.133e-05
132546	FALSE	High	[K].SGELLVPAVNVNDSVTK.[S]	1xTMT6plex [K17]	0.00377224	0.0007351	0.893	1	1	2	D4AW94	D4AW94 [144-160]		0	1971.1	85.2	131.3	153.7	140.8	118.1	125.9	64.2	82.3	98.4		85.2	131.3	153.7	140.8	118.1	125.9	64.2	82.3	98.4			High	High	High	High	High	High	High	High	High	High	High	0.0003564	0.001247
129644	FALSE	High	[K].RVPLIAIPTEQAPR.[D]	1xTMT6plex [N-Term]	0.00566222	0.0007351	0.813	1	1	1	D4B2W8	D4B2W8 [698-711]		1	1790.08	89.2	88.8	92.5	101.4	154.8	112	84.8	82.8	83.8	110	89.2	88.8	92.5	101.4	154.8	112	84.8	82.8	83.8	110		High	High	High	High	High	High	High	High	High	High	High	0.0003564	0.001988
129629	FALSE	High	[R].RVNDFPTAVR.[V]	1xTMT6plex [N-Term]	0.000626888	0.0007351	1.246	1	1	2	D4ARG8	D4ARG8 [49-58]		1	1403.8	108.3	112	98.5	67.8	73	95.1	119.6	92.1	133.3	100.4	108.3	112	98.5	67.8	73	95.1	119.6	92.1	133.3	100.4		High	High	High	High	High	High	High	High	High	High	High	0.0003564	0.00016
129612	FALSE	High	[K].RVLVDGPSGDEEKVVPR.[Q]	1xTMT6plex [K13]; 1xTMT6plex [N-Term]	1.57008e-06	0.0007351	2.423	1	1	4	D4ATP8	D4ATP8 [43-59]		2	2310.32	82.2	92.1	95.1	99	128	168.1	92.1	80.4	75.3	87.5	82.2	92.1	95.1	99	128	168.1	92.1	80.4	75.3	87.5		High	High	High	High	High	High	High	High	High	High	High	0.0003564	1.698e-07
129596	FALSE	High	[R].RVILKEDDDFVAR.[K]	1xTMT6plex [K5]; 1xTMT6plex [N-Term]	0.000189601	0.0007351	1.481	1	1	3	D4B4F4	D4B4F4 [98-110]		2	2034.17	139.2	134.4	124.7	50.7	87.6	82.8	95.5	79.9	105.5	99.6	139.2	134.4	124.7	50.7	87.6	82.8	95.5	79.9	105.5	99.6		High	High	High	High	High	High	High	High	High	High	High	0.0003564	4.064e-05
129529	FALSE	High	[K].RVDSCLPAFPFK.[S]	1xCarbamidomethyl [C5]; 1xTMT6plex [K12]; 1xTMT6plex [N-Term]	0.00319011	0.0007351	0.926	1	1	1	D4AUE8	D4AUE8 [80-91]		1	1895.06	99.4	95.9	107.5	80.5	81.1	143.2	99.7	97	87.9	107.9	99.4	95.9	107.5	80.5	81.1	143.2	99.7	97	87.9	107.9		High	High	High	High	High	High	High	High	High	High	High	0.0003564	0.001026
129518	FALSE	High	[K].RVDIIAK.[A]	1xTMT6plex [K7]; 1xTMT6plex [N-Term]	0.0194018	0.0007351	0.57	1	1	1	D4B434	D4B434 [110-116]		1	1272.84																					NoQuanValues	High	High	High	High	High	High	High	High	High	High	High	0.0003564	0.008141
129512	FALSE	High	[R].RVDFIPAIEEAIGR.[K]	1xTMT6plex [N-Term]	0.00257712	0.0007351	0.968	1	1	1	D4API8	D4API8 [349-362]		1	1815.03	142.2	127.4	107.7	81.3	106.1	124.5	104.4	95.1	111.2		142.2	127.4	107.7	81.3	106.1	124.5	104.4	95.1	111.2			High	High	High	High	High	High	High	High	High	Not Found	High	0.0003564	0.0008073
129224	FALSE	High	[R].RTIDLIPDGR.[N]	1xTMT6plex [N-Term]	0.0325913	0.0007351	0.467	1	1	1	D4AUV9	D4AUV9 [574-583]		1	1384.81	139.1	77.9	67.6	71.5	96	155.1	116.8	78.7	108.5	88.8	139.1	77.9	67.6	71.5	96	155.1	116.8	78.7	108.5	88.8		High	High	High	High	High	High	High	High	High	High	High	0.0003564	0.01479
129033	FALSE	High	[K].RSYLNDEALFR.[F]	1xTMT6plex [N-Term]	0.000432388	0.0007351	1.319	1	1	1	D4AX47	D4AX47 [283-293]		1	1612.86																					NoQuanValues	High	High	High	High	High	High	High	High	High	High	High	0.0003564	0.0001046
129654	FALSE	High	[K].RVQFGGDEVVK.[A]	1xTMT6plex [K11]; 1xTMT6plex [N-Term]	0.000109433	0.0007351	1.589	1	1	2	D4AJ33	D4AJ33 [232-242]		1	1691.98	112.9	124.3	99.8	89.6	94.3	118.5	82.8	99.1	76.2	102.3	112.9	124.3	99.8	89.6	94.3	118.5	82.8	99.1	76.2	102.3		High	High	High	High	High	High	High	High	High	High	High	0.0003564	2.166e-05
128196	FALSE	High	[K].RRDESVEDNLAR.[F]	1xTMT6plex [N-Term]	0.00989248	0.0007351	0.703	1	1	3	D4AMT4	D4AMT4 [317-328]		2	1688.89	138.2	51.7	56.9	121.3	96.8	217.9	120.6	73.1	123.6		138.2	51.7	56.9	121.3	96.8	217.9	120.6	73.1	123.6			High	High	High	High	High	High	High	High	High	Not Found	High	0.0003564	0.003766
128015	FALSE	High	[K].RQPDFIGSDVR.[I]	1xTMT6plex [N-Term]	6.81726e-05	0.0007351	1.682	1	1	1	D4B049	D4B049 [262-272]		1	1518.82	90.3	44.1	55	165.7	222.8	173.8	60.4	67.6	49.8	70.6	90.3	44.1	55	165.7	222.8	173.8	60.4	67.6	49.8	70.6		High	High	High	High	High	High	High	High	High	High	High	0.0003564	1.267e-05
127657	FALSE	High	[K].RPPFDLFESKK.[T]	2xTMT6plex [K10; K11]; 1xTMT6plex [N-Term]	0.0193039	0.0007351	0.571	1	1	1	D4AYK5	D4AYK5 [322-332]		1	2051.23	79	102.6	89.1	133.6	107.2	121	97.9	88.5	81	100.1	79	102.6	89.1	133.6	107.2	121	97.9	88.5	81	100.1		High	High	High	High	High	High	High	High	High	High	High	0.0003564	0.008072
127656	FALSE	High	[K].RPPFDLFESK.[K]	1xTMT6plex [K10]; 1xTMT6plex [N-Term]	2.214e-05	0.0007351	1.903	1	1	5	D4AYK5	D4AYK5 [322-331]		0	1693.97	52.8	82.1	105	130.4	147.2	160.5	106.4	80.8	60.2	74.5	52.8	82.1	105	130.4	147.2	160.5	106.4	80.8	60.2	74.5		High	High	High	High	High	High	High	High	High	High	High	0.0003564	3.5e-06
126826	FALSE	High	[R].RITPPPASDLVEIK.[A]	1xTMT6plex [K14]; 1xTMT6plex [N-Term]	0.000985876	0.0007351	1.157	1	1	1	D4AXK7	D4AXK7 [105-118]		1	1994.21	79.8	95.8	70	97.9	144.6	141.3	81	89.7	83.6	116.3	79.8	95.8	70	97.9	144.6	141.3	81	89.7	83.6	116.3		High	High	High	High	High	High	High	High	High	High	High	0.0003564	0.0002678
126762	FALSE	High	[R].RLSPQEIER.[V]	1xTMT6plex [N-Term]	0.00333934	0.0007351	0.917	1	1	3	D4B049	D4B049 [420-428]		1	1356.78	125.6	91.6	85.5	80.4	94.3	124.7	98.5	70.5	102.5	126.4	125.6	91.6	85.5	80.4	94.3	124.7	98.5	70.5	102.5	126.4		High	High	High	High	High	High	High	High	High	High	High	0.0003564	0.001084
126731	FALSE	High	[R].RLSGELPEGWEK.[C]	1xTMT6plex [K12]; 1xTMT6plex [N-Term]	8.70352e-05	0.0007351	1.634	1	1	2	D4AZZ3	D4AZZ3 [300-311]		1	1859.04	102.7	100.7	99.5	87.2	106.4	121.6	90.9	91.7	100.8	98.5	102.7	100.7	99.5	87.2	106.4	121.6	90.9	91.7	100.8	98.5		High	High	High	High	High	High	High	High	High	High	High	0.0003564	1.674e-05
126644	FALSE	High	[K].RLQDFEVPLEAIER.[A]	1xTMT6plex [N-Term]	9.3178e-08	0.0007351	2.978	1	1	3	D4AKU2	D4AKU2 [279-292]		1	1944.08	143.8	122.1	107	55.9	65.4	72.9	107.4	109.1	113.3	103.1	143.8	122.1	107	55.9	65.4	72.9	107.4	109.1	113.3	103.1		High	High	High	High	High	High	High	High	High	High	High	0.0003564	6.72e-09
126614	FALSE	High	[R].RLPEIEQEQPGLR.[R]	1xTMT6plex [N-Term]	0.00530068	0.0007351	0.826	1	1	2	D4AV36	D4AV36 [164-176]		1	1794.01																					NoQuanValues	High	High	High	High	High	High	High	High	High	High	High	0.0003564	0.001837
126486	FALSE	High	[K].RILDSFISK.[G]	1xTMT6plex [K9]; 1xTMT6plex [N-Term]	0.018822	0.0007351	0.576	1	1	1	D4ATE7	D4ATE7 [91-99]		1	1536.95	127.2	105.8	106.7	95.3	96.7	88	97.9	90.3	84.6	107.6	127.2	105.8	106.7	95.3	96.7	88	97.9	90.3	84.6	107.6		High	High	High	High	High	High	High	High	High	High	High	0.0003564	0.007852
128017	FALSE	High	[K].RQPENAIILPK.[W]	1xTMT6plex [K11]; 1xTMT6plex [N-Term]	0.000293704	0.0007351	1.395	1	1	2	D4AVT3	D4AVT3 [376-386]		1	1737.08	97.1	99.1	79.4	93.9	117.4	162.4	109.6	82.6	99.7	58.7	97.1	99.1	79.4	93.9	117.4	162.4	109.6	82.6	99.7	58.7		High	High	High	High	High	High	High	High	High	High	High	0.0003564	6.703e-05
130006	FALSE	High	[R].SAAEFQDQLR.[S]	1xTMT6plex [N-Term]	0.000768371	0.0007351	1.206	1	1	1	D4ARQ7	D4ARQ7 [250-259]		0	1393.73	83.8	97.2	102.2	126.3	135.3	123.1	86.2	82.8	81.3	81.8	83.8	97.2	102.2	126.3	135.3	123.1	86.2	82.8	81.3	81.8		High	High	High	High	High	High	High	High	High	High	High	0.0003564	0.0002012
130208	FALSE	High	[K].SAEDIKEVTIR.[T]	1xTMT6plex [K6]; 1xTMT6plex [N-Term]	0.000292213	0.0007351	1.396	1	1	8	D4ATQ9	D4ATQ9 [323-333]		1	1719.01	87.8	104.2	109.1	109.1	112.1	87.3	88.2	104.4	98	99.8	87.8	104.2	109.1	109.1	112.1	87.3	88.2	104.4	98	99.8		High	High	High	High	High	High	High	High	High	High	High	0.0003564	6.693e-05
130223	FALSE	High	[R].SAEGAAKEKEWNDLFAK.[Y]	3xTMT6plex [K7; K9; K17]; 1xTMT6plex [N-Term]	0.000136897	0.0007351	1.545	1	1	3	D4AZZ3	D4AZZ3 [269-285]		2	2810.59	108.4	122	106.4	63.5	101.2	113.9	93.8	89	102.4	99.4	108.4	122	106.4	63.5	101.2	113.9	93.8	89	102.4	99.4		High	High	High	High	High	High	High	High	High	High	High	0.0003564	2.81e-05
132310	FALSE	High	[R].SFNQFILDPIFK.[I]	1xTMT6plex [K12]; 1xTMT6plex [N-Term]	0.0194018	0.0007351	0.57	1	1	1	D4B5S8	D4B5S8 [489-500]		0	1927.11	117.3	95.5	107.4	83.7	67	53.2	85.4	120.2	94.7	175.7	117.3	95.5	107.4	83.7	67	53.2	85.4	120.2	94.7	175.7		High	High	High	High	High	High	High	High	High	High	High	0.0003564	0.008134
132245	FALSE	High	[K].SFLEGVIR.[D]	1xTMT6plex [N-Term]	0.0233873	0.0007351	0.533	1	1	4	D4ALJ4	D4ALJ4 [61-68]		0	1149.68	94.8	88.9	125.3	127.4	46	36.9	92.5	148.9	97.3	142.1	94.8	88.9	125.3	127.4	46	36.9	92.5	148.9	97.3	142.1		High	High	High	High	High	High	High	High	High	High	High	0.0003564	0.01007
132167	FALSE	High	[K].SFEEKVEDLRK.[E]	2xTMT6plex [K5; K11]; 1xTMT6plex [N-Term]	5.44961e-05	0.0007351	1.726	1	1	3	D4ARJ9	D4ARJ9 [273-283]		2	2067.21	98.9	111.7	139.6	67.1	70.2	43.5	103.1	120.3	112.8	132.8	98.9	111.7	139.6	67.1	70.2	43.5	103.1	120.3	112.8	132.8		High	High	High	High	High	High	High	High	High	High	High	0.0003564	9.758e-06
131901	FALSE	High	[K].SELWDNIPLRK.[A]	1xTMT6plex [K11]; 1xTMT6plex [N-Term]	0.0166699	0.0007351	0.6	1	1	1	D4AL96	D4AL96 [996-1006]		1	1829.07	108.3	92.9	110.4	75.6	124.6	131.2	103.3	90	88.9	74.8	108.3	92.9	110.4	75.6	124.6	131.2	103.3	90	88.9	74.8		High	High	High	High	High	High	High	High	High	High	High	0.0003564	0.006828
131875	FALSE	High	[K].SELLTPPLDGTILEGVTR.[D]	1xTMT6plex [N-Term]	0.00233993	0.0007351	0.987	1	1	1	D4B2E4	D4B2E4 [281-298]		0	2140.21	100.8	110.9	109	122.2	96.8	143.7	103	96.9	116.7		100.8	110.9	109	122.2	96.8	143.7	103	96.9	116.7			High	High	High	High	High	High	High	High	High	Not Found	High	0.0003564	0.0007217
131842	FALSE	High	[K].SEIDDIVLVGGSTR.[I]	1xTMT6plex [N-Term]	0.000121158	0.0007351	1.569	1	1	4	D4ALR8	D4ALR8 [487-500]		0	1689.92	85.4	96	102.8	85.5	117.5	95.6	89.1	88.3	88.5	151.3	85.4	96	102.8	85.5	117.5	95.6	89.1	88.3	88.5	151.3		High	High	High	High	High	High	High	High	High	High	High	0.0003564	2.436e-05
131693	FALSE	High	[K].SEEKEWQPVTK.[L]	2xTMT6plex [K4; K11]; 1xTMT6plex [N-Term]	3.518e-05	0.0007351	1.812	1	1	7	D4APS1	D4APS1 [33-43]		1	2048.16	106	35.5	46.8	105.8	80.5	167.9	156.3	86	111.3	103.9	106	35.5	46.8	105.8	80.5	167.9	156.3	86	111.3	103.9		High	High	High	High	High	High	High	High	High	High	High	0.0003564	5.921e-06
131637	FALSE	High	[R].SEASKEAANEYAK.[M]	2xTMT6plex [K5; K13]; 1xTMT6plex [N-Term]	0.0027531	0.0007351	0.955	1	1	1	D4B1E6	D4B1E6 [251-263]		1	2085.14	233.1	48.2	54.7	79.6	116.2	234.1	110.2	43.6	54.6	25.5	233.1	48.2	54.7	79.6	116.2	234.1	110.2	43.6	54.6	25.5		High	High	High	High	High	High	High	High	High	High	High	0.0003564	0.0008686
131403	FALSE	High	[K].SDLAFDTAR.[W]	1xTMT6plex [N-Term]	0.0221247	0.0007351	0.544	1	1	3	D4ATQ9	D4ATQ9 [36-44]		0	1224.64	130.7	87.5	116.5	81	101.2	117.4	94.7	87.9	92.5	90.5	130.7	87.5	116.5	81	101.2	117.4	94.7	87.9	92.5	90.5		High	High	High	High	High	High	High	High	High	High	High	0.0003564	0.009428
131359	FALSE	High	[R].SDGLPGIDYSK.[L]	1xTMT6plex [K11]; 1xTMT6plex [N-Term]	0.000956242	0.0007351	1.163	1	1	2	D4B2E4	D4B2E4 [26-36]		0	1609.88	77.6	84	93.3	92.7	148.8	158.2	76.9	96.2	102.7	69.6	77.6	84	93.3	92.7	148.8	158.2	76.9	96.2	102.7	69.6		High	High	High	High	High	High	High	High	High	High	High	0.0003564	0.0002594
131347	FALSE	High	[R].SDFREEASDNFFR.[L]	1xTMT6plex [N-Term]	0.00344268	0.0007351	0.911	1	1	1	D4B070	D4B070 [472-484]		1	1848.87	79.6	105.2	71.5	136.8	117.6	118.9	66.6	112.6	74.5	116.6	79.6	105.2	71.5	136.8	117.6	118.9	66.6	112.6	74.5	116.6		High	High	High	High	High	High	High	High	High	High	High	0.0003564	0.001125
131339	FALSE	High	[R].SDFLNEAAR.[I]	1xTMT6plex [N-Term]	0.0205108	0.0007351	0.559	1	1	1	D4AJK2	D4AJK2 [274-282]		0	1251.65	82.1	101.8	79.4	112	127.6	128.3	84	95.7	85.3	103.9	82.1	101.8	79.4	112	127.6	128.3	84	95.7	85.3	103.9		High	High	High	High	High	High	High	High	High	High	High	0.0003564	0.008661
131225	FALSE	High	[K].SCPNYETTPVVR.[Y]	1xCarbamidomethyl [C2]; 1xTMT6plex [N-Term]	0.00126489	0.0007351	1.108	1	1	6	D4AT70	D4AT70 [151-162]		0	1651.83	79.9	82.7	84.7	117.4	151.8	145	76.2	86.4	95.2	80.7	79.9	82.7	84.7	117.4	151.8	145	76.2	86.4	95.2	80.7		High	High	High	High	High	High	High	High	High	High	High	0.0003564	0.0003565
131133	FALSE	High	[R].SAVNAPLILPEEYKK.[L]	2xTMT6plex [K14; K15]; 1xTMT6plex [N-Term]	1.7079e-05	0.0007351	1.954	1	1	2	D4AUH4	D4AUH4 [328-342]		1	2359.42	176.5	144.1	72.3	44.1	65.1	64.7	62.6	106.3	142.3	122	176.5	144.1	72.3	44.1	65.1	64.7	62.6	106.3	142.3	122		High	High	High	High	High	High	High	High	High	High	High	0.0003564	2.597e-06
130990	FALSE	High	[K].SATEDDIFNVGIGK.[A]	1xTMT6plex [K14]; 1xTMT6plex [N-Term]	0.00114256	0.0007351	1.128	1	1	2	D4AYG3	D4AYG3 [51-64]		0	1924.04	84.5	67.7	89.7	131.5	130.6	120.9	62.2	89.9	77.3	145.6	84.5	67.7	89.7	131.5	130.6	120.9	62.2	89.9	77.3	145.6		High	High	High	High	High	High	High	High	High	High	High	0.0003564	0.0003178
130536	FALSE	High	[K].SAISDSDLEKIEAK.[S]	2xTMT6plex [K10; K14]; 1xTMT6plex [N-Term]	4.01568e-05	0.0007351	1.786	1	1	2	D4AQA4	D4AQA4 [639-652]		1	2193.26	67.1	92.9	88.1	107.1	143.2	128.4	88.5	103.4	82.3	99.1	67.1	92.9	88.1	107.1	143.2	128.4	88.5	103.4	82.3	99.1		High	High	High	High	High	High	High	High	High	High	High	0.0003564	6.883e-06
130527	FALSE	High	[R].SALRDIVDIR.[V]	1xTMT6plex [N-Term]	0.0228048	0.0007351	0.538	1	1	1	D4B2X2	D4B2X2 [721-730]		1	1386.83	93.1	113.1	93.4	118	100.5	95.6	92.2	86.7	103.4	103.8	93.1	113.1	93.4	118	100.5	95.6	92.2	86.7	103.4	103.8		High	High	High	High	High	High	High	High	High	High	High	0.0003564	0.00981
130459	FALSE	High	[K].SALESNIVK.[V]	1xTMT6plex [K9]; 1xTMT6plex [N-Term]	0.0290392	0.0007351	0.49	1	1	1	D4AXA5	D4AXA5 [134-142]		0	1418.86	64.8	90.1	99.5	123.8	177.9	125.2	70.1	93.1	75.6	79.9	64.8	90.1	99.5	123.8	177.9	125.2	70.1	93.1	75.6	79.9		High	High	High	High	High	High	High	High	High	High	High	0.0003564	0.01292
130457	FALSE	High	[K].SALEQLIK.[T]	1xTMT6plex [K8]; 1xTMT6plex [N-Term]	0.0229202	0.0007351	0.537	1	1	1	D4B4R9	D4B4R9 [162-169]		0	1359.86																					NoQuanValues	High	High	High	High	High	High	High	High	High	High	High	0.0003564	0.009832
130438	FALSE	High	[R].SALDEAGFK.[H]	1xTMT6plex [K9]; 1xTMT6plex [N-Term]	0.00118397	0.0007351	1.121	1	1	3	D4AN84	D4AN84 [74-82]		0	1395.79	74.1	90.4	115.5	104.6	112.3	85.1	88.6	124.3	91.3	113.9	74.1	90.4	115.5	104.6	112.3	85.1	88.6	124.3	91.3	113.9		High	High	High	High	High	High	High	High	High	High	High	0.0003564	0.0003306
130272	FALSE	High	[R].SAFELITSDPK.[V]	1xTMT6plex [K11]; 1xTMT6plex [N-Term]	0.0269299	0.0007351	0.505	1	1	2	D4APA6	D4APA6 [340-350]		0	1665.95	91.9	114.5	144.7	89.1	97	77.4	108.1	99.9	119.5	58	91.9	114.5	144.7	89.1	97	77.4	108.1	99.9	119.5	58		High	High	High	High	High	High	High	High	High	High	High	0.0003564	0.01187
138277	FALSE	High	[K].SRFEGIVR.[-]	1xTMT6plex [N-Term]	0.0142482	0.0007351	0.631	1	1	4	D4AY14	D4AY14 [170-177]		1	1192.7	70.3	102.5	101.9	120.8	64.3	76.4	136.3	110.6	107.3	109.7	70.3	102.5	101.9	120.8	64.3	76.4	136.3	110.6	107.3	109.7		High	High	High	High	High	High	High	High	High	High	High	0.0003564	0.005699
126477	FALSE	High	[R].RILDEDGGSLPK.[K]	1xTMT6plex [K12]; 1xTMT6plex [N-Term]	1.73359e-07	0.0007351	2.856	1	1	1	D4B3W9	D4B3W9 [387-398]		1	1758.02	84.6	96.1	89.5	95.1	129.8	140.1	85.2	90.7	92.6	96.3	84.6	96.1	89.5	95.1	129.8	140.1	85.2	90.7	92.6	96.3		High	High	High	High	High	High	High	High	High	High	High	0.0003564	1.365e-08
138389	FALSE	High	[R].SRLEIDSAR.[L]	1xTMT6plex [N-Term]	0.00566222	0.0007351	0.813	1	1	2	D4AIG8	D4AIG8 [344-352]		1	1275.72	124.1	59.1	50.6	139.5	79.6	133.6	129.5	38.4	142.1	103.5	124.1	59.1	50.6	139.5	79.6	133.6	129.5	38.4	142.1	103.5		High	High	High	High	High	High	High	High	High	High	High	0.0003564	0.00198
138694	FALSE	High	[K].SSANVPIPSIEVDGK.[K]	1xTMT6plex [K15]; 1xTMT6plex [N-Term]	0.0028673	0.0007351	0.947	1	1	1	D4AJ07	D4AJ07 [29-43]		0	1971.12	77.2	76.4	70.2	105.8	168.3	202.7	61.7	55.9	57.9	124	77.2	76.4	70.2	105.8	168.3	202.7	61.7	55.9	57.9	124		High	High	High	High	High	High	High	High	High	High	High	0.0003564	0.0009071
149690	FALSE	High	[R].TLLDVPGYSR.[K]	1xTMT6plex [N-Term]	0.00916806	0.0007351	0.718	1	1	1	D4AQC8	D4AQC8 [289-298]		0	1349.76	83.1	88.5	88.4	71.5	114.5	127.1	77.9	124	88	137.1	83.1	88.5	88.4	71.5	114.5	127.1	77.9	124	88	137.1		High	High	High	High	High	High	High	High	High	High	High	0.0003564	0.003446
149667	FALSE	High	[R].TLIDEALEETK.[A]	1xTMT6plex [K11]; 1xTMT6plex [N-Term]	0.00979268	0.0007351	0.705	1	1	2	D4AR17	D4AR17 [91-101]		0	1719.98	87.1	99.8	109.9	111.2	120.4	119.6	74.5	96.3	78.8	102.3	87.1	99.8	109.9	111.2	120.4	119.6	74.5	96.3	78.8	102.3		High	High	High	High	High	High	High	High	High	High	High	0.0003564	0.003707
149666	FALSE	High	[R].TLIDDKVAK.[E]	2xTMT6plex [K6; K9]; 1xTMT6plex [N-Term]	0.00659325	0.0007351	0.783	1	1	1	D4AMA4	D4AMA4 [115-123]		1	1690.07																					NoQuanValues	High	High	High	High	High	High	High	High	High	High	High	0.0003564	0.002357
149593	FALSE	High	[K].TLKPVEQVLKDAK.[V]	3xTMT6plex [K3; K10; K13]; 1xTMT6plex [N-Term]	0.000174775	0.0007351	1.497	1	1	4	D4ALR8	D4ALR8 [471-483]		1	2385.53	130.1	111	101.2	52.6	67.4	70.6	123.2	97.5	123.5	122.7	130.1	111	101.2	52.6	67.4	70.6	123.2	97.5	123.5	122.7		High	High	High	High	High	High	High	High	High	High	High	0.0003564	3.704e-05
149592	FALSE	High	[K].TLKPVEQVLK.[D]	2xTMT6plex [K3; K10]; 1xTMT6plex [N-Term]	0.000557657	0.0007351	1.269	1	1	2	D4ALR8	D4ALR8 [471-480]		0	1842.2	90.9	95.2	115.3	83.7	59.3	42	116.2	132.5	117.1	147.9	90.9	95.2	115.3	83.7	59.3	42	116.2	132.5	117.1	147.9		High	High	High	High	High	High	High	High	High	High	High	0.0003564	0.0001396
149449	FALSE	High	[R].TIGHSVSGPQDTIK.[L]	1xTMT6plex [K14]; 1xTMT6plex [N-Term]	8.50505e-06	0.0007351	2.091	1	1	2	D4AXV7	D4AXV7 [227-240]		0	1898.07	89	107.4	111.1	107.3	116.2	122.9	100.4	80.8	82.2	82.7	89	107.4	111.1	107.3	116.2	122.9	100.4	80.8	82.2	82.7		High	High	High	High	High	High	High	High	High	High	High	0.0003564	1.168e-06
149196	FALSE	High	[R].TIEDLANFVR.[D]	1xTMT6plex [N-Term]	0.000457281	0.0007351	1.308	1	1	8	D4B2L8	D4B2L8 [462-471]		0	1406.78	159.9	135.8	148.9	42.9	45.4	28.5	99.2	110.2	129.1	100	159.9	135.8	148.9	42.9	45.4	28.5	99.2	110.2	129.1	100		High	High	High	High	High	High	High	High	High	High	High	0.0003564	0.0001114
149128	FALSE	High	[R].TIDLIPDGR.[N]	1xTMT6plex [N-Term]	0.0118127	0.0007351	0.668	1	1	2	D4AUV9	D4AUV9 [575-583]		0	1228.71	85.6	94.4	79.8	119.2	102.3	104.9	77.6	83.1	87.1	166	85.6	94.4	79.8	119.2	102.3	104.9	77.6	83.1	87.1	166		High	High	High	High	High	High	High	High	High	High	High	0.0003564	0.004594
149099	FALSE	High	[R].TIDGDLLK.[L]	1xTMT6plex [K8]; 1xTMT6plex [N-Term]	0.0330848	0.0007351	0.464	1	1	2	D4AP79	D4AP79 [1367-1374]		0	1332.81	92.1	113.3	113.8	92.2	74.3	46.2	98.9	134.8	112.9	121.5	92.1	113.3	113.8	92.2	74.3	46.2	98.9	134.8	112.9	121.5		High	High	High	High	High	High	High	High	High	High	High	0.0003564	0.01506
149695	FALSE	High	[R].TLLEDFDKTK.[V]	2xTMT6plex [K8; K10]; 1xTMT6plex [N-Term]	0.00188056	0.0007351	1.03	1	1	1	D4B5S0	D4B5S0 [83-92]		1	1897.12	95.2	103	119.3	95.5	98.4	60.9	118.8	93.8	97.4	117.7	95.2	103	119.3	95.5	98.4	60.9	118.8	93.8	97.4	117.7		High	High	High	High	High	High	High	High	High	High	High	0.0003564	0.0005619
149091	FALSE	High	[K].TIDFAGTK.[E]	1xTMT6plex [K8]; 1xTMT6plex [N-Term]	0.0371183	0.0007351	0.441	1	1	1	D4AX03	D4AX03 [57-64]		0	1310.77	66.8	70.3	76.5	189.4	125.5	104.6	69.3	113.4	66.2	118	66.8	70.3	76.5	189.4	125.5	104.6	69.3	113.4	66.2	118		High	High	High	High	High	High	High	High	High	High	High	0.0003564	0.01718
148943	FALSE	High	[K].TIAIIAEGVPERR.[A]	1xTMT6plex [N-Term]	4.66535e-06	0.0007351	2.209	1	1	2	D4B2R0	D4B2R0 [82-94]		1	1653.98	118.7	102.7	106.5	79.6	120.6	162.9	80.1	73.8	89	66.1	118.7	102.7	106.5	79.6	120.6	162.9	80.1	73.8	89	66.1		High	High	High	High	High	High	High	High	High	High	High	0.0003564	5.877e-07
148622	FALSE	High	[K].TKQGLDTLIR.[V]	1xTMT6plex [K2]; 1xTMT6plex [N-Term]	0.0011026	0.0007351	1.135	1	1	1	D4AWW5	D4AWW5 [328-337]		1	1602.99	123.3	123.8	86.5	99.9	95.6	111	111.6	77.9	92.6	77.7	123.3	123.8	86.5	99.9	95.6	111	111.6	77.9	92.6	77.7		High	High	High	High	High	High	High	High	High	High	High	0.0003564	0.0003054
148575	FALSE	High	[R].TKNVEEIIK.[T]	2xTMT6plex [K2; K9]; 1xTMT6plex [N-Term]	0.000583787	0.0007351	1.26	1	1	2	D4AK24	D4AK24 [276-284]		1	1761.11	57.7	91.5	70.8	156.4	107.8	105.8	104.5	117.1	74.3	114.1	57.7	91.5	70.8	156.4	107.8	105.8	104.5	117.1	74.3	114.1		High	High	High	High	High	High	High	High	High	High	High	0.0003564	0.0001475
148496	FALSE	High	[K].TKIQDKEGIPPDQQR.[L]	2xTMT6plex [K2; K6]; 1xTMT6plex [N-Term]	3.09773e-05	0.0007351	1.837	1	2	23	D4AME0	D4AME0 [28-42]		2	2440.41	93.2	104.6	103.6	79.9	108.9	108.2	112.7	93.3	106	89.5	93.2	104.6	103.6	79.9	108.9	108.2	112.7	93.3	106	89.5		High	High	High	High	High	High	High	High	High	High	High	0.0003564	5.131e-06
148464	FALSE	High	[R].TKLGELYK.[A]	2xTMT6plex [K2; K8]; 1xTMT6plex [N-Term]	0.0378671	0.0007351	0.437	1	1	1	D4AK72	D4AK72 [61-68]		1	1639.04	69.7	103.8	71.2	93	42.7	39	150.7	146.8	141.2	141.9	69.7	103.8	71.2	93	42.7	39	150.7	146.8	141.2	141.9		High	High	High	High	High	High	High	High	High	High	High	0.0003564	0.01754
148363	FALSE	High	[K].TKGLPGEGIVSR.[L]	1xTMT6plex [K2]; 1xTMT6plex [N-Term]	6.72995e-06	0.0007351	2.137	1	1	3	D4AX22	D4AX22 [325-336]		1	1672.02	92.9	111.2	107.7	90.2	73.6	82	144.9	91.2	119.6	86.7	92.9	111.2	107.7	90.2	73.6	82	144.9	91.2	119.6	86.7		High	High	High	High	High	High	High	High	High	High	High	0.0003564	8.961e-07
148340	FALSE	High	[R].TKGEAGTGDVVEAVK.[H]	2xTMT6plex [K2; K15]; 1xTMT6plex [N-Term]	8.50221e-08	0.0007351	2.996	1	1	5	D4ARK1	D4ARK1 [178-192]		1	2148.25	76.8	93.4	135.8	89.9	109.1	82.8	96	109.8	96.8	109.6	76.8	93.4	135.8	89.9	109.1	82.8	96	109.8	96.8	109.6		High	High	High	High	High	High	High	High	High	High	High	0.0003564	6.047e-09
148339	FALSE	High	[R].TKGEAGTGDVVEAVK.[H]	TMT6plex [K]; 1xTMT6plex [N-Term]	0.0121158	0.0007351	0.663	1	1	2	D4ARK1	D4ARK1 [178-192]		1	1919.08	69.8	85.7	101	99.6	196.3	129.7	72	84.1	82.2	79.6	69.8	85.7	101	99.6	196.3	129.7	72	84.1	82.2	79.6		High	High	High	High	High	High	High	High	High	High	High	0.0003564	0.00474
148129	FALSE	High	[K].THYGLIPK.[E]	1xTMT6plex [K8]; 1xTMT6plex [N-Term]	0.0367494	0.0007351	0.443	1	1	1	D4B5Z5	D4B5Z5 [164-171]		0	1386.85																					NoQuanValues	High	High	High	High	High	High	High	High	High	High	High	0.0003564	0.01699
148984	FALSE	High	[K].TLASDGIAGLYR.[G]	1xTMT6plex [N-Term]	0.000140425	0.0007351	1.54	1	1	4	D4AN07	D4AN07 [174-185]		0	1465.82	95.6	121.6	98.2	82.9	98.3	98.7	80.6	109.2	103.5	111.4	95.6	121.6	98.2	82.9	98.3	98.7	80.6	109.2	103.5	111.4		High	High	High	High	High	High	High	High	High	High	High	0.0003564	2.89e-05
147988	FALSE	High	[K].THGAPTDEVR.[H]	1xTMT6plex [N-Term]	0.00571998	0.0007351	0.811	1	1	1	D4AX46	D4AX46 [129-138]		0	1311.69	168.2	82.4	75.4	71.4	106.3	159.6	90.1	57.4	94.3	95	168.2	82.4	75.4	71.4	106.3	159.6	90.1	57.4	94.3	95		High	High	High	High	High	High	High	High	High	High	High	0.0003564	0.002002
149732	FALSE	High	[R].TILGPKENIASIQR.[E]	1xTMT6plex [K6]; 1xTMT6plex [N-Term]	0.0174467	0.0007351	0.591	1	1	1	D4B049	D4B049 [191-204]		1	1998.21																					NoQuanValues	High	High	High	High	High	High	High	High	High	High	High	0.0003564	0.007184
150043	FALSE	High	[K].TIPDSDSYDDFIGKK.[T]	2xTMT6plex [K14; K15]; 1xTMT6plex [N-Term]	0.00569103	0.0007351	0.812	1	1	1	D4AU30	D4AU30 [70-84]		1	2388.29																					NoQuanValues	High	High	High	High	High	High	High	High	High	High	High	0.0003564	0.001998
153789	FALSE	High	[K].TRPDGVNVINIGK.[T]	1xTMT6plex [K13]; 1xTMT6plex [N-Term]	2.35901e-06	0.0007351	2.343	1	1	7	D4B5P4	D4B5P4 [43-55]		0	1841.1	111.9	112.4	132.9	65.8	86.1	80	118.4	92.6	80.8	119.2	111.9	112.4	132.9	65.8	86.1	80	118.4	92.6	80.8	119.2		High	High	High	High	High	High	High	High	High	High	High	0.0003564	2.701e-07
153788	FALSE	High	[K].TRPDGVNVINIGK.[T]	1xTMT6plex [K13]	0.00421811	0.0007351	0.871	1	1	4	D4B5P4	D4B5P4 [43-55]		0	1611.94	76.9	104.8	116.6	83.4	178	105.6	60.9	92.8	82.8	98.2	76.9	104.8	116.6	83.4	178	105.6	60.9	92.8	82.8	98.2		High	High	High	High	High	High	High	High	High	High	High	0.0003564	0.001417
153499	FALSE	High	[R].TRDQVITPALPAKEVTK.[V]	2xTMT6plex [K13; K17]; 1xTMT6plex [N-Term]	7.02628e-07	0.0007351	2.581	1	1	2	D4ANA3	D4ANA3 [30-46]		2	2554.55	111.7	113.8	103.4	82.2	116.9	131.2	87.1	79.3	83.4	90.9	111.7	113.8	103.4	82.2	116.9	131.2	87.1	79.3	83.4	90.9		High	High	High	High	High	High	High	High	High	High	High	0.0003564	6.753e-08
153395	FALSE	High	[R].TQVDLGIQDSVK.[Q]	1xTMT6plex [K12]; 1xTMT6plex [N-Term]	0.000833528	0.0007351	1.19	1	1	4	D4ANP2	D4ANP2 [54-65]		0	1761.02	75.5	86.3	106	121.9	134.5	135.9	88.7	87.8	72.7	90.8	75.5	86.3	106	121.9	134.5	135.9	88.7	87.8	72.7	90.8		High	High	High	High	High	High	High	High	High	High	High	0.0003564	0.0002213
153154	FALSE	High	[R].TQLPGLVDDYLNGK.[L]	1xTMT6plex [K14]; 1xTMT6plex [N-Term]	3.77779e-05	0.0007351	1.798	1	1	4	D4AQ72	D4AQ72 [346-359]		0	1991.12	94.3	93.7	96.2	88.3	98.5	148.5	108	89.3	70.3	112.8	94.3	93.7	96.2	88.3	98.5	148.5	108	89.3	70.3	112.8		High	High	High	High	High	High	High	High	High	High	High	0.0003564	6.449e-06
152233	FALSE	High	[R].TPQGIEGASSSPVFSPDGKR.[I]	1xTMT6plex [K19]; 1xTMT6plex [N-Term]	1.03242e-12	0.0007351	5.22018	1	1	4	D4ARB1	D4ARB1 [280-299]		1	2475.32	87.2	68.1	99	85	178.2	197.6	57.7	84.1	62.5	80.4	87.2	68.1	99	85	178.2	197.6	57.7	84.1	62.5	80.4		High	High	High	High	High	High	High	High	High	High	High	0.000356379	1.44892e-14
152231	FALSE	High	[R].TPQGIEGASSSPVFSPDGK.[R]	1xTMT6plex [K19]; 1xTMT6plex [N-Term]	1.38627e-05	0.0007351	1.995	1	1	1	D4ARB1	D4ARB1 [280-298]		0	2319.22	80.5	95.5	90.8	80.3	153.1	162.5	70.7	78	63.3	125.3	80.5	95.5	90.8	80.3	153.1	162.5	70.7	78	63.3	125.3		High	High	High	High	High	High	High	High	High	High	High	0.0003564	2.05e-06
152140	FALSE	High	[R].TPNLPPPGPDSATK.[C]	1xTMT6plex [K14]; 1xTMT6plex [N-Term]	0.0308424	0.0007351	0.478	1	1	2	D4B3U6	D4B3U6 [88-101]		0	1850.04																					NoQuanValues	High	High	High	High	High	High	High	High	High	High	High	0.0003564	0.01385
151763	FALSE	High	[K].TPEDLEAIIPR.[K]	1xTMT6plex [N-Term]	0.0394089	0.0007351	0.429	1	1	1	D4ATF7	D4ATF7 [336-346]		0	1482.84	76.4	95.8	121	115.2	160.4	171.8	87.7	92.9	79		76.4	95.8	121	115.2	160.4	171.8	87.7	92.9	79			High	High	High	High	High	High	High	High	High	Not Found	High	0.0003564	0.01835
150030	FALSE	High	[K].TLPATVVR.[V]	1xTMT6plex [N-Term]	0.0319444	0.0007351	0.471	1	1	1	D4AJX2	D4AJX2 [29-36]		0	1085.69	76.5	100.6	93	100.4	77.9	74.6	136.3	115.9	130.7	94.1	76.5	100.6	93	100.4	77.9	74.6	136.3	115.9	130.7	94.1		High	High	High	High	High	High	High	High	High	High	High	0.0003564	0.01446
151616	FALSE	High	[K].TPADRDALIR.[A]	1xTMT6plex [N-Term]	0.000842052	0.0007351	1.188	1	1	2	D4APU1	D4APU1 [219-228]		1	1356.78	76.1	41.6	52.1	149.6	182	228	57.8	65.7	43.3	103.7	76.1	41.6	52.1	149.6	182	228	57.8	65.7	43.3	103.7		High	High	High	High	High	High	High	High	High	High	High	0.0003564	0.0002241
150731	FALSE	High	[K].TLYDVELK.[L]	1xTMT6plex [K8]; 1xTMT6plex [N-Term]	0.00514169	0.0007351	0.832	1	1	4	D4AZV4	D4AZV4 [108-115]		0	1438.86	100	108.1	110.2	108.2	58.1	56.6	87.8	141.1	107.2	122.7	100	108.1	110.2	108.2	58.1	56.6	87.8	141.1	107.2	122.7		High	High	High	High	High	High	High	High	High	High	High	0.0003564	0.001779
150722	FALSE	High	[R].TIWTGPTLGKDEASQR.[Y]	1xTMT6plex [K10]; 1xTMT6plex [N-Term]	5.56168e-05	0.0007351	1.722	1	1	1	D4B0B2	D4B0B2 [113-128]		1	2218.22																					NoQuanValues	High	High	High	High	High	High	High	High	High	High	High	0.0003564	1.002e-05
150644	FALSE	High	[R].TIVENAGLEGSVVVGK.[L]	1xTMT6plex [K16]; 1xTMT6plex [N-Term]	0.0145398	0.0007351	0.627	1	1	1	D4AS46	D4AS46 [496-511]		0	2030.19	78	86.3	66.3	108.1	124.7	135.7	66	87	90.8	157	78	86.3	66.3	108.1	124.7	135.7	66	87	90.8	157		High	High	High	High	High	High	High	High	High	High	High	0.0003564	0.005859
150623	FALSE	High	[K].TLVAADKVPK.[G]	2xTMT6plex [K7; K10]; 1xTMT6plex [N-Term]	0.00884836	0.0007351	0.725	1	1	1	D4APE2	D4APE2 [86-95]		1	1729.12	81.6	104.8	88.2	117.4	103.8	95.6	94.8	112.7	92.2	108.9	81.6	104.8	88.2	117.4	103.8	95.6	94.8	112.7	92.2	108.9		High	High	High	High	High	High	High	High	High	High	High	0.0003564	0.003307
150594	FALSE	High	[K].TITSNDALLEK.[L]	1xTMT6plex [K11]; 1xTMT6plex [N-Term]	0.00511565	0.0007351	0.833	1	1	1	D4APE2	D4APE2 [475-485]		0	1662.97	95	101.2	150.4	113.3	108.3	70.1	90.5	88.7	71.7	110.8	95	101.2	150.4	113.3	108.3	70.1	90.5	88.7	71.7	110.8		High	High	High	High	High	High	High	High	High	High	High	0.0003564	0.001764
150335	FALSE	High	[K].TISEVFPR.[I]	1xTMT6plex [N-Term]	0.0396058	0.0007351	0.428	1	1	1	D4AIQ2	D4AIQ2 [236-243]		0	1177.68																					NoQuanValues	High	High	High	High	High	High	High	High	High	High	High	0.0003564	0.01845
150326	FALSE	High	[R].TLSDYNIQK.[E]	1xTMT6plex [K9]; 1xTMT6plex [N-Term]	0.00167304	0.0007351	1.053	1	2	10	D4AME0	D4AME0 [55-63]		0	1539.88	63.4	95.4	116.8	119.5	88	67.2	85.5	146	77.9	140.2	63.4	95.4	116.8	119.5	88	67.2	85.5	146	77.9	140.2		High	High	High	High	High	High	High	High	High	High	High	0.0003564	0.0004902
150076	FALSE	High	[K].TLPNIPGAVNNDAGGR.[T]	1xTMT6plex [N-Term]	0.0185386	0.0007351	0.579	1	1	2	D4AUF1	D4AUF1 [628-643]		0	1794.97	92.7	99.9	102.3	119.7	138.2	156.1	93.1	93.4	104.7		92.7	99.9	102.3	119.7	138.2	156.1	93.1	93.4	104.7			High	High	High	High	High	High	High	High	High	High	High	0.0003564	0.00774
150045	FALSE	High	[K].TLPDSVTIIEPK.[E]	1xTMT6plex [K12]; 1xTMT6plex [N-Term]	1.39334e-05	0.0007351	1.994	1	1	10	D4AN33	D4AN33 [207-218]		0	1771.06	130	123.9	127.7	54.6	64.2	104.3	121.8	98.8	89.9	84.7	130	123.9	127.7	54.6	64.2	104.3	121.8	98.8	89.9	84.7		High	High	High	High	High	High	High	High	High	High	High	0.0003564	2.056e-06
151227	FALSE	High	[R].TNEGVREVFESATR.[A]	1xTMT6plex [N-Term]	0.000325171	0.0007351	1.375	1	1	3	D4AZE7	D4AZE7 [367-380]		1	1823.94	93.5	91.6	79.9	98.6	111	138	115.8	72.4	118.3	81	93.5	91.6	79.9	98.6	111	138	115.8	72.4	118.3	81		High	High	High	High	High	High	High	High	High	High	High	0.0003564	7.558e-05
147940	FALSE	High	[R].TGYTGEDGFEISIPTDSDANLPR.[R]	1xTMT6plex [N-Term]	2.50077e-07	0.0007351	2.784	1	1	3	D4B302	D4B302 [289-311]		0	2684.29	86.9	104.1	91.5	88.4	196.3	199.2	52.2	97.1	84.3		86.9	104.1	91.5	88.4	196.3	199.2	52.2	97.1	84.3			High	High	High	High	High	High	High	High	High	Not Found	High	0.0003564	2.08e-08
147764	FALSE	High	[R].TGTGDRLPISR.[E]	1xTMT6plex [N-Term]	0.000768371	0.0007351	1.206	1	1	2	D4B140	D4B140 [210-220]		1	1401.8	70.7	64	60.9	225.8	125	170.8	82.2	60.5	67.7	72.5	70.7	64	60.9	225.8	125	170.8	82.2	60.5	67.7	72.5		High	High	High	High	High	High	High	High	High	High	High	0.0003564	0.0002013
147715	FALSE	High	[R].TGSSITEGIGQGR.[V]	1xTMT6plex [N-Term]	4.44591e-05	0.0007351	1.766	1	1	2	D4AX74	D4AX74 [238-250]		0	1491.8	93.6	81.9	89.9	115.5	131.7	147.9	106.9	78.2	90.3	64.2	93.6	81.9	89.9	115.5	131.7	147.9	106.9	78.2	90.3	64.2		High	High	High	High	High	High	High	High	High	High	High	0.0003564	7.754e-06
141530	FALSE	High	[R].SVFIIDPK.[K]	1xTMT6plex [K8]; 1xTMT6plex [N-Term]	0.0337542	0.0007351	0.46	1	1	4	D4ANW7	D4ANW7 [223-230]		0	1376.86	110.5	119.7	118.5	219.6	60.8	56.4	75.1	88	69.2	82.1	110.5	119.7	118.5	219.6	60.8	56.4	75.1	88	69.2	82.1		High	High	High	High	High	High	High	High	High	High	High	0.0003564	0.01538
141523	FALSE	High	[K].SVFDEAIR.[S]	1xTMT6plex [N-Term]	0.0190133	0.0007351	0.574	1	1	1	D4AST9	D4AST9 [213-220]		0	1165.64	92.1	107.7	100.3	114.6	84.8	77.3	104.2	99	112.1	107.9	92.1	107.7	100.3	114.6	84.8	77.3	104.2	99	112.1	107.9		High	High	High	High	High	High	High	High	High	High	High	0.0003564	0.00795
141505	FALSE	High	[K].SVEIITEGK.[S]	1xTMT6plex [K9]; 1xTMT6plex [N-Term]	0.0026167	0.0007351	0.965	1	1	1	D4B200	D4B200 [725-733]		0	1433.86	107.6	95.6	95.3	122.7	108.1	122.2	86.3	89.8	91.8	80.5	107.6	95.6	95.3	122.7	108.1	122.2	86.3	89.8	91.8	80.5		High	High	High	High	High	High	High	High	High	High	High	0.0003564	0.0008205
141490	FALSE	High	[R].SVEELFADKK.[S]	2xTMT6plex [K9; K10]; 1xTMT6plex [N-Term]	0.00117199	0.0007351	1.123	1	1	1	D4B5L9	D4B5L9 [67-76]		1	1853.1	83.3	114.3	111.3	105.6	108.9	99.9	71.7	119.3	70.7	115.1	83.3	114.3	111.3	105.6	108.9	99.9	71.7	119.3	70.7	115.1		High	High	High	High	High	High	High	High	High	High	High	0.0003564	0.0003275
141458	FALSE	High	[K].SVDIPPQVPPGK.[Y]	1xTMT6plex [K12]; 1xTMT6plex [N-Term]	0.00119607	0.0007351	1.119	1	1	28	D4AYQ6	D4AYQ6 [135-146]		0	1692.01	71	83.1	99.4	112.3	131.1	135.4	81.6	100.2	83.6	102.3	71	83.1	99.4	112.3	131.1	135.4	81.6	100.2	83.6	102.3		High	High	High	High	High	High	High	High	High	High	High	0.0003564	0.0003349
141439	FALSE	High	[R].SVDDISREIK.[I]	1xTMT6plex [K10]; 1xTMT6plex [N-Term]	0.00849659	0.0007351	0.733	1	1	1	D4AQX8	D4AQX8 [142-151]		1	1619.94																					NoQuanValues	High	High	High	High	High	High	High	High	High	High	High	0.0003564	0.003163
141420	FALSE	High	[K].SVAVLDELLK.[S]	1xTMT6plex [K10]; 1xTMT6plex [N-Term]	7.06449e-05	0.0007351	1.675	1	1	7	D4AWW5	D4AWW5 [21-30]		0	1544.97	133.9	95.8	77.1	174.9	44.6	28	105.7	117.2	144.7	78	133.9	95.8	77.1	174.9	44.6	28	105.7	117.2	144.7	78		High	High	High	High	High	High	High	High	High	High	High	0.0003564	1.319e-05
141364	FALSE	High	[R].STYKGPIPTDVLASR.[L]	1xTMT6plex [K4]; 1xTMT6plex [N-Term]	0.000445793	0.0007351	1.313	1	1	2	D4AXQ7	D4AXQ7 [88-102]		1	2063.19	122.7	113.8	167.1	84.2	107.4	71.6	83.2	86	88	75.9	122.7	113.8	167.1	84.2	107.4	71.6	83.2	86	88	75.9		High	High	High	High	High	High	High	High	High	High	High	0.0003564	0.0001081
140801	FALSE	High	[R].STPSLVGFGPK.[S]	1xTMT6plex [K11]; 1xTMT6plex [N-Term]	0.00247446	0.0007351	0.976	1	1	1	D4AZM5	D4AZM5 [34-44]		0	1547.92	113	166.5	87.6	83.9	98.9	86.4	70.6	93.8	92.3	107	113	166.5	87.6	83.9	98.9	86.4	70.6	93.8	92.3	107		High	High	High	High	High	High	High	High	High	High	High	0.0003564	0.0007696
141687	FALSE	High	[R].SVLFDSESR.[T]	1xTMT6plex [N-Term]	0.0235055	0.0007351	0.532	1	1	1	D4B0E5	D4B0E5 [334-342]		0	1268.67	99	85.7	85.6	97.8	145.7	132	85.4	84.1	96	88.7	99	85.7	85.6	97.8	145.7	132	85.4	84.1	96	88.7		High	High	High	High	High	High	High	High	High	High	High	0.0003564	0.01014
140429	FALSE	High	[R].STNDPIAGLK.[Q]	1xTMT6plex [K10]; 1xTMT6plex [N-Term]	0.0012083	0.0007351	1.117	1	1	5	D4AIR7	D4AIR7 [363-372]		0	1473.87	79.2	107.9	109.2	105.8	120.7	88.8	92.4	101	93.5	101.4	79.2	107.9	109.2	105.8	120.7	88.8	92.4	101	93.5	101.4		High	High	High	High	High	High	High	High	High	High	High	0.0003564	0.0003382
140271	FALSE	High	[R].STLFDATFIPGGEHIR.[I]	1xTMT6plex [N-Term]	0.000312199	0.0007351	1.383	1	1	1	D4ATP4	D4ATP4 [625-640]		0	1990.06																					NoQuanValues	High	High	High	High	High	High	High	High	High	High	High	0.0003564	7.216e-05
140167	FALSE	High	[R].STGVLETDLK.[V]	1xTMT6plex [K10]; 1xTMT6plex [N-Term]	0.00101643	0.0007351	1.151	1	1	1	D4AWF5	D4AWF5 [1038-1047]		0	1520.89																					NoQuanValues	High	High	High	High	High	High	High	High	High	High	High	0.0003564	0.0002769
139895	FALSE	High	[K].STDDIIDVLTGR.[S]	1xTMT6plex [N-Term]	0.000796226	0.0007351	1.199	1	1	1	D4AWE5	D4AWE5 [247-258]		0	1533.83	113.9	150	186.8	45.5	127.1	72.3	107.6	108.3	88.5		113.9	150	186.8	45.5	127.1	72.3	107.6	108.3	88.5			High	High	High	High	High	High	High	High	High	Not Found	High	0.0003564	0.0002095
139457	FALSE	High	[R].SSSPLPDNSEQQLR.[C]	1xTMT6plex [N-Term]	0.000175667	0.0007351	1.496	1	1	2	D4AL96	D4AL96 [204-217]		0	1786.91	64.5	79.2	86.8	147.9	153.9	146	92.1	85.3	76.4	67.9	64.5	79.2	86.8	147.9	153.9	146	92.1	85.3	76.4	67.9		High	High	High	High	High	High	High	High	High	High	High	0.0003564	3.735e-05
139246	FALSE	High	[K].SSPLADQIGR.[F]	1xTMT6plex [N-Term]	0.00434859	0.0007351	0.865	1	1	3	D4AM69	D4AM69 [139-148]		0	1272.71	97.3	89.8	91.6	105.7	109.3	124.4	111.5	80.8	108	81.5	97.3	89.8	91.6	105.7	109.3	124.4	111.5	80.8	108	81.5		High	High	High	High	High	High	High	High	High	High	High	0.0003564	0.001469
139087	FALSE	High	[K].SSLPEDQLIEK.[I]	1xTMT6plex [K11]; 1xTMT6plex [N-Term]	0.000269363	0.0007351	1.412	1	1	2	D4AXG5	D4AXG5 [135-145]		0	1716.98	73.4	95.2	122.6	90.5	152.1	99.8	88.6	104.1	90	83.6	73.4	95.2	122.6	90.5	152.1	99.8	88.6	104.1	90	83.6		High	High	High	High	High	High	High	High	High	High	High	0.0003564	6.091e-05
138957	FALSE	High	[K].SSKGETDVPEGAPEFIGQR.[R]	1xTMT6plex [K3]; 1xTMT6plex [N-Term]	2.14742e-05	0.0007351	1.909	1	1	1	D4AX09	D4AX09 [430-448]		1	2462.29	83.8	141.8	91.6	98.8	137.6	104.6	66.8	90	91.3	93.8	83.8	141.8	91.6	98.8	137.6	104.6	66.8	90	91.3	93.8		High	High	High	High	High	High	High	High	High	High	High	0.0003564	3.366e-06
138943	FALSE	High	[R].SSKAGLAFPVGR.[V]	1xTMT6plex [K3]; 1xTMT6plex [N-Term]	0.0386305	0.0007351	0.433	1	1	1	D4B268	D4B268 [20-31]		1	1647.99																					NoQuanValues	High	High	High	High	High	High	High	High	High	High	High	0.0003564	0.018
138934	FALSE	High	[R].SSHPIEVPVKR.[A]	1xTMT6plex [K10]; 1xTMT6plex [N-Term]	0.00375313	0.0007351	0.894	1	1	3	D4AVZ4	D4AVZ4 [509-519]		1	1707.03	67.8	63.2	43.4	97.2	208.5	152.3	115.2	73.4	109.4	69.5	67.8	63.2	43.4	97.2	208.5	152.3	115.2	73.4	109.4	69.5		High	High	High	High	High	High	High	High	High	High	High	0.0003564	0.001235
140367	FALSE	High	[K].STLTDSLVQR.[A]	1xTMT6plex [N-Term]	0.00164772	0.0007351	1.056	1	1	1	D4B5S8	D4B5S8 [250-259]		0	1348.76	102.8	89.4	119.4	82.6	100.5	170.2	86.8	81.5	65.6	101.2	102.8	89.4	119.4	82.6	100.5	170.2	86.8	81.5	65.6	101.2		High	High	High	High	High	High	High	High	High	High	High	0.0003564	0.0004824
141871	FALSE	High	[K].SVQNIKPQVDR.[Y]	1xTMT6plex [K6]; 1xTMT6plex [N-Term]	0.00411236	0.0007351	0.876	1	1	1	D4AW94	D4AW94 [291-301]		0	1742.03	101.8	138.7	138.3	66.5	86.4	81.5	105.4	73	128.5	80	101.8	138.7	138.3	66.5	86.4	81.5	105.4	73	128.5	80		High	High	High	High	High	High	High	High	High	High	High	0.0003564	0.001376
142196	FALSE	High	[K].SYELPDGQVITIGNER.[F]		0.0382469	0.0007351	0.435	1	1	2	D4AIJ7	D4AIJ7 [196-211]		0	1790.89																					NoQuanLabels	High	High	High	High	High	High	High	High	High	High	High	0.0003564	0.01778
142197	FALSE	High	[K].SYELPDGQVITIGNER.[F]	1xTMT6plex [N-Term]	0.00119001	0.0007351	1.12	1	1	8	D4AIJ7	D4AIJ7 [196-211]		0	2020.05	79.9	78.4	84.9	101.8	138.2	146.9	83.5	89.9	89.4	107.1	79.9	78.4	84.9	101.8	138.2	146.9	83.5	89.9	89.4	107.1		High	High	High	High	High	High	High	High	High	High	High	0.0003564	0.0003316
147386	FALSE	High	[K].TGNEIGEEIRK.[E]	1xTMT6plex [K11]; 1xTMT6plex [N-Term]	0.00297111	0.0007351	0.94	1	1	1	D4B1G5	D4B1G5 [583-593]		1	1703.97	99.3	56.6	57.5	164.3	103.2	165.5	130.7	67.3	88.3	67.4	99.3	56.6	57.5	164.3	103.2	165.5	130.7	67.3	88.3	67.4		High	High	High	High	High	High	High	High	High	High	High	0.0003564	0.0009454
147284	FALSE	High	[R].TGLIDPDTPK.[S]	1xTMT6plex [K10]; 1xTMT6plex [N-Term]	0.0107828	0.0007351	0.686	1	1	1	D4AWR5	D4AWR5 [304-313]		0	1514.88	78.4	80.3	99.2	99.7	84.7	88.5	92.2	92.6	92.8	191.5	78.4	80.3	99.2	99.7	84.7	88.5	92.2	92.6	92.8	191.5		High	High	High	High	High	High	High	High	High	High	High	0.0003564	0.004139
146596	FALSE	High	[R].TFSSPLVEK.[V]	1xTMT6plex [K9]; 1xTMT6plex [N-Term]	0.00700712	0.0007351	0.771	1	1	2	D4B475	D4B475 [32-40]		0	1465.87	76.6	94	86.4	147.7	65.1	79.9	98.9	108.6	123.5	119.4	76.6	94	86.4	147.7	65.1	79.9	98.9	108.6	123.5	119.4		High	High	High	High	High	High	High	High	High	High	High	0.0003564	0.002531
146584	FALSE	High	[R].TFSLIPSQSEANGEAGSGNLVR.[A]	1xTMT6plex [N-Term]	0.0342649	0.0007351	0.457	1	1	1	D4B559	D4B559 [303-324]		0	2463.27	85.9	97.1	105	134.6	122.7	174.9	98.1	81.6	100		85.9	97.1	105	134.6	122.7	174.9	98.1	81.6	100			High	High	High	High	High	High	High	High	High	Not Found	High	0.0003564	0.0156
146421	FALSE	High	[R].TFGPDELKEVLR.[D]	1xTMT6plex [K8]; 1xTMT6plex [N-Term]	0.000436811	0.0007351	1.317	1	1	2	D4B139	D4B139 [679-690]		1	1862.08	114	102.3	129.2	88.8	93.7	78	101.2	95	95.1	102.6	114	102.3	129.2	88.8	93.7	78	101.2	95	95.1	102.6		High	High	High	High	High	High	High	High	High	High	High	0.0003564	0.0001055
146397	FALSE	High	[K].TFETINPHNEK.[V]	1xTMT6plex [K11]; 1xTMT6plex [N-Term]	0.013476	0.0007351	0.642	1	1	1	D4AZW0	D4AZW0 [278-288]		0	1787.97	66.4	81.5	112.8	157.7	87.1	71.8	112.1	122.7	84.4	103.7	66.4	81.5	112.8	157.7	87.1	71.8	112.1	122.7	84.4	103.7		High	High	High	High	High	High	High	High	High	High	High	0.0003564	0.005363
146376	FALSE	High	[R].TFEESFQK.[A]	1xTMT6plex [K8]; 1xTMT6plex [N-Term]	0.0256079	0.0007351	0.515	1	1	3	D4AQF1	D4AQF1 [634-641]		0	1473.8	82.9	106.9	86.6	123.3	77	78	81.5	124.2	105.3	134.2	82.9	106.9	86.6	123.3	77	78	81.5	124.2	105.3	134.2		High	High	High	High	High	High	High	High	High	High	High	0.0003564	0.0112
146372	FALSE	High	[R].TFEEAIQK.[A]	1xTMT6plex [K8]; 1xTMT6plex [N-Term]	0.0254793	0.0007351	0.516	1	1	2	D4AZU7	D4AZU7 [831-838]		0	1423.82	96.4	88.4	89.3	119	72.8	59.1	117.1	124.1	124.9	108.9	96.4	88.4	89.3	119	72.8	59.1	117.1	124.1	124.9	108.9		High	High	High	High	High	High	High	High	High	High	High	0.0003564	0.0111
146356	FALSE	High	[R].TFDLIPALSGK.[I]	1xTMT6plex [K11]; 1xTMT6plex [N-Term]	0.00104261	0.0007351	1.146	1	1	6	D4AUE8	D4AUE8 [1157-1167]		0	1619.98	178.9	153.8	165.5	45.6	49.9	23.7	92.2	101.8	110.9	77.8	178.9	153.8	165.5	45.6	49.9	23.7	92.2	101.8	110.9	77.8		High	High	High	High	High	High	High	High	High	High	High	0.0003564	0.0002864
146302	FALSE	High	[K].TFADAKGDVLR.[G]	1xTMT6plex [K6]; 1xTMT6plex [N-Term]	0.000333551	0.0007351	1.37	1	1	1	D4AVD3	D4AVD3 [189-199]		1	1650.96	101.8	118.6	139.8	82.6	68.7	53.9	80.3	128.2	86	140.1	101.8	118.6	139.8	82.6	68.7	53.9	80.3	128.2	86	140.1		High	High	High	High	High	High	High	High	High	High	High	0.0003564	7.773e-05
145975	FALSE	High	[R].TEKPVTYDEIKK.[V]	3xTMT6plex [K3; K11; K12]; 1xTMT6plex [N-Term]	0.00045496	0.0007351	1.309	1	1	1	D4AXA3	D4AXA3 [251-262]		1	2367.43	99.7	97.8	146.4	75.8	113.8	88.5	98.6	83.9	101.8	93.7	99.7	97.8	146.4	75.8	113.8	88.5	98.6	83.9	101.8	93.7		High	High	High	High	High	High	High	High	High	High	High	0.0003564	0.0001106
145974	FALSE	High	[R].TEKPVTYDEIK.[K]	2xTMT6plex [K3; K11]; 1xTMT6plex [N-Term]	0.00142183	0.0007351	1.085	1	1	3	D4AXA3	D4AXA3 [251-261]		0	2010.17	109.5	96.1	151.9	60.5	116.4	77.2	110.1	90.5	111.2	76.7	109.5	96.1	151.9	60.5	116.4	77.2	110.1	90.5	111.2	76.7		High	High	High	High	High	High	High	High	High	High	High	0.0003564	0.0004082
145135	FALSE	High	[R].TDAGFEKEVLLPETDER.[I]	1xTMT6plex [K7]; 1xTMT6plex [N-Term]	2.30599e-05	0.0007351	1.895	1	1	1	D4AYF5	D4AYF5 [78-94]		1	2407.28	96.1	117.5	82.7	125.2	126.7	109.9	67.2	90.9	73.6	110.1	96.1	117.5	82.7	125.2	126.7	109.9	67.2	90.9	73.6	110.1		High	High	High	High	High	High	High	High	High	High	High	0.0003564	3.668e-06
144530	FALSE	High	[R].TASNPFGGIVEDR.[L]	1xTMT6plex [N-Term]	0.0198983	0.0007351	0.565	1	1	1	D4AK35	D4AK35 [272-284]		0	1591.83	112.3	116	107.5	65.8	99.6	99.2	105.3	95.6	112.9	85.7	112.3	116	107.5	65.8	99.6	99.2	105.3	95.6	112.9	85.7		High	High	High	High	High	High	High	High	High	High	High	0.0003564	0.008355
144258	FALSE	High	[K].TARDFLEPVKAK.[F]	2xTMT6plex [K10; K12]; 1xTMT6plex [N-Term]	0.00481334	0.0007351	0.845	1	1	2	D4AW06	D4AW06 [165-176]		2	2062.26	76.9	116.1	105.8	83.3	81	71.6	110.2	107.8	98	149.2	76.9	116.1	105.8	83.3	81	71.6	110.2	107.8	98	149.2		High	High	High	High	High	High	High	High	High	High	High	0.0003564	0.001649
144256	FALSE	High	[K].TARDFLEPVK.[A]	1xTMT6plex [K10]; 1xTMT6plex [N-Term]	0.0015581	0.0007351	1.067	1	1	1	D4AW06	D4AW06 [165-174]		1	1633.97	97.6	114.2	128.1	96.6	69.3	53.1	95.1	132.9	90	123	97.6	114.2	128.1	96.6	69.3	53.1	95.1	132.9	90	123		High	High	High	High	High	High	High	High	High	High	High	0.0003564	0.0004524
143621	FALSE	High	[K].TAIPDDAIASVK.[K]	1xTMT6plex [K12]; 1xTMT6plex [N-Term]	0.0103019	0.0007351	0.695	1	1	3	D4ARF6	D4ARF6 [27-38]		0	1658.97	122.8	127.3	163.8	73.2	92.3	65.3	95.2	86.4	93.7	80.1	122.8	127.3	163.8	73.2	92.3	65.3	95.2	86.4	93.7	80.1		High	High	High	High	High	High	High	High	High	High	High	0.0003564	0.003939
143590	FALSE	High	[R].TAILIDDLADTSNTITR.[A]	1xTMT6plex [N-Term]	5.12677e-05	0.0007351	1.738	1	1	4	D4B0T1	D4B0T1 [355-371]		0	2062.12	106.4	88	104.8	84.8	113.1	108.6	84.6	88.9	88	132.7	106.4	88	104.8	84.8	113.1	108.6	84.6	88.9	88	132.7		High	High	High	High	High	High	High	High	High	High	High	0.0003564	9.101e-06
142832	FALSE	High	[K].TADLSEEIQQR.[A]	1xTMT6plex [N-Term]	0.00205029	0.0007351	1.013	1	1	2	D4AMW4	D4AMW4 [560-570]		0	1518.8	106.2	79.4	72.2	107.3	128.1	147.5	100.1	82	93.8	83.3	106.2	79.4	72.2	107.3	128.1	147.5	100.1	82	93.8	83.3		High	High	High	High	High	High	High	High	High	High	High	0.0003564	0.0006188
142252	FALSE	High	[R].SYLNDEALFR.[F]	1xTMT6plex [N-Term]	0.000764472	0.0007351	1.207	1	1	1	D4AX47	D4AX47 [284-293]		0	1456.76	92.4	135.9	57.3	169.4	79.1	61	47.4	133.8	120.4	103.4	92.4	135.9	57.3	169.4	79.1	61	47.4	133.8	120.4	103.4		High	High	High	High	High	High	High	High	High	High	High	0.0003564	0.0002
142242	FALSE	High	[R].SYLESTVPR.[L]	1xTMT6plex [N-Term]	0.0174467	0.0007351	0.591	1	1	1	D4B070	D4B070 [415-423]		0	1280.7	98.9	86.8	100	102.1	117.9	148.9	91.4	85.5	91.4	77	98.9	86.8	100	102.1	117.9	148.9	91.4	85.5	91.4	77		High	High	High	High	High	High	High	High	High	High	High	0.0003564	0.007181
138521	FALSE	High	[R].SRSDGLPGIDYSK.[L]	1xTMT6plex [K13]; 1xTMT6plex [N-Term]	0.000180194	0.0007351	1.491	1	1	1	D4B2E4	D4B2E4 [24-36]		1	1853.02																					NoQuanValues	High	High	High	High	High	High	High	High	High	High	High	0.0003564	3.842e-05
78828	FALSE	High	[R].LDGYDPERGVK.[I]	1xTMT6plex [K11]; 1xTMT6plex [N-Term]	0.0404033	0.0007351	0.424	1	1	2	D4AXG6	D4AXG6 [153-163]		1	1706.95	88.3	96	95.3	87.6	112.9	129.4	108.4	94.5	95.2	92.3	88.3	96	95.3	87.6	112.9	129.4	108.4	94.5	95.2	92.3		High	High	High	High	High	High	High	High	High	High	High	0.0003564	0.01896
173719	FALSE	High	[K].YYNAAPDSRDR.[I]	1xTMT6plex [N-Term]	0.032755	0.0007351	0.466	1	1	1	D4AIH9	D4AIH9 [175-185]		1	1556.77	122.3	43.7	45.1	112.8	98.4	176.4	128.6	42.9	133.8	96.1	122.3	43.7	45.1	112.8	98.4	176.4	128.6	42.9	133.8	96.1		High	High	High	High	High	High	High	High	High	High	High	0.0003564	0.01483
78403	FALSE	High	[R].LDFLKNETGK.[S]	2xTMT6plex [K5; K10]; 1xTMT6plex [N-Term]	0.0339236	0.0007351	0.459	1	1	1	D4ARZ2	D4ARZ2 [76-85]		1	1852.11	89.1	93.6	87.7	109.6	123.9	127.3	80.3	96.8	83.9	107.6	89.1	93.6	87.7	109.6	123.9	127.3	80.3	96.8	83.9	107.6		High	High	High	High	High	High	High	High	High	High	High	0.0003564	0.01542
39626	FALSE	High	[R].ELGEYALDNYTQIK.[T]	1xTMT6plex [K14]; 1xTMT6plex [N-Term]	7.32068e-05	0.0007351	1.668	1	1	5	D4AZW0	D4AZW0 [715-728]		0	2115.14	94.9	121	150.3	69.4	121.9	85	77.1	97	88.8	94.5	94.9	121	150.3	69.4	121.9	85	77.1	97	88.8	94.5		High	High	High	High	High	High	High	High	High	High	High	0.0003564	1.373e-05
39589	FALSE	High	[R].ELGAPYELLR.[E]	1xTMT6plex [N-Term]	0.0166699	0.0007351	0.6	1	1	1	D4ARK1	D4ARK1 [224-233]		0	1389.79																					NoQuanValues	High	High	High	High	High	High	High	High	High	High	High	0.0003564	0.006852
39423	FALSE	High	[K].ELEQEREQLRK.[L]	1xTMT6plex [K11]; 1xTMT6plex [N-Term]	0.0288937	0.0007351	0.491	1	1	1	D4AUH3	D4AUH3 [482-492]		2	1916.1	52.4	36.6	29.1	99.7	131.2	346.5	60.2	84	85.1	75.1	52.4	36.6	29.1	99.7	131.2	346.5	60.2	84	85.1	75.1		High	High	High	High	High	High	High	High	High	High	High	0.0003564	0.01283
39347	FALSE	High	[R].ELEHLENMHPR.[Q]	1xTMT6plex [N-Term]	0.00289659	0.0007351	0.945	1	1	1	D4APJ2	D4APJ2 [309-319]		0	1633.83	108.2	67.9	72.1	98.7	142.5	122.6	111.5	78.2	97.7	100.6	108.2	67.9	72.1	98.7	142.5	122.6	111.5	78.2	97.7	100.6		High	High	High	High	High	High	High	High	High	High	High	0.0003564	0.0009183
39305	FALSE	High	[R].ELEEFLRR.[D]	1xTMT6plex [N-Term]	0.0182595	0.0007351	0.582	1	1	2	D4APY0	D4APY0 [666-673]		1	1320.75	112.1	102	99.4	113.2	81.2	63.6	88.2	111.2	121.5	107.6	112.1	102	99.4	113.2	81.2	63.6	88.2	111.2	121.5	107.6		High	High	High	High	High	High	High	High	High	High	High	0.0003564	0.007578
39219	FALSE	High	[K].ELDTETLRK.[Y]	1xTMT6plex [K9]; 1xTMT6plex [N-Term]	0.016925	0.0007351	0.597	1	1	2	D4B564	D4B564 [192-200]		1	1562.92	166.4	84.8	87.6	50.6	62.3	46.7	165	96	137	103.6	166.4	84.8	87.6	50.6	62.3	46.7	165	96	137	103.6		High	High	High	High	High	High	High	High	High	High	High	0.0003564	0.006951
39141	FALSE	High	[K].ELDETKDFPLK.[H]	2xTMT6plex [K6; K11]; 1xTMT6plex [N-Term]	0.000552011	0.0007351	1.271	1	1	1	D4ANC1	D4ANC1 [83-93]		1	2022.17	83.8	117.7	146.3	103.7	109.4	54.5	78.2	113.2	58.4	134.9	83.8	117.7	146.3	103.7	109.4	54.5	78.2	113.2	58.4	134.9		High	High	High	High	High	High	High	High	High	High	High	0.0003564	0.0001384
39111	FALSE	High	[K].EIDDLTPDKR.[Q]	1xTMT6plex [K9]; 1xTMT6plex [N-Term]	4.40089e-05	0.0007351	1.768	1	1	2	D4AS54	D4AS54 [45-54]		1	1659.93	74.9	31.9	35.6	209	92.7	181.1	92.4	83.3	111.2	87.9	74.9	31.9	35.6	209	92.7	181.1	92.4	83.3	111.2	87.9		High	High	High	High	High	High	High	High	High	High	High	0.0003564	7.656e-06
39108	FALSE	High	[K].ELDDIKSEQDSVFK.[N]	2xTMT6plex [K6; K14]; 1xTMT6plex [N-Term]	0.00164772	0.0007351	1.056	1	1	1	D4AV56	D4AV56 [206-219]		1	2340.29	78.3	87.3	87.3	153.6	148.9	112.2	97	83.8	78.8	72.8	78.3	87.3	87.3	153.6	148.9	112.2	97	83.8	78.8	72.8		High	High	High	High	High	High	High	High	High	High	High	0.0003564	0.0004811
39041	FALSE	High	[K].ELASGGVTEETRK.[L]	1xTMT6plex [K13]; 1xTMT6plex [N-Term]	4.0048e-06	0.0007351	2.239	1	1	1	D4AVB2	D4AVB2 [157-169]		1	1835.03	177.5	38.2	49.3	75.5	77.3	166	167	45.8	148.4	55	177.5	38.2	49.3	75.5	77.3	166	167	45.8	148.4	55		High	High	High	High	High	High	High	High	High	High	High	0.0003564	4.941e-07
38973	FALSE	High	[R].EIAGVFDDLIR.[L]	1xTMT6plex [N-Term]	0.000450353	0.0007351	1.311	1	1	3	D4AQG6	D4AQG6 [302-312]		0	1476.83	164.6	140.2	214.3	57.4	88.2	46.6	105.1	85.9	97.6		164.6	140.2	214.3	57.4	88.2	46.6	105.1	85.9	97.6			High	High	High	High	High	High	High	High	High	Not Found	High	0.0003564	0.0001095
38958	FALSE	High	[R].ELAESVIAK.[I]	1xTMT6plex [K9]; 1xTMT6plex [N-Term]	0.00278121	0.0007351	0.953	1	1	4	D4AQM5	D4AQM5 [189-197]		0	1417.87	94.9	119.4	148.1	74.3	70.1	43.1	103.3	119.1	124.2	103.5	94.9	119.4	148.1	74.3	70.1	43.1	103.3	119.1	124.2	103.5		High	High	High	High	High	High	High	High	High	High	High	0.0003564	0.0008797
38940	FALSE	High	[R].ELAEEGYSGVEVR.[V]	1xTMT6plex [N-Term]	7.0813e-06	0.0007351	2.127	1	1	4	D4AN33	D4AN33 [32-44]		0	1666.85	59.8	110.9	94.1	136.8	158.1	114.3	69.4	104.8	66.5	85.4	59.8	110.9	94.1	136.8	158.1	114.3	69.4	104.8	66.5	85.4		High	High	High	High	High	High	High	High	High	High	High	0.0003564	9.504e-07
38791	FALSE	High	[R].EKSGSTVESIMR.[L]	1xTMT6plex [K2]; 1xTMT6plex [N-Term]	0.0119936	0.0007351	0.665	1	1	1	D4B387	D4B387 [551-562]		1	1781.98	90.7	80.8	82.9	105.9	143	130.3	85.6	88.7	85.6	106.5	90.7	80.8	82.9	105.9	143	130.3	85.6	88.7	85.6	106.5		High	High	High	High	High	High	High	High	High	High	High	0.0003564	0.004696
38579	FALSE	High	[R].EKLEELLK.[T]	2xTMT6plex [K2; K8]; 1xTMT6plex [N-Term]	0.0100951	0.0007351	0.699	1	1	1	D4B2X2	D4B2X2 [388-395]		1	1689.08	110.4	147.7	119.2	90.9	45.2	34.7	99.4	117.7	122.7	112.1	110.4	147.7	119.2	90.9	45.2	34.7	99.4	117.7	122.7	112.1		High	High	High	High	High	High	High	High	High	High	High	0.0003564	0.003837
38472	FALSE	High	[R].EKFFQDPPFEYK.[E]	2xTMT6plex [K2; K12]; 1xTMT6plex [N-Term]	0.00169875	0.0007351	1.05	1	1	2	D4ARG6	D4ARG6 [465-476]		1	2262.24	132.3	148.2	74.3	61	76.5	71.9	69	100.3	140.3	126.2	132.3	148.2	74.3	61	76.5	71.9	69	100.3	140.3	126.2		High	High	High	High	High	High	High	High	High	High	High	0.0003564	0.0004983
38461	FALSE	High	[K].EKEWNDLFAK.[Y]	2xTMT6plex [K2; K10]; 1xTMT6plex [N-Term]	0.00034741	0.0007351	1.362	1	1	5	D4AZZ3	D4AZZ3 [276-285]		1	1967.12	94	98	117.7	131.4	79.4	59.2	86	127.5	89.5	117.4	94	98	117.7	131.4	79.4	59.2	86	127.5	89.5	117.4		High	High	High	High	High	High	High	High	High	High	High	0.0003564	8.136e-05
38020	FALSE	High	[R].EHAALQPR.[HY]	1xTMT6plex [N-Term]	0.0273394	0.0007351	0.502	2	2	2	D4AT77; D4AV07	D4AT77 [668-675]; D4AV07 [642-649]		0	1150.65	239.2	103.6	83.1	72.4	94	170.6	77.9	47.1	70.5	41.4	239.2	103.6	83.1	72.4	94	170.6	77.9	47.1	70.5	41.4	NotUnique	High	High	High	High	High	High	High	High	High	High	High	0.0003564	0.01204
37477	FALSE	High	[K].EGQISKDLEAQIR.[D]	1xTMT6plex [K6]; 1xTMT6plex [N-Term]	8.74793e-05	0.0007351	1.633	1	1	2	D4AQP0	D4AQP0 [546-558]		1	1945.11	75	84	94.2	118.7	118.6	119.4	82.3	106.2	81.3	120.3	75	84	94.2	118.7	118.6	119.4	82.3	106.2	81.3	120.3		High	High	High	High	High	High	High	High	High	High	High	0.0003564	1.681e-05
39641	FALSE	High	[K].EIGGPLDFPELK.[E]	1xTMT6plex [K12]; 1xTMT6plex [N-Term]	0.00483783	0.0007351	0.844	1	1	2	D4ANZ5	D4ANZ5 [102-113]		0	1773.02	131.1	111.7	77.5	163.1	102.2	110.4	64.2	171.1	68.6		131.1	111.7	77.5	163.1	102.2	110.4	64.2	171.1	68.6			High	High	High	High	High	High	High	High	High	Not Found	High	0.0003564	0.001651
37444	FALSE	High	[R].EGPVAEEPMR.[A]	1xTMT6plex [N-Term]	0.010198	0.0007351	0.697	1	1	1	D4B5S8	D4B5S8 [890-899]		0	1343.68	195.1	42.9	56.6	91	105.5	267.8	76.6	50.8	63.4	50.1	195.1	42.9	56.6	91	105.5	267.8	76.6	50.8	63.4	50.1		High	High	High	High	High	High	High	High	High	High	High	0.0003564	0.003882
39665	FALSE	High	[K].ELGLPFEK.[V]	1xTMT6plex [K8]; 1xTMT6plex [N-Term]	0.0342649	0.0007351	0.457	1	1	1	D4B1H5	D4B1H5 [407-414]		0	1390.83	101	95.7	103.4	158	70.4	66.5	82.5	121.3	94.8	106.5	101	95.7	103.4	158	70.4	66.5	82.5	121.3	94.8	106.5		High	High	High	High	High	High	High	High	High	High	High	0.0003564	0.01562
39902	FALSE	High	[K].ELIDASKPDLSK.[T]	2xTMT6plex [K7; K12]; 1xTMT6plex [N-Term]	0.000985876	0.0007351	1.157	1	1	4	D4AXQ5	D4AXQ5 [208-219]		0	2003.2	88.2	117.3	99.7	122.5	113.4	99.5	88.1	89.8	86.7	94.8	88.2	117.3	99.7	122.5	113.4	99.5	88.1	89.8	86.7	94.8		High	High	High	High	High	High	High	High	High	High	High	0.0003564	0.0002677
41933	FALSE	High	[K].ENPVNVPVLK.[R]	1xTMT6plex [K10]; 1xTMT6plex [N-Term]	0.00655988	0.0007351	0.784	1	1	2	D4AXP4	D4AXP4 [123-132]		0	1566.96	86.4	99.2	93.8	92.2	116.5	159.8	86.2	89.9	93.8	82.1	86.4	99.2	93.8	92.2	116.5	159.8	86.2	89.9	93.8	82.1		High	High	High	High	High	High	High	High	High	High	High	0.0003564	0.00235
41050	FALSE	High	[R].ELYTGDFVR.[L]	1xTMT6plex [N-Term]	0.00483783	0.0007351	0.844	1	1	6	D4B5M6	D4B5M6 [490-498]		0	1328.7	129.3	126.7	127.2	61.1	82.9	67.9	88.6	97.5	110.8	108	129.3	126.7	127.2	61.1	82.9	67.9	88.6	97.5	110.8	108		High	High	High	High	High	High	High	High	High	High	High	0.0003564	0.00166
40979	FALSE	High	[K].ELWDLDRPLER.[D]	1xTMT6plex [N-Term]	0.00686636	0.0007351	0.775	1	1	2	D4B4S8	D4B4S8 [128-138]		0	1670.91																					NoQuanValues	High	High	High	High	High	High	High	High	High	High	High	0.0003564	0.002468
40867	FALSE	High	[K].ELVDNVIDRIR.[R]	1xTMT6plex [N-Term]	0.000177464	0.0007351	1.494	1	1	6	D4B1Q1	D4B1Q1 [102-112]		1	1570.91	91.4	86.8	100.1	82.8	103.5	123.4	104.6	100.8	92.9	113.6	91.4	86.8	100.1	82.8	103.5	123.4	104.6	100.8	92.9	113.6		High	High	High	High	High	High	High	High	High	High	High	0.0003564	3.775e-05
40866	FALSE	High	[K].ELVDNVIDR.[I]	1xTMT6plex [N-Term]	0.00282393	0.0007351	0.95	1	1	2	D4B1Q1	D4B1Q1 [102-110]		0	1301.73	72.8	85.3	111.2	145	54.4	74	114.3	131.4	96.4	115.1	72.8	85.3	111.2	145	54.4	74	114.3	131.4	96.4	115.1		High	High	High	High	High	High	High	High	High	High	High	0.0003564	0.0008923
40721	FALSE	High	[R].EISQDFKTDLR.[F]	1xTMT6plex [K7]; 1xTMT6plex [N-Term]	0.00354921	0.0007351	0.905	1	1	2	D4ALJ5	D4ALJ5 [164-174]		1	1810.01	112.6	115.9	159	56.7	90.3	91.5	103.1	87.5	97.4	86.2	112.6	115.9	159	56.7	90.3	91.5	103.1	87.5	97.4	86.2		High	High	High	High	High	High	High	High	High	High	High	0.0003564	0.001162
40683	FALSE	High	[R].EISIDPDPELRR.[R]	1xTMT6plex [N-Term]	0.0245965	0.0007351	0.523	1	1	1	D4ARC1	D4ARC1 [69-80]		1	1668.91	86.4	96.8	85.8	84.1	121.4	132.6	94.6	82.9	102.4	113	86.4	96.8	85.8	84.1	121.4	132.6	94.6	82.9	102.4	113		High	High	High	High	High	High	High	High	High	High	High	0.0003564	0.01067
40650	FALSE	High	[K].EISELVDREIIKK.[R]	2xTMT6plex [K12; K13]; 1xTMT6plex [N-Term]	0.000121776	0.0007351	1.568	1	1	3	D4ATE4	D4ATE4 [336-348]		2	2259.39	107.9	116.9	111.9	71.5	91.5	95	92.7	95.4	111.7	105.5	107.9	116.9	111.9	71.5	91.5	95	92.7	95.4	111.7	105.5		High	High	High	High	High	High	High	High	High	High	High	0.0003564	2.461e-05
40648	FALSE	High	[K].EISELVDREIIK.[K]	1xTMT6plex [K12]; 1xTMT6plex [N-Term]	0.000498599	0.0007351	1.291	1	1	2	D4ATE4	D4ATE4 [336-347]		1	1902.13	106.2	108.8	115.5	77	83.7	90.7	84.9	109.6	123.1	100.4	106.2	108.8	115.5	77	83.7	90.7	84.9	109.6	123.1	100.4		High	High	High	High	High	High	High	High	High	High	High	0.0003564	0.000123
40399	FALSE	High	[K].EIPLPPFWGGVR.[L]	1xTMT6plex [N-Term]	0.00101643	0.0007351	1.151	1	1	1	D4B3F7	D4B3F7 [238-249]		0	1596.91	108.5	74.8	86.7	96.4	122.1	214.2	81.4	78.8	89.1	48.1	108.5	74.8	86.7	96.4	122.1	214.2	81.4	78.8	89.1	48.1		High	High	High	High	High	High	High	High	High	High	High	0.0003564	0.0002774
40368	FALSE	High	[K].ELPGDDPDDVLFSK.[L]	1xTMT6plex [K14]; 1xTMT6plex [N-Term]	0.0243498	0.0007351	0.525	1	1	3	D4B4I2	D4B4I2 [12-25]		0	2005.05	41.7	51.4	86.4	119.6	315.3	159.9	42.4	62	37.5	83.8	41.7	51.4	86.4	119.6	315.3	159.9	42.4	62	37.5	83.8		High	High	High	High	High	High	High	High	High	High	High	0.0003564	0.01058
40353	FALSE	High	[R].EIPEEVAAR.[T]	1xTMT6plex [N-Term]	0.0136823	0.0007351	0.639	1	1	2	D4AXG9	D4AXG9 [64-72]		0	1242.69	113	46.2	64.4	153.9	102	134.2	108.3	88.9	109.7	79.4	113	46.2	64.4	153.9	102	134.2	108.3	88.9	109.7	79.4		High	High	High	High	High	High	High	High	High	High	High	0.0003564	0.00545
40331	FALSE	High	[R].EIPAIGPAGEKK.[I]	2xTMT6plex [K11; K12]; 1xTMT6plex [N-Term]	6.4134e-05	0.0007351	1.694	1	1	3	D4B0M3	D4B0M3 [589-600]		1	1897.17																					NoQuanValues	High	High	High	High	High	High	High	High	High	High	High	0.0003564	1.182e-05
40330	FALSE	High	[R].EIPAIGPAGEK.[K]	1xTMT6plex [K11]; 1xTMT6plex [N-Term]	0.00200902	0.0007351	1.017	1	1	4	D4B0M3	D4B0M3 [589-599]		0	1539.91	81.7	96.7	110	104.6	135.5	119.9	90.1	97.1	85	79.3	81.7	96.7	110	104.6	135.5	119.9	90.1	97.1	85	79.3		High	High	High	High	High	High	High	High	High	High	High	0.0003564	0.0006053
40089	FALSE	High	[R].EIISNASDALDKIR.[Y]	1xTMT6plex [K12]; 1xTMT6plex [N-Term]	4.24688e-05	0.0007351	1.775	1	1	1	D4AYK5	D4AYK5 [32-45]		1	2003.15	74.8	91.4	157.5	100.1	106.9	106.6	92.7	90.6	57.7	121.7	74.8	91.4	157.5	100.1	106.9	106.6	92.7	90.6	57.7	121.7		High	High	High	High	High	High	High	High	High	High	High	0.0003564	7.34e-06
40088	FALSE	High	[R].EIISNASDALDK.[I]	1xTMT6plex [K12]; 1xTMT6plex [N-Term]	0.000313792	0.0007351	1.382	1	1	1	D4AYK5	D4AYK5 [32-43]		0	1733.97	64.7	106.2	149.4	130.9	125.8	108.3	82.7	99.4	59.5	73.2	64.7	106.2	149.4	130.9	125.8	108.3	82.7	99.4	59.5	73.2		High	High	High	High	High	High	High	High	High	High	High	0.0003564	7.23e-05
40001	FALSE	High	[R].ELIIGDRQTGK.[T]	1xTMT6plex [K11]; 1xTMT6plex [N-Term]	0.00117796	0.0007351	1.122	1	1	6	D4AQP0	D4AQP0 [225-235]		1	1688.01	102.6	138.6	99.9	61.9	91.6	71.8	101.5	101.3	136.1	94.6	102.6	138.6	99.9	61.9	91.6	71.8	101.5	101.3	136.1	94.6		High	High	High	High	High	High	High	High	High	High	High	0.0003564	0.0003288
39953	FALSE	High	[R].ELIESVQYPVDHPEK.[F]	1xTMT6plex [K15]; 1xTMT6plex [N-Term]	3.95484e-05	0.0007351	1.789	1	1	2	D4B4C2	D4B4C2 [598-612]		0	2241.22	85.9	110.6	149.3	91.7	128.2	95.7	78.3	83.2	68.5	108.6	85.9	110.6	149.3	91.7	128.2	95.7	78.3	83.2	68.5	108.6		High	High	High	High	High	High	High	High	High	High	High	0.0003564	6.794e-06
39903	FALSE	High	[R].EIIDDVVER.[V]	1xTMT6plex [N-Term]	0.00384965	0.0007351	0.889	1	1	2	D4ARJ7	D4ARJ7 [86-94]		0	1316.73	67.9	86.4	89	122.7	121.8	88.7	100.2	115.2	103.2	104.9	67.9	86.4	89	122.7	121.8	88.7	100.2	115.2	103.2	104.9		High	High	High	High	High	High	High	High	High	High	High	0.0003564	0.001273
39816	FALSE	High	[K].ELKEPELIVR.[S]	1xTMT6plex [K3]; 1xTMT6plex [N-Term]	0.0161712	0.0007351	0.606	1	1	1	D4AVY9	D4AVY9 [29-38]		1	1684.04	94.1	128.6	113.2	133	101.4	80.6	75.8	90.9	72.9	109.6	94.1	128.6	113.2	133	101.4	80.6	75.8	90.9	72.9	109.6		High	High	High	High	High	High	High	High	High	High	High	0.0003564	0.006584
37216	FALSE	High	[K].EGILEDPDKVQKQ.[-]	2xTMT6plex [K9; K12]; 1xTMT6plex [N-Term]	0.00128434	0.0007351	1.105	1	1	2	D4AUY5	D4AUY5 [100-112]		2	2186.26	51.4	85.6	113.5	119.1	153.2	107.2	89.2	103.2	72.7	104.9	51.4	85.6	113.5	119.1	153.2	107.2	89.2	103.2	72.7	104.9		High	High	High	High	High	High	High	High	High	High	High	0.0003564	0.0003626
36788	FALSE	High	[R].EGDFGAGLK.[G]	1xTMT6plex [K9]; 1xTMT6plex [N-Term]	0.0147624	0.0007351	0.624	1	1	1	D4ARK5	D4ARK5 [397-405]		0	1351.76	99.8	75.6	60.2	143.2	100.8	104	103.9	105.2	133.7	73.6	99.8	75.6	60.2	143.2	100.8	104	103.9	105.2	133.7	73.6		High	High	High	High	High	High	High	High	High	High	High	0.0003564	0.005933
36699	FALSE	High	[R].EGAEGKEGGAPGDFNPSFR.[G]	1xTMT6plex [K6]; 1xTMT6plex [N-Term]	4.83454e-06	0.0007351	2.202	1	1	1	D4ATG0	D4ATG0 [97-115]		1	2380.19	81.1	85.2	74.6	83.6	131.7	228.3	99.8	84.2	75.7	55.8	81.1	85.2	74.6	83.6	131.7	228.3	99.8	84.2	75.7	55.8		High	High	High	High	High	High	High	High	High	High	High	0.0003564	6.144e-07
31583	FALSE	High	[K].DTHPNIIVGTPGR.[L]	1xTMT6plex [N-Term]	0.000662973	0.0007351	1.235	1	1	1	D4B037	D4B037 [357-369]		0	1605.89	97.3	86.1	80.6	114.5	133.9	148	105.3	76.6	97.5	60.3	97.3	86.1	80.6	114.5	133.9	148	105.3	76.6	97.5	60.3		High	High	High	High	High	High	High	High	High	High	High	0.0003564	0.0001699
30710	FALSE	High	[K].DSGITTDFR.[S]	1xTMT6plex [N-Term]	0.0195989	0.0007351	0.568	1	1	2	D4AQT6	D4AQT6 [96-104]		0	1240.64	105.5	106.5	134.9	65	102.4	130.5	96.7	81.5	98.5	78.5	105.5	106.5	134.9	65	102.4	130.5	96.7	81.5	98.5	78.5		High	High	High	High	High	High	High	High	High	High	High	0.0003564	0.008216
30697	FALSE	High	[K].DSGIDLSGDR.[M]	1xTMT6plex [N-Term]	0.0309975	0.0007351	0.477	1	1	1	D4ALC3	D4ALC3 [285-294]		0	1263.64																					NoQuanValues	High	High	High	High	High	High	High	High	High	High	High	0.0003564	0.0139
30597	FALSE	High	[R].DSELDSIISK.[E]	1xTMT6plex [K10]; 1xTMT6plex [N-Term]	0.0161712	0.0007351	0.606	1	1	2	D4AZE0	D4AZE0 [304-313]		0	1564.88	111.1	128.1	81.5	78.8	64.9	44.7	71.6	133.7	136.5	149.1	111.1	128.1	81.5	78.8	64.9	44.7	71.6	133.7	136.5	149.1		High	High	High	High	High	High	High	High	High	High	High	0.0003564	0.006592
29960	FALSE	High	[R].DQVITPALPAKEVTK.[V]	2xTMT6plex [K11; K15]; 1xTMT6plex [N-Term]	2.33434e-08	0.0007351	3.25	1	1	1	D4ANA3	D4ANA3 [32-46]		1	2297.4	108.7	106.6	109.8	89.4	116	129.5	90.1	82.7	82.7	84.5	108.7	106.6	109.8	89.4	116	129.5	90.1	82.7	82.7	84.5		High	High	High	High	High	High	High	High	High	High	High	0.0003564	1.375e-09
29876	FALSE	High	[K].DQSKVDEFLNK.[L]	2xTMT6plex [K4; K11]; 1xTMT6plex [N-Term]	9.68517e-05	0.0007351	1.613	1	1	3	D4AXW8	D4AXW8 [67-77]		1	2010.15	67	73.6	98.5	102.2	145.7	120	94.1	97.2	76.8	124.8	67	73.6	98.5	102.2	145.7	120	94.1	97.2	76.8	124.8		High	High	High	High	High	High	High	High	High	High	High	0.0003564	1.883e-05
29481	FALSE	High	[R].DQGAVWYAPGK.[A]	1xTMT6plex [K11]; 1xTMT6plex [N-Term]	0.00707857	0.0007351	0.769	1	1	3	D4B2H4	D4B2H4 [388-398]		0	1649.91	85.7	98.3	90.7	79.5	141.8	120.5	93.7	93.2	90	106.6	85.7	98.3	90.7	79.5	141.8	120.5	93.7	93.2	90	106.6		High	High	High	High	High	High	High	High	High	High	High	0.0003564	0.002565
29430	FALSE	High	[R].DQESLRDSFER.[A]	1xTMT6plex [N-Term]	0.000859361	0.0007351	1.184	1	1	2	D4AY13	D4AY13 [225-235]		1	1610.8	91.6	88.6	89.4	119.3	118.4	114.3	95.1	86.8	110.6	86	91.6	88.6	89.4	119.3	118.4	114.3	95.1	86.8	110.6	86		High	High	High	High	High	High	High	High	High	High	High	0.0003564	0.0002293
28132	FALSE	High	[R].DNILADAVR.[L]	1xTMT6plex [N-Term]	0.0100951	0.0007351	0.699	1	1	2	D4AY13	D4AY13 [305-313]		0	1215.69	84	101.5	116.5	119.3	98.9	83.3	91.4	103.5	99.9	101.6	84	101.5	116.5	119.3	98.9	83.3	91.4	103.5	99.9	101.6		High	High	High	High	High	High	High	High	High	High	High	0.0003564	0.003836
28128	FALSE	High	[R].DNIHGITKPAIR.[R]	1xTMT6plex [K8]; 1xTMT6plex [N-Term]	0.000172127	0.0007351	1.5	2	2	2	D4AWK9; D4ALJ4	D4AWK9 [35-46]; D4ALJ4 [25-36]		0	1793.08	79.9	166.4	93.5	101.5	79.5	50.3	103.9	115.7	105.1	104.2	79.9	166.4	93.5	101.5	79.5	50.3	103.9	115.7	105.1	104.2	NotUnique	High	High	High	High	High	High	High	High	High	High	High	0.0003564	3.649e-05
28058	FALSE	High	[R].DNGLNVIVGVR.[K]	1xTMT6plex [N-Term]	0.0139624	0.0007351	0.635	1	1	1	D4AX03	D4AX03 [105-115]		0	1384.81																					NoQuanValues	High	High	High	High	High	High	High	High	High	High	High	0.0003564	0.005577
27953	FALSE	High	[K].DNDASACTPDGRLPDASKDQK.[H]	1xCarbamidomethyl [C7]; 2xTMT6plex [K18; K21]; 1xTMT6plex [N-Term]	1.81053e-06	0.0007351	2.395	1	1	3	D4AW06	D4AW06 [210-230]		2	2948.5	62.5	91.7	108.4	96	143.4	102.7	97.3	96.9	83.5	117.6	62.5	91.7	108.4	96	143.4	102.7	97.3	96.9	83.5	117.6		High	High	High	High	High	High	High	High	High	High	High	0.0003564	1.996e-07
27951	FALSE	High	[K].DNDASACTPDGRLPDASK.[D]	1xCarbamidomethyl [C7]; 1xTMT6plex [K18]; 1xTMT6plex [N-Term]	0.0148374	0.0007351	0.623	1	1	1	D4AW06	D4AW06 [210-227]		1	2348.16	61.1	69.8	66.9	138.7	174	174.5	73.5	76.3	65.1	100.1	61.1	69.8	66.9	138.7	174	174.5	73.5	76.3	65.1	100.1		High	High	High	High	High	High	High	High	High	High	High	0.0003564	0.005987
27252	FALSE	High	[R].DLVSGSLDK.[T]	1xTMT6plex [K9]; 1xTMT6plex [N-Term]	0.00207123	0.0007351	1.011	1	1	1	D4AJ40	D4AJ40 [427-435]		0	1391.81	74.7	120.7	75.5	149.2	105.6	106.9	57	128	76.8	105.5	74.7	120.7	75.5	149.2	105.6	106.9	57	128	76.8	105.5		High	High	High	High	High	High	High	High	High	High	High	0.0003564	0.0006278
26846	FALSE	High	[R].DISPSFESAFPPR.[A]	1xTMT6plex [N-Term]	0.0180757	0.0007351	0.584	1	1	2	D4ARG6	D4ARG6 [243-255]		0	1678.86	84.3	85.7	82.4	58.1	77	129.9	69.4	76.4	83	253.8	84.3	85.7	82.4	58.1	77	129.9	69.4	76.4	83	253.8		High	High	High	High	High	High	High	High	High	High	High	0.0003564	0.007519
26749	FALSE	High	[R].DLSEVPYK.[I]	1xTMT6plex [K8]; 1xTMT6plex [N-Term]	0.0229202	0.0007351	0.537	1	1	4	D4ALC3	D4ALC3 [128-135]		0	1408.81	67.7	120.4	125.4	99.5	85.2	71.4	85.2	138.9	86.9	119.4	67.7	120.4	125.4	99.5	85.2	71.4	85.2	138.9	86.9	119.4		High	High	High	High	High	High	High	High	High	High	High	0.0003564	0.009845
26712	FALSE	High	[R].DLSAEWAAR.[S]	1xTMT6plex [N-Term]	0.00629894	0.0007351	0.792	1	1	1	D4AS61	D4AS61 [125-133]		0	1247.66	95	113.3	116.5	82.8	94.7	93.1	90.2	109.2	106.1	99.2	95	113.3	116.5	82.8	94.7	93.1	90.2	109.2	106.1	99.2		High	High	High	High	High	High	High	High	High	High	High	0.0003564	0.002235
26625	FALSE	High	[K].DIRDGTVVKDLYNK.[A]	2xTMT6plex [K9; K14]; 1xTMT6plex [N-Term]	0.0311534	0.0007351	0.476	1	1	1	D4AJ13	D4AJ13 [323-336]		2	2323.36																					NoQuanValues	High	High	High	High	High	High	High	High	High	High	High	0.0003564	0.01402
26523	FALSE	High	[K].DIQELIAEGSTK.[L]	1xTMT6plex [K12]; 1xTMT6plex [N-Term]	8.1243e-06	0.0007351	2.1	1	1	6	D4AQF6	D4AQF6 [50-61]		0	1762	96	101.8	140.9	78.2	112	102.5	68	128.3	54.4	117.9	96	101.8	140.9	78.2	112	102.5	68	128.3	54.4	117.9		High	High	High	High	High	High	High	High	High	High	High	0.0003564	1.109e-06
31652	FALSE	High	[R].DTLEQIDVAR.[R]	1xTMT6plex [N-Term]	0.00452885	0.0007351	0.857	1	1	2	D4B2N2	D4B2N2 [113-122]		0	1388.76	89.7	114	105.7	111.4	111.4	91.3	87.5	93.2	106.3	89.5	89.7	114	105.7	111.4	111.4	91.3	87.5	93.2	106.3	89.5		High	High	High	High	High	High	High	High	High	High	High	0.0003564	0.001537
31653	FALSE	High	[R].DTLEQIDVARR.[L]	1xTMT6plex [N-Term]	0.000227722	0.0007351	1.445	1	1	1	D4B2N2	D4B2N2 [113-123]		1	1544.86	87.3	101.8	124.6	96	122.9	98.1	95.3	85.5	107.3	81.2	87.3	101.8	124.6	96	122.9	98.1	95.3	85.5	107.3	81.2		High	High	High	High	High	High	High	High	High	High	High	0.0003564	5.013e-05
31790	FALSE	High	[K].DTPDAITTTPIDIHTGVTDEIAR.[N]	1xTMT6plex [N-Term]	2.80462e-06	0.0007351	2.309	1	1	3	D4APA6	D4APA6 [179-201]		0	2681.38	105.3	93.7	102.6	121.1	164	148.5	79.7	87.8	97.3		105.3	93.7	102.6	121.1	164	148.5	79.7	87.8	97.3			High	High	High	High	High	High	High	High	High	High	High	0.0003564	3.286e-07
31837	FALSE	High	[K].DTPVVPPDSVIK.[T]	1xTMT6plex [K12]; 1xTMT6plex [N-Term]	0.00362205	0.0007351	0.901	1	1	3	D4B1E1	D4B1E1 [177-188]		0	1725.02	94.1	105.6	97.4	82.5	94.3	122.5	100.9	95.5	100	107.5	94.1	105.6	97.4	82.5	94.3	122.5	100.9	95.5	100	107.5		High	High	High	High	High	High	High	High	High	High	High	0.0003564	0.001187
36678	FALSE	High	[R].EFYFDVHPPLGK.[M]	1xTMT6plex [K12]; 1xTMT6plex [N-Term]	0.00501283	0.0007351	0.837	1	1	2	D4AJ07	D4AJ07 [104-115]		0	1907.05	106.5	104.9	95.3	79.3	92.7	94.3	83.9	93.7	112.4	137.1	106.5	104.9	95.3	79.3	92.7	94.3	83.9	93.7	112.4	137.1		High	High	High	High	High	High	High	High	High	High	High	0.0003564	0.001721
35964	FALSE	High	[R].EEIGRLTPDIDNLQR.[S]	1xTMT6plex [N-Term]	0.000159477	0.0007351	1.515	1	1	2	D4B3G2	D4B3G2 [289-303]		1	1998.08	98.1	110	87.1	90.6	134	159	80.1	75.9	89.2	76.1	98.1	110	87.1	90.6	134	159	80.1	75.9	89.2	76.1		High	High	High	High	High	High	High	High	High	High	High	0.0003564	3.34e-05
35497	FALSE	High	[R].EDTRYEGPLPAPR.[T]	1xTMT6plex [N-Term]	2.13073e-06	0.0007351	2.363	1	1	3	D4ARR7	D4ARR7 [234-246]		1	1729.91	86.6	83.5	89.8	95.2	127.4	125	103	96.1	101.6	91.7	86.6	83.5	89.8	95.2	127.4	125	103	96.1	101.6	91.7		High	High	High	High	High	High	High	High	High	High	High	0.0003564	2.4e-07
34638	FALSE	High	[R].EAQLGGVPTIINK.[I]	1xTMT6plex [K13]; 1xTMT6plex [N-Term]	0.0243498	0.0007351	0.525	1	1	1	D4AP57	D4AP57 [549-561]		0	1798.08	90.1	116.9	113.3	90.1	64	80.7	76.2	93.9	91.6	183.3	90.1	116.9	113.3	90.1	64	80.7	76.2	93.9	91.6	183.3		High	High	High	High	High	High	High	High	High	High	High	0.0003564	0.01056
34439	FALSE	High	[K].EAISQLDRVFDTR.[S]	1xTMT6plex [N-Term]	0.0388237	0.0007351	0.432	1	1	1	D4ASA6	D4ASA6 [53-65]		1	1778.96	125.2	120.2	103.9	78	101.9	96.2	77.4	89.7	102.2	105.4	125.2	120.2	103.9	78	101.9	96.2	77.4	89.7	102.2	105.4		High	High	High	High	High	High	High	High	High	High	High	0.0003564	0.0181
34114	FALSE	High	[R].EAFREIPAIGPAGEKK.[I]	2xTMT6plex [K15; K16]; 1xTMT6plex [N-Term]	3.37653e-07	0.0007351	2.725	1	1	2	D4B0M3	D4B0M3 [585-600]		2	2400.42	97.8	107.9	89	83.5	124.7	156.2	91.1	82.4	91.2	76.2	97.8	107.9	89	83.5	124.7	156.2	91.1	82.4	91.2	76.2		High	High	High	High	High	High	High	High	High	High	High	0.0003564	2.925e-08
34113	FALSE	High	[R].EAFREIPAIGPAGEK.[K]	1xTMT6plex [K15]; 1xTMT6plex [N-Term]	1.44339e-07	0.0007351	2.892	1	1	3	D4B0M3	D4B0M3 [585-599]		1	2043.16	103.1	100.3	97.1	72	113.1	154.2	90.6	81.4	98.6	89.4	103.1	100.3	97.1	72	113.1	154.2	90.6	81.4	98.6	89.4		High	High	High	High	High	High	High	High	High	High	High	0.0003564	1.109e-08
33951	FALSE	High	[R].EADVVLPR.[W]	1xTMT6plex [N-Term]	0.0404033	0.0007351	0.424	1	1	1	D4B3V5	D4B3V5 [13-20]		0	1127.66	91.7	103	87.3	79.6	157.5	105.7	80.7	77.8	116.6	100.1	91.7	103	87.3	79.6	157.5	105.7	80.7	77.8	116.6	100.1		High	High	High	High	High	High	High	High	High	High	High	0.0003564	0.01893
33940	FALSE	High	[K].EADRIITHPIAGTVPR.[G]	1xTMT6plex [N-Term]	0.000398579	0.0007351	1.335	1	1	1	D4ATA7	D4ATA7 [246-261]		1	1975.13	118.2	67.2	77.1	82.7	78.3	113.7	131.5	75.2	135.7	120.4	118.2	67.2	77.1	82.7	78.3	113.7	131.5	75.2	135.7	120.4		High	High	High	High	High	High	High	High	High	High	High	0.0003564	9.518e-05
43144	FALSE	High	[R].EQLVDYIK.[T]	1xTMT6plex [K8]; 1xTMT6plex [N-Term]	0.0360222	0.0007351	0.447	1	1	4	D4B049	D4B049 [205-212]		0	1465.87	111.5	119.1	140.7	62.5	64.6	49.4	103.5	115.8	137.5	95.4	111.5	119.1	140.7	62.5	64.6	49.4	103.5	115.8	137.5	95.4		High	High	High	High	High	High	High	High	High	High	High	0.0003564	0.01657
33939	FALSE	High	[R].EADRLLDQR.[T]	1xTMT6plex [N-Term]	0.0324283	0.0007351	0.468	1	1	2	D4B4K5	D4B4K5 [444-452]		1	1344.74	84.6	56.2	38.1	228.5	125.7	142.5	83	69.3	73.6	98.6	84.6	56.2	38.1	228.5	125.7	142.5	83	69.3	73.6	98.6		High	High	High	High	High	High	High	High	High	High	High	0.0003564	0.01471
33191	FALSE	High	[R].DWDEVEDVVKK.[V]	2xTMT6plex [K10; K11]; 1xTMT6plex [N-Term]	4.24688e-05	0.0007351	1.775	1	1	1	D4ANG3	D4ANG3 [464-474]		1	2049.15	65.1	78.4	87.4	123.7	154	145.4	96.2	97.9	64.7	87.1	65.1	78.4	87.4	123.7	154	145.4	96.2	97.9	64.7	87.1		High	High	High	High	High	High	High	High	High	High	High	0.0003564	7.337e-06
33058	FALSE	High	[R].DVTSGIFK.[D]	1xTMT6plex [K8]; 1xTMT6plex [N-Term]	0.0095961	0.0007351	0.709	1	1	1	D4B5L0	D4B5L0 [342-349]		0	1324.79	78.6	96.3	105.4	112.7	119.6	98.4	83.2	102.8	93	110	78.6	96.3	105.4	112.7	119.6	98.4	83.2	102.8	93	110		High	High	High	High	High	High	High	High	High	High	High	0.0003564	0.003635
33018	FALSE	High	[K].DVTAEMGNIK.[L]	1xTMT6plex [K10]; 1xTMT6plex [N-Term]	0.000792186	0.0007351	1.2	1	1	2	D4B097	D4B097 [19-28]		0	1535.85																					NoQuanValues	High	High	High	High	High	High	High	High	High	High	High	0.0003564	0.0002093
32908	FALSE	High	[K].DVRLDPQLNK.[K]	1xTMT6plex [K10]; 1xTMT6plex [N-Term]	0.00690128	0.0007351	0.774	1	1	2	D4ATH7	D4ATH7 [69-78]		1	1655.98	101.7	121.2	113.1	83.7	86	77.3	108.8	91.4	97.5	119.3	101.7	121.2	113.1	83.7	86	77.3	108.8	91.4	97.5	119.3		High	High	High	High	High	High	High	High	High	High	High	0.0003564	0.002489
32883	FALSE	High	[K].DVQPVEIPESVKR.[T]	1xTMT6plex [K12]; 1xTMT6plex [N-Term]	0.035309	0.0007351	0.451	1	1	1	D4B5I3	D4B5I3 [560-572]		1	1954.14	90.5	121	106.4	104.1	127.3	115.6	77.9	97.8	85	74.5	90.5	121	106.4	104.1	127.3	115.6	77.9	97.8	85	74.5		High	High	High	High	High	High	High	High	High	High	High	0.0003564	0.0162
32436	FALSE	High	[R].DVEEIQEFIK.[S]	1xTMT6plex [K10]; 1xTMT6plex [N-Term]	0.00693638	0.0007351	0.773	1	1	5	D4AIV8	D4AIV8 [474-483]		0	1707.96	93.8	97.2	104.2	151.4	167.8	115.7	76	83.7	57.8	52.4	93.8	97.2	104.2	151.4	167.8	115.7	76	83.7	57.8	52.4		High	High	High	High	High	High	High	High	High	High	High	0.0003564	0.002502
32377	FALSE	High	[K].DVDFELIKVDGK.[V]	2xTMT6plex [K8; K12]; 1xTMT6plex [N-Term]	0.000309037	0.0007351	1.385	1	1	2	D4B0F1	D4B0F1 [123-134]		1	2065.21	54.7	58	103.1	175.9	118.7	132.3	110.1	92.1	53.4	101.7	54.7	58	103.1	175.9	118.7	132.3	110.1	92.1	53.4	101.7		High	High	High	High	High	High	High	High	High	High	High	0.0003564	7.101e-05
32323	FALSE	High	[R].DVAVFEPGCR.[H]	1xCarbamidomethyl [C9]; 1xTMT6plex [N-Term]	0.00752284	0.0007351	0.757	1	1	2	D4AXR0	D4AXR0 [269-278]		0	1378.7	80.1	96.8	84.5	115.4	136.8	113.3	73.7	91.3	91.5	116.7	80.1	96.8	84.5	115.4	136.8	113.3	73.7	91.3	91.5	116.7		High	High	High	High	High	High	High	High	High	High	High	0.0003564	0.002749
32270	FALSE	High	[K].DVAQDPVLDTK.[A]	1xTMT6plex [K11]; 1xTMT6plex [N-Term]	0.00241238	0.0007351	0.981	1	1	1	D4AMD8	D4AMD8 [23-33]		0	1658.94	105	73	62.1	112.5	111.9	119.2	119	73.7	137.6	86	105	73	62.1	112.5	111.9	119.2	119	73.7	137.6	86		High	High	High	High	High	High	High	High	High	High	High	0.0003564	0.0007456
33773	FALSE	High	[R].EAAIDYIR.[R]	1xTMT6plex [N-Term]	0.0369334	0.0007351	0.442	1	1	1	D4ARN4	D4ARN4 [552-559]		0	1179.66	102.9	93.6	92.6	106.3	85.2	108.2	89.5	97.5	102.2	122.2	102.9	93.6	92.6	106.3	85.2	108.2	89.5	97.5	102.2	122.2		High	High	High	High	High	High	High	High	High	High	High	0.0003564	0.01707
26481	FALSE	High	[R].DLPYEIAPR.[R]	1xTMT6plex [N-Term]	0.00364049	0.0007351	0.9	1	1	1	D4B5Z2	D4B5Z2 [310-318]		0	1302.73	86.7	87.2	98.7	80.9	119.3	126.6	105.4	100.4	92.7	102	86.7	87.2	98.7	80.9	119.3	126.6	105.4	100.4	92.7	102		High	High	High	High	High	High	High	High	High	High	High	0.0003564	0.001199
43185	FALSE	High	[K].EQPFELLVPK.[Q]	1xTMT6plex [K10]; 1xTMT6plex [N-Term]	0.00690128	0.0007351	0.774	1	1	1	D4AR34	D4AR34 [740-749]		0	1657.99																					NoQuanValues	High	High	High	High	High	High	High	High	High	Not Found	High	0.0003564	0.002491
43448	FALSE	High	[R].EREIDFAGK.[G]	1xTMT6plex [K9]; 1xTMT6plex [N-Term]	0.0044604	0.0007351	0.86	1	1	1	D4AJB3	D4AJB3 [197-205]		1	1522.86	153.5	52.9	50.6	132.4	57.5	87.4	132.6	101.2	115.4	116.5	153.5	52.9	50.6	132.4	57.5	87.4	132.6	101.2	115.4	116.5		High	High	High	High	High	High	High	High	High	High	High	0.0003564	0.001508
49046	FALSE	High	[R].FIGDVVGSDPK.[I]	1xTMT6plex [K11]; 1xTMT6plex [N-Term]	0.0120545	0.0007351	0.664	1	1	3	D4ARZ8	D4ARZ8 [39-49]		0	1591.91	96.7	97.5	101.4	115.2	115.6	109.7	76.2	99.7	84.3	103.6	96.7	97.5	101.4	115.2	115.6	109.7	76.2	99.7	84.3	103.6		High	High	High	High	High	High	High	High	High	High	High	0.0003564	0.004703
49000	FALSE	High	[R].FLESDLKHIFPR.[G]	1xTMT6plex [K7]; 1xTMT6plex [N-Term]	0.00169014	0.0007351	1.051	1	1	2	D4AUE8	D4AUE8 [235-246]		1	1960.14	185	126.7	101.1	73.5	71.1	78.6	99	75.2	131.1	58.8	185	126.7	101.1	73.5	71.1	78.6	99	75.2	131.1	58.8		High	High	High	High	High	High	High	High	High	High	High	0.0003564	0.0004975
48969	FALSE	High	[K].FLEGIEYVSGPAAEK.[Y]	1xTMT6plex [K15]; 1xTMT6plex [N-Term]	0.00221271	0.0007351	0.998	1	1	2	D4B0L9	D4B0L9 [99-113]		0	2068.14	109.3	94.2	101.1	71.6	64.2	74	73.3	113.1	103.4	195.9	109.3	94.2	101.1	71.6	64.2	74	73.3	113.1	103.4	195.9		High	High	High	High	High	High	High	High	High	High	High	0.0003564	0.0006766
48962	FALSE	High	[K].FLEEAEKR.[N]	1xTMT6plex [K7]; 1xTMT6plex [N-Term]	0.01062	0.0007351	0.689	1	1	3	D4B4S8	D4B4S8 [318-325]		1	1479.86	101.3	63.3	45.7	144.1	81.9	80.5	127.4	107.6	119.9	128.3	101.3	63.3	45.7	144.1	81.9	80.5	127.4	107.6	119.9	128.3		High	High	High	High	High	High	High	High	High	High	High	0.0003564	0.004082
48688	FALSE	High	[K].FKEEEENLR.[K]	1xTMT6plex [K2]; 1xTMT6plex [N-Term]	0.0386305	0.0007351	0.433	1	1	1	D4AR53	D4AR53 [308-316]		1	1651.91	406.9	41.5	62.2	60.2	49.7	92.3	111.8	37.2	91.5	46.7	406.9	41.5	62.2	60.2	49.7	92.3	111.8	37.2	91.5	46.7		High	High	High	High	High	High	High	High	High	High	High	0.0003564	0.01793
48677	FALSE	High	[R].FKDIPVQEVK.[W]	2xTMT6plex [K2; K10]; 1xTMT6plex [N-Term]	0.00109701	0.0007351	1.136	1	1	1	D4AP87	D4AP87 [361-370]		1	1890.17	78.7	104.9	84.4	73	85.9	87.1	72.5	90.5	91.9	231.3	78.7	104.9	84.4	73	85.9	87.1	72.5	90.5	91.9	231.3		High	High	High	High	High	High	High	High	High	High	High	0.0003564	0.0003036
48537	FALSE	High	[K].FHPAPNNNQEFHK.[Y]	1xTMT6plex [K13]; 1xTMT6plex [N-Term]	0.000293704	0.0007351	1.395	1	1	3	D4ALQ5	D4ALQ5 [145-157]		0	2038.07	75.2	55.4	47.3	155	199.4	161.6	90.9	74	74	67.2	75.2	55.4	47.3	155	199.4	161.6	90.9	74	74	67.2		High	High	High	High	High	High	High	High	High	High	High	0.0003564	6.727e-05
48322	FALSE	High	[R].FGTEIITETISR.[V]	1xTMT6plex [N-Term]	0.000257305	0.0007351	1.421	1	1	7	D4AVB6	D4AVB6 [78-89]		0	1595.88	154.4	118.3	133	81.9	69.6	59.8	95.9	84.5	117.2	85.4	154.4	118.3	133	81.9	69.6	59.8	95.9	84.5	117.2	85.4		High	High	High	High	High	High	High	High	High	High	High	0.0003564	5.773e-05
48238	FALSE	High	[R].FGPQLPEELYSR.[W]	1xTMT6plex [N-Term]	0.00242467	0.0007351	0.98	1	1	5	D4AK12	D4AK12 [255-266]		0	1664.88	105.5	98.6	98.2	89.8	114	94.8	97.1	91.9	114.5	95.6	105.5	98.6	98.2	89.8	114	94.8	97.1	91.9	114.5	95.6		High	High	High	High	High	High	High	High	High	High	High	0.0003564	0.0007493
48158	FALSE	High	[R].FGLEGCETLVPGMK.[A]	1xCarbamidomethyl [C6]; 1xOxidation [M13]; 1xTMT6plex [K14]; 1xTMT6plex [N-Term]	0.000895055	0.0007351	1.176	1	1	3	D4AW11	D4AW11 [301-314]		0	2012.06	94.9	98.1	89	73.7	157	132.8	70.7	82.3	69.4	132	94.9	98.1	89	73.7	157	132.8	70.7	82.3	69.4	132		High	High	High	High	High	High	High	High	High	High	High	0.0003564	0.0002395
48125	FALSE	High	[K].FGGYEFFK.[K]	1xTMT6plex [K8]; 1xTMT6plex [N-Term]	0.0306881	0.0007351	0.479	1	1	2	D4AX22	D4AX22 [172-179]		0	1452.79	117.8	117.1	108.1	79	68.3	73.6	84.9	136.8	99.3	115.2	117.8	117.1	108.1	79	68.3	73.6	84.9	136.8	99.3	115.2		High	High	High	High	High	High	High	High	High	High	High	0.0003564	0.01378
48088	FALSE	High	[R].FGGDSEIFNGGMDQLQR.[F]	1xOxidation [M12]; 1xTMT6plex [N-Term]	0.00165612	0.0007351	1.055	1	1	1	D4ANU4	D4ANU4 [214-230]		0	2116	94.2	95.1	98	94	106.1	99.6	83.7	82.3	92.6	154.4	94.2	95.1	98	94	106.1	99.6	83.7	82.3	92.6	154.4		High	High	High	High	High	High	High	High	High	High	High	0.0003564	0.000484
48078	FALSE	High	[R].FGGALDGAAEEFTR.[A]	1xTMT6plex [N-Term]	3.04253e-06	0.0007351	2.293	1	1	3	D4B2R0	D4B2R0 [424-437]		0	1669.84	102.3	128.7	103.9	82.8	83.5	92.5	101	105.3	90.3	109.6	102.3	128.7	103.9	82.8	83.5	92.5	101	105.3	90.3	109.6		High	High	High	High	High	High	High	High	High	High	High	0.0003564	3.621e-07
47921	FALSE	High	[K].FFVGGNFK.[M]	1xTMT6plex [K8]; 1xTMT6plex [N-Term]	0.0296285	0.0007351	0.486	1	1	2	D4B4F4	D4B4F4 [5-12]		0	1373.8	69.9	86.1	81.2	115.9	34.5	45.1	52.7	203.7	92.4	218.6	69.9	86.1	81.2	115.9	34.5	45.1	52.7	203.7	92.4	218.6		High	High	High	High	High	High	High	High	High	High	High	0.0003564	0.01325
47898	FALSE	High	[K].FFSDKDQEGYDR.[A]	1xTMT6plex [K5]; 1xTMT6plex [N-Term]	0.00409153	0.0007351	0.877	1	1	1	D4AR72	D4AR72 [841-852]		1	1964.98	64.8	117.2	127.6	102.2	54.7	53	91.8	143.9	96.8	147.9	64.8	117.2	127.6	102.2	54.7	53	91.8	143.9	96.8	147.9		High	High	High	High	High	High	High	High	High	High	High	0.0003564	0.001367
47882	FALSE	High	[K].FFQDPPFEYK.[E]	1xTMT6plex [K10]; 1xTMT6plex [N-Term]	0.0103019	0.0007351	0.695	1	1	1	D4ARG6	D4ARG6 [467-476]		0	1775.94	159.9	113.6	77	66.7	91.5	66	67.5	95.8	133.2	128.9	159.9	113.6	77	66.7	91.5	66	67.5	95.8	133.2	128.9		High	High	High	High	High	High	High	High	High	High	High	0.0003564	0.003948
47771	FALSE	High	[K].FFDEHGIKVPQGSK.[R]	2xTMT6plex [K8; K14]; 1xTMT6plex [N-Term]	0.000733983	0.0007351	1.215	1	1	1	D4AMP3	D4AMP3 [219-232]		1	2276.3	63.4	68.7	71.6	100.3	156	210.2	74.6	83.5	79	92.7	63.4	68.7	71.6	100.3	156	210.2	74.6	83.5	79	92.7		High	High	High	High	High	High	High	High	High	High	High	0.0003564	0.0001917
47737	FALSE	High	[K].FEVPDDEKEVTAK.[Y]	2xTMT6plex [K8; K13]; 1xTMT6plex [N-Term]	0.000145518	0.0007351	1.533	1	1	1	D4ARQ3	D4ARQ3 [725-737]		1	2194.22	52.7	74.4	112.2	98.9	194.7	203.4	74.2	69.2	49.1	71.2	52.7	74.4	112.2	98.9	194.7	203.4	74.2	69.2	49.1	71.2		High	High	High	High	High	High	High	High	High	High	High	0.0003564	3.007e-05
47630	FALSE	High	[K].FEPELITK.[G]	1xTMT6plex [K8]; 1xTMT6plex [N-Term]	0.0286048	0.0007351	0.493	1	1	2	D4AX96	D4AX96 [565-572]		0	1434.86	106	108.9	116.3	67	111.7	101.5	112.8	86.6	103.2	86.1	106	108.9	116.3	67	111.7	101.5	112.8	86.6	103.2	86.1		High	High	High	High	High	High	High	High	High	High	High	0.0003564	0.01269
49098	FALSE	High	[K].FLGVPVPDVPYPR.[V]	1xTMT6plex [N-Term]	0.000309037	0.0007351	1.385	1	1	5	D4ALS6	D4ALS6 [161-173]		0	1684.96	118	110.3	149	78.8	103	101.8	99.6	108.9	76.3	54.3	118	110.3	149	78.8	103	101.8	99.6	108.9	76.3	54.3		High	High	High	High	High	High	High	High	High	High	High	0.0003564	7.122e-05
47624	FALSE	High	[K].FENLDEVLANPTDRR.[W]	1xTMT6plex [N-Term]	0.00432657	0.0007351	0.866	1	1	2	D4AQF1	D4AQF1 [658-672]		1	2018.05	83.9	81.1	91.2	78.2	106.9	129.8	84.4	74	95.5	175	83.9	81.1	91.2	78.2	106.9	129.8	84.4	74	95.5	175		High	High	High	High	High	High	High	High	High	High	High	0.0003564	0.001456
49139	FALSE	High	[K].FLKVEFPVDVR.[N]	1xTMT6plex [K3]; 1xTMT6plex [N-Term]	0.000112254	0.0007351	1.584	1	1	2	D4AWF5	D4AWF5 [853-863]		1	1807.09	131.7	91.4	114.3	107.8	40.9	26.8	90.1	138	137.5	121.5	131.7	91.4	114.3	107.8	40.9	26.8	90.1	138	137.5	121.5		High	High	High	High	High	High	High	High	High	High	High	0.0003564	2.236e-05
49390	FALSE	High	[K].FLSDTEIGQSR.[I]	1xTMT6plex [N-Term]	0.0252239	0.0007351	0.518	1	1	1	D4ANA1	D4ANA1 [603-613]		0	1481.78																					NoQuanValues	High	High	High	High	High	High	High	High	High	High	High	0.0003564	0.01101
50855	FALSE	High	[R].FSTVGGEKGSADSARDPR.[G]	1xTMT6plex [K8]; 1xTMT6plex [N-Term]	0.00642809	0.0007351	0.788	1	1	1	D4AQK8	D4AQK8 [78-95]		2	2295.21	109.9	77.4	81.8	80.9	88.4	154.5	121.9	67.7	108.2	109.3	109.9	77.4	81.8	80.9	88.4	154.5	121.9	67.7	108.2	109.3		High	High	High	High	High	High	High	High	High	High	High	0.0003564	0.002288
50686	FALSE	High	[K].FSLKPVVPELEK.[L]	2xTMT6plex [K4; K12]; 1xTMT6plex [N-Term]	3.81644e-05	0.0007351	1.796	1	1	7	D4B401	D4B401 [76-87]		0	2073.29	123.4	120.1	117.2	134.5	46.1	42.8	89.7	121.3	84.9	120	123.4	120.1	117.2	134.5	46.1	42.8	89.7	121.3	84.9	120		High	High	High	High	High	High	High	High	High	High	High	0.0003564	6.5e-06
50645	FALSE	High	[R].FSGTIKLPTVPRPR.[M]	1xTMT6plex [K6]; 1xTMT6plex [N-Term]	0.00726041	0.0007351	0.764	1	1	1	D4B5C6	D4B5C6 [339-352]		1	2027.25	124.1	126.5	105.2	81.7	74.4	113.1	112.7	85.2	102.9	74.2	124.1	126.5	105.2	81.7	74.4	113.1	112.7	85.2	102.9	74.2		High	High	High	High	High	High	High	High	High	High	High	0.0003564	0.002637
50586	FALSE	High	[K].FSEGDYDAIHPNIR.[G]	1xTMT6plex [N-Term]	6.18896e-05	0.0007351	1.701	1	1	3	D4AVZ4	D4AVZ4 [820-833]		0	1862.92	107.4	84.3	84.2	103.6	96.8	130.5	109.6	84.6	103	96	107.4	84.3	84.2	103.6	96.8	130.5	109.6	84.6	103	96		High	High	High	High	High	High	High	High	High	High	High	0.0003564	1.135e-05
50574	FALSE	High	[R].FSDNILVK.[L]	1xTMT6plex [K8]; 1xTMT6plex [N-Term]	0.0335856	0.0007351	0.461	1	1	2	D4ARK5	D4ARK5 [246-253]		0	1393.85	115.6	121.8	108.8	98.8	55.8	48.1	103.5	117.1	112.7	117.8	115.6	121.8	108.8	98.8	55.8	48.1	103.5	117.1	112.7	117.8		High	High	High	High	High	High	High	High	High	High	High	0.0003564	0.01531
50568	FALSE	High	[K].FSDKDIQKDIK.[H]	3xTMT6plex [K4; K8; K11]; 1xTMT6plex [N-Term]	0.00930858	0.0007351	0.715	1	1	1	D4ALR8	D4ALR8 [237-247]		2	2253.36	104.3	114.6	92.5	72.3	58.5	48.3	105.9	127	127.6	148.9	104.3	114.6	92.5	72.3	58.5	48.3	105.9	127	127.6	148.9		High	High	High	High	High	High	High	High	High	High	High	0.0003564	0.003508
50399	FALSE	High	[K].FRDALVEAVK.[Q]	1xTMT6plex [K10]; 1xTMT6plex [N-Term]	6.03347e-05	0.0007351	1.706	1	1	1	D4B0E0	D4B0E0 [297-306]		1	1605.97	107	98.4	133.4	87.9	55.3	47.7	87.1	159.6	91.6	131.9	107	98.4	133.4	87.9	55.3	47.7	87.1	159.6	91.6	131.9		High	High	High	High	High	High	High	High	High	High	High	0.0003564	1.098e-05
50370	FALSE	High	[R].FQTNPIKR.[I]	1xTMT6plex [K7]; 1xTMT6plex [N-Term]	0.0302295	0.0007351	0.482	1	1	2	D4AP79	D4AP79 [1188-1195]		1	1461.89	95.4	83.2	48.9	122.8	66.5	80.9	187.8	51	191.2	72.3	95.4	83.2	48.9	122.8	66.5	80.9	187.8	51	191.2	72.3		High	High	High	High	High	High	High	High	High	High	High	0.0003564	0.01355
50332	FALSE	High	[K].FQPIDLPNRQWPSK.[T]	1xTMT6plex [K14]; 1xTMT6plex [N-Term]	0.0132727	0.0007351	0.645	1	1	1	D4B0A2	D4B0A2 [14-27]		1	2184.23	120.5	113	90	80.4	81.5	104	89.3	104.1	116.7	100.5	120.5	113	90	80.4	81.5	104	89.3	104.1	116.7	100.5		High	High	High	High	High	High	High	High	High	High	High	0.0003564	0.005249
49988	FALSE	High	[R].FPGYDIESK.[E]	1xTMT6plex [K9]; 1xTMT6plex [N-Term]	0.0231526	0.0007351	0.535	1	1	2	D4B564	D4B564 [183-191]		0	1513.83	35.8	37.6	70.8	188.9	247.9	251.6	37.3	52	31.9	46.3	35.8	37.6	70.8	188.9	247.9	251.6	37.3	52	31.9	46.3		High	High	High	High	High	High	High	High	High	High	High	0.0003564	0.009983
49878	FALSE	High	[R].FNVPDLEAIAK.[V]	1xTMT6plex [K11]; 1xTMT6plex [N-Term]	0.000147756	0.0007351	1.53	1	1	8	D4ARJ4	D4ARJ4 [102-112]		0	1674.98	162.4	129.3	97.4	144.6	79	51.9	80.3	87.9	95.4	71.8	162.4	129.3	97.4	144.6	79	51.9	80.3	87.9	95.4	71.8		High	High	High	High	High	High	High	High	High	High	High	0.0003564	3.055e-05
49755	FALSE	High	[K].FNGPFTTVPAPK.[L]	1xTMT6plex [K12]; 1xTMT6plex [N-Term]	0.000257305	0.0007351	1.421	1	1	5	D4AZD7	D4AZD7 [52-63]		0	1734	132	123.9	123.7	86	78.1	76.4	88.5	96.2	87.7	107.4	132	123.9	123.7	86	78.1	76.4	88.5	96.2	87.7	107.4		High	High	High	High	High	High	High	High	High	High	High	0.0003564	5.756e-05
49748	FALSE	High	[K].FNGASTILPQLASPAK.[T]	1xTMT6plex [K16]; 1xTMT6plex [N-Term]	0.040605	0.0007351	0.423	1	1	1	D4B302	D4B302 [376-391]		0	2073.21																					NoQuanValues	High	High	High	High	High	High	High	High	High	High	High	0.0003564	0.01902
49483	FALSE	High	[K].FLVDADGKVVGR.[W]	1xTMT6plex [K8]; 1xTMT6plex [N-Term]	1.7831e-06	0.0007351	2.398	1	1	4	D4B005	D4B005 [136-147]		1	1734.03	143.6	107.7	106.2	128.1	81	73.3	77	98.8	103.9	80.3	143.6	107.7	106.2	128.1	81	73.3	77	98.8	103.9	80.3		High	High	High	High	High	High	High	High	High	High	High	0.0003564	1.964e-07
49482	FALSE	High	[K].FLVDADGK.[V]	1xTMT6plex [K8]; 1xTMT6plex [N-Term]	0.0144664	0.0007351	0.628	1	1	2	D4B005	D4B005 [136-143]		0	1322.77	92.4	93.2	97.2	186.6	68.9	88.6	72.4	109.8	98.2	92.8	92.4	93.2	97.2	186.6	68.9	88.6	72.4	109.8	98.2	92.8		High	High	High	High	High	High	High	High	High	High	High	0.0003564	0.005807
49470	FALSE	High	[K].FLTTPPVKK.[I]	2xTMT6plex [K8; K9]; 1xTMT6plex [N-Term]	0.00229284	0.0007351	0.991	1	1	1	D4B2I1	D4B2I1 [89-97]		1	1718.12	93.7	124.1	118.1	89	64	61.7	158.6	89.6	84.3	116.8	93.7	124.1	118.1	89	64	61.7	158.6	89.6	84.3	116.8		High	High	High	High	High	High	High	High	High	High	High	0.0003564	0.000703
49402	FALSE	High	[R].FLSGPIVQR.[Y]	1xTMT6plex [N-Term]	0.0108375	0.0007351	0.685	1	1	2	D4AZM5	D4AZM5 [645-653]		0	1245.75	103.4	112.8	125.5	71.9	91.5	112.9	98.4	92.7	81.9	109	103.4	112.8	125.5	71.9	91.5	112.9	98.4	92.7	81.9	109		High	High	High	High	High	High	High	High	High	High	High	0.0003564	0.004178
49396	FALSE	High	[K].FISENPEKVK.[K]	2xTMT6plex [K8; K10]; 1xTMT6plex [N-Term]	0.00214625	0.0007351	1.004	1	1	1	D4AQT6	D4AQT6 [209-218]		1	1878.13	83.7	115	115.9	90.8	120.7	108.7	94.2	79.4	114.8	77	83.7	115	115.9	90.8	120.7	108.7	94.2	79.4	114.8	77		High	High	High	High	High	High	High	High	High	High	High	0.0003564	0.0006527
49394	FALSE	High	[K].FISENPEK.[V]	1xTMT6plex [K8]; 1xTMT6plex [N-Term]	0.0123639	0.0007351	0.659	1	1	3	D4AQT6	D4AQT6 [209-216]		0	1421.8	170.9	54	58.3	70.4	65.1	66.1	142.5	63.8	237.2	71.7	170.9	54	58.3	70.4	65.1	66.1	142.5	63.8	237.2	71.7		High	High	High	High	High	High	High	High	High	High	High	0.0003564	0.004859
49268	FALSE	High	[R].FLPGLISGEK.[I]	1xTMT6plex [K10]; 1xTMT6plex [N-Term]	0.00396875	0.0007351	0.883	1	1	6	D4AXG9	D4AXG9 [152-161]		0	1518.93	137	117.5	144.8	88.1	86.1	94.3	63	105.8	64.4	98.9	137	117.5	144.8	88.1	86.1	94.3	63	105.8	64.4	98.9		High	High	High	High	High	High	High	High	High	High	High	0.0003564	0.001322
47536	FALSE	High	[K].FEFTPEGISKR.[A]	1xTMT6plex [K10]; 1xTMT6plex [N-Term]	0.000108878	0.0007351	1.59	1	1	7	D4AZZ3	D4AZZ3 [616-626]		1	1769	100.7	93	92.1	127.5	90.8	106.3	103.4	107.2	88.3	90.6	100.7	93	92.1	127.5	90.8	106.3	103.4	107.2	88.3	90.6		High	High	High	High	High	High	High	High	High	High	High	0.0003564	2.165e-05
47534	FALSE	High	[K].FEFTPEGISK.[R]	1xTMT6plex [K10]; 1xTMT6plex [N-Term]	0.00398896	0.0007351	0.882	1	1	6	D4AZZ3	D4AZZ3 [616-625]		0	1612.9	101.1	90.3	112.8	116	95.9	112.2	96.2	101.8	84.6	89.2	101.1	90.3	112.8	116	95.9	112.2	96.2	101.8	84.6	89.2		High	High	High	High	High	High	High	High	High	High	High	0.0003564	0.001327
47502	FALSE	High	[R].FEELCQDLFR.[S]	1xCarbamidomethyl [C5]; 1xTMT6plex [N-Term]	0.0396058	0.0007351	0.428	1	1	1	D4AIX1	D4AIX1 [300-309]		0	1585.79	92.7	76.4	120.2	94.6	117.6	110.7	120.9	149.2	117.5		92.7	76.4	120.2	94.6	117.6	110.7	120.9	149.2	117.5			High	High	High	High	High	High	High	High	High	Not Found	High	0.0003564	0.01847
46359	FALSE	High	[K].EWNDLFAK.[Y]	1xTMT6plex [K8]; 1xTMT6plex [N-Term]	0.0309975	0.0007351	0.477	1	1	2	D4AZZ3	D4AZZ3 [278-285]		0	1480.82	85.3	105.3	106.2	154.9	63.9	61.4	72	135.2	102	113.8	85.3	105.3	106.2	154.9	63.9	61.4	72	135.2	102	113.8		High	High	High	High	High	High	High	High	High	High	High	0.0003564	0.01396
46337	FALSE	High	[R].EWLDPLLEGK.[I]	1xTMT6plex [K10]; 1xTMT6plex [N-Term]	0.000780188	0.0007351	1.203	1	1	3	D4AIG8	D4AIG8 [156-165]		0	1657.96	130.6	129.7	106	100.6	51.8	57.6	101.8	113	149.4	59.5	130.6	129.7	106	100.6	51.8	57.6	101.8	113	149.4	59.5		High	High	High	High	High	High	High	High	High	High	High	0.0003564	0.0002054
46237	FALSE	High	[K].EVVSEPVKEEAKPEPAAEPK.[A]	3xTMT6plex [K8; K12; K20]; 1xTMT6plex [N-Term]	4.20388e-05	0.0007351	1.777	1	1	2	D4B4D6	D4B4D6 [95-114]		1	3079.77	81.4	103.2	122.3	87.3	148.4	105.6	82.8	97	71.8	100.2	81.4	103.2	122.3	87.3	148.4	105.6	82.8	97	71.8	100.2		High	High	High	High	High	High	High	High	High	High	High	0.0003564	7.271e-06
46226	FALSE	High	[K].EVVPATDGQLGYKAPGLVK.[S]	2xTMT6plex [K13; K19]; 1xTMT6plex [N-Term]	0.0041333	0.0007351	0.875	1	1	2	D4B5E7	D4B5E7 [68-86]		1	2629.55	84.8	92.3	111.8	141	215.6	128.5	41.4	80.9	46.8	56.9	84.8	92.3	111.8	141	215.6	128.5	41.4	80.9	46.8	56.9		High	High	High	High	High	High	High	High	High	High	High	0.0003564	0.001385
46195	FALSE	High	[K].EVVEEFEKVVGEK.[-]	2xTMT6plex [K8; K13]; 1xTMT6plex [N-Term]	3.17756e-05	0.0007351	1.832	1	1	2	D4ALU8	D4ALU8 [338-350]		1	2208.27	94	112.5	104.3	90.1	161.5	144.9	71.7	71.2	71.7	78.1	94	112.5	104.3	90.1	161.5	144.9	71.7	71.2	71.7	78.1		High	High	High	High	High	High	High	High	High	High	High	0.0003564	5.287e-06
46124	FALSE	High	[K].EVTDKPSMIK.[I]	2xTMT6plex [K5; K10]; 1xTMT6plex [N-Term]	0.0044831	0.0007351	0.859	1	1	2	D4AZZ3	D4AZZ3 [204-213]		0	1835.09	63.1	83.5	82.2	154.3	134.1	80.9	70.9	129.2	82.8	118.9	63.1	83.5	82.2	154.3	134.1	80.9	70.9	129.2	82.8	118.9		High	High	High	High	High	High	High	High	High	High	High	0.0003564	0.00152
45758	FALSE	High	[K].EVIEVIEQRDDR.[L]	1xTMT6plex [N-Term]	0.000262596	0.0007351	1.417	1	1	2	D4ANK0	D4ANK0 [50-61]		1	1729.93	84.5	80.1	94.1	100.7	129.3	114.7	98.1	97.7	77.6	123.3	84.5	80.1	94.1	100.7	129.3	114.7	98.1	97.7	77.6	123.3		High	High	High	High	High	High	High	High	High	High	High	0.0003564	5.903e-05
45358	FALSE	High	[R].EVELIERR.[W]	1xTMT6plex [N-Term]	0.0128102	0.0007351	0.652	1	1	3	D4B1I8	D4B1I8 [129-136]		1	1272.75	111.8	75.6	53	98.1	71.2	77.6	123.2	102.1	159.1	128.3	111.8	75.6	53	98.1	71.2	77.6	123.2	102.1	159.1	128.3		High	High	High	High	High	High	High	High	High	High	High	0.0003564	0.005051
45271	FALSE	High	[R].EVDIGIPDPTGR.[L]	1xTMT6plex [N-Term]	0.00201926	0.0007351	1.016	1	1	1	D4B4C2	D4B4C2 [475-486]		0	1497.81	105.3	82.7	110.2	86.4	126.5	229.6	93.5	75.8	90.1		105.3	82.7	110.2	86.4	126.5	229.6	93.5	75.8	90.1			High	High	High	High	High	High	High	High	High	Not Found	High	0.0003564	0.0006079
45180	FALSE	High	[R].EVAPVLVEHK.[T]	1xTMT6plex [K10]; 1xTMT6plex [N-Term]	0.000124914	0.0007351	1.563	1	1	3	D4B2Q9	D4B2Q9 [559-568]		0	1578.96	87.2	101.5	123.6	87.3	81.7	67.8	103.8	113.3	81.2	152.7	87.2	101.5	123.6	87.3	81.7	67.8	103.8	113.3	81.2	152.7		High	High	High	High	High	High	High	High	High	High	High	0.0003564	2.525e-05
44791	FALSE	High	[R].ETINEGINEIAK.[M]	1xTMT6plex [K12]; 1xTMT6plex [N-Term]	1.26493e-05	0.0007351	2.013	1	1	3	D4AKC9	D4AKC9 [190-201]		0	1789.01	77.7	89.1	97.1	122.1	151.6	174	78.4	71.2	62.9	75.8	77.7	89.1	97.1	122.1	151.6	174	78.4	71.2	62.9	75.8		High	High	High	High	High	High	High	High	High	High	High	0.0003564	1.843e-06
44708	FALSE	High	[K].ETGSLVDGVVR.[I]	1xTMT6plex [N-Term]	0.000961119	0.0007351	1.162	1	1	2	D4AJY4	D4AJY4 [237-247]		0	1360.76	88.7	94.2	116.1	90.8	120.7	115	96.7	86.8	81.5	109.7	88.7	94.2	116.1	90.8	120.7	115	96.7	86.8	81.5	109.7		High	High	High	High	High	High	High	High	High	High	High	0.0003564	0.0002598
44686	FALSE	High	[K].ETGKSELLTPPLDGTILEGVTR.[D]	1xTMT6plex [K4]; 1xTMT6plex [N-Term]	1.69004e-07	0.0007351	2.861	1	1	3	D4B2E4	D4B2E4 [277-298]		1	2784.58	128.6	109.6	124.4	87.9	91.8	86.9	77.1	110.8	121.5	61.4	128.6	109.6	124.4	87.9	91.8	86.9	77.1	110.8	121.5	61.4		High	High	High	High	High	High	High	High	High	High	High	0.0003564	1.322e-08
44105	FALSE	High	[R].ESLIDGIKR.[A]	1xTMT6plex [K8]; 1xTMT6plex [N-Term]	0.00178735	0.0007351	1.04	1	1	12	D4AW94	D4AW94 [171-179]		1	1488.91	89.5	108.4	112.6	84.2	89.8	78.8	95.4	116.5	105.2	119.6	89.5	108.4	112.6	84.2	89.8	78.8	95.4	116.5	105.2	119.6		High	High	High	High	High	High	High	High	High	High	High	0.0003564	0.0005311
44103	FALSE	High	[R].ESLIDGIK.[R]	1xTMT6plex [K8]; 1xTMT6plex [N-Term]	0.0103543	0.0007351	0.694	1	1	4	D4AW94	D4AW94 [171-178]		0	1332.81	95.1	112.2	111	80.2	78.4	68.6	93.5	117.3	131.3	112.4	95.1	112.2	111	80.2	78.4	68.6	93.5	117.3	131.3	112.4		High	High	High	High	High	High	High	High	High	High	High	0.0003564	0.003959
78796	FALSE	High	[K].IDGVDVVWR.[Q]	1xTMT6plex [N-Term]	0.0114589	0.0007351	0.674	1	1	1	D4AY29	D4AY29 [607-615]		0	1287.73																					NoQuanValues	High	High	High	High	High	High	High	High	High	High	High	0.0003564	0.004452
43878	FALSE	High	[K].ESDTGLAPPHLWDVAADR.[Q]	1xTMT6plex [N-Term]	0.0382469	0.0007351	0.435	1	1	1	D4AQT2	D4AQT2 [71-88]		0	2179.1	98	103.2	82.4	131.2	172.3	156.6	70.3	100.2	85.7		98	103.2	82.4	131.2	172.3	156.6	70.3	100.2	85.7			High	High	High	High	High	High	High	High	High	Not Found	High	0.0003564	0.01777
43552	FALSE	High	[K].ERLDAIVK.[M]	1xTMT6plex [K8]; 1xTMT6plex [N-Term]	0.0274772	0.0007351	0.501	1	1	1	D4AXR6	D4AXR6 [103-110]		1	1401.88	93.2	101.4	77.6	91	60.1	63.9	103.8	120.5	147.1	141.3	93.2	101.4	77.6	91	60.1	63.9	103.8	120.5	147.1	141.3		High	High	High	High	High	High	High	High	High	High	High	0.0003564	0.01211
43538	FALSE	High	[R].ERHDGGFGIVHIK.[D]	1xTMT6plex [K13]; 1xTMT6plex [N-Term]	0.00498745	0.0007351	0.838	1	1	2	D4ASV8	D4ASV8 [155-167]		1	1923.1	109.1	139	154	61.1	68.7	42.1	133.1	80.6	97.5	115	109.1	139	154	61.1	68.7	42.1	133.1	80.6	97.5	115		High	High	High	High	High	High	High	High	High	High	High	0.0003564	0.001719
46513	FALSE	High	[K].EYIGREEPDVKT.[-]	1xTMT6plex [K11]; 1xTMT6plex [N-Term]	0.00633098	0.0007351	0.791	1	1	3	D4AMR1	D4AMR1 [526-537]		2	1894.03	72.2	92.5	101.4	141.3	120.5	99.6	89.4	99.6	74.8	108.7	72.2	92.5	101.4	141.3	120.5	99.6	89.4	99.6	74.8	108.7		High	High	High	High	High	High	High	High	High	High	High	0.0003564	0.002257
46601	FALSE	High	[R].EYSQISRPK.[K]	1xTMT6plex [K9]; 1xTMT6plex [N-Term]	0.00464529	0.0007351	0.852	1	1	2	D4AJP1	D4AJP1 [72-80]		0	1565.91	166.3	26.4	37.8	54.6	64.6	123.3	260.8	27.1	197.3	41.8	166.3	26.4	37.8	54.6	64.6	123.3	260.8	27.1	197.3	41.8		High	High	High	High	High	High	High	High	High	High	High	0.0003564	0.001584
46656	FALSE	High	[K].FAADAVTLK.[G]	1xTMT6plex [K9]; 1xTMT6plex [N-Term]	0.0075611	0.0007351	0.756	1	1	2	D4AX47	D4AX47 [313-321]		0	1393.85	106	129.5	160.7	59.4	68.5	60.1	104.6	93.4	112.5	105.2	106	129.5	160.7	59.4	68.5	60.1	104.6	93.4	112.5	105.2		High	High	High	High	High	High	High	High	High	High	High	0.0003564	0.002765
46726	FALSE	High	[R].FADQEEYERLK.[N]	1xTMT6plex [K11]; 1xTMT6plex [N-Term]	0.0108375	0.0007351	0.685	1	1	1	D4AZU7	D4AZU7 [2161-2171]		1	1886.01																					NoQuanValues	High	High	High	High	High	High	High	High	High	High	High	0.0003564	0.004183
47484	FALSE	High	[R].FEDSLPKLPVPTLEETGRR.[Y]	1xTMT6plex [K7]; 1xTMT6plex [N-Term]	0.00649365	0.0007351	0.786	1	1	2	D4AKM3	D4AKM3 [26-44]		2	2642.49	129.7	109.7	74.9	94.1	164.7	159.6	70.3	110.4	86.6		129.7	109.7	74.9	94.1	164.7	159.6	70.3	110.4	86.6			High	High	High	High	High	High	High	High	High	Not Found	High	0.0003564	0.002313
47475	FALSE	High	[R].FEDPVVKK.[D]	2xTMT6plex [K7; K8]; 1xTMT6plex [N-Term]	0.0221247	0.0007351	0.544	1	1	2	D4AQ97	D4AQ97 [81-88]		1	1649.02																					NoQuanValues	High	High	High	High	High	High	High	High	High	High	High	0.0003564	0.009456
47456	FALSE	High	[K].FEDENFKLR.[H]	1xTMT6plex [K7]; 1xTMT6plex [N-Term]	0.00291134	0.0007351	0.944	1	1	4	D4AY02	D4AY02 [114-122]		1	1655.92	93.6	85.4	167.3	68.5	114.9	132.8	122.9	68.5	79.1	66.9	93.6	85.4	167.3	68.5	114.9	132.8	122.9	68.5	79.1	66.9		High	High	High	High	High	High	High	High	High	High	High	0.0003564	0.0009264
47349	FALSE	High	[R].FDSSQDRGEFKTPIGIGK.[V]	2xTMT6plex [K11; K18]; 1xTMT6plex [N-Term]	0.00322269	0.0007351	0.924	1	1	1	D4B515	D4B515 [108-125]		2	2669.49	79.2	83.8	95	127.7	116.9	183.3	94.1	80.8	69.3	69.8	79.2	83.8	95	127.7	116.9	183.3	94.1	80.8	69.3	69.8		High	High	High	High	High	High	High	High	High	High	High	0.0003564	0.001038
47348	FALSE	High	[R].FDSSQDRGEFK.[T]	1xTMT6plex [K11]; 1xTMT6plex [N-Term]	0.00841085	0.0007351	0.735	1	1	1	D4B515	D4B515 [108-118]		1	1773.92	69.3	48.8	60.9	249.3	106.4	142.3	88.9	73.8	59.1	101.2	69.3	48.8	60.9	249.3	106.4	142.3	88.9	73.8	59.1	101.2		High	High	High	High	High	High	High	High	High	High	High	0.0003564	0.003113
47326	FALSE	High	[R].FDREVDIGIPDPTGR.[L]	1xTMT6plex [N-Term]	1.45124e-05	0.0007351	1.986	1	1	2	D4B4C2	D4B4C2 [472-486]		1	1916.01	105	87.2	128.4	76.7	93.6	143.2	105.7	79.8	77.1	103.3	105	87.2	128.4	76.7	93.6	143.2	105.7	79.8	77.1	103.3		High	High	High	High	High	High	High	High	High	High	High	0.0003564	2.155e-06
47314	FALSE	High	[K].FDPSDFVSSK.[K]	1xTMT6plex [K10]; 1xTMT6plex [N-Term]	0.00683161	0.0007351	0.776	1	1	1	D4AU06	D4AU06 [199-208]		0	1586.85	55.2	67.8	67.3	62.7	233.4	296.9	43.6	54.8	35.8	82.4	55.2	67.8	67.3	62.7	233.4	296.9	43.6	54.8	35.8	82.4		High	High	High	High	High	High	High	High	High	High	High	0.0003564	0.002466
47199	FALSE	High	[R].FDHGYPTPTLER.[E]	1xTMT6plex [N-Term]	0.00116604	0.0007351	1.124	1	1	3	D4AV93	D4AV93 [381-392]		0	1661.85	106.9	80.1	88.7	91.4	111.4	141	111.2	77.9	97.7	93.8	106.9	80.1	88.7	91.4	111.4	141	111.2	77.9	97.7	93.8		High	High	High	High	High	High	High	High	High	High	High	0.0003564	0.0003254
47166	FALSE	High	[R].FDFNEEQMAVEK.[L]	1xOxidation [M8]; 1xTMT6plex [K12]; 1xTMT6plex [N-Term]	0.0044604	0.0007351	0.86	1	1	9	D4AX47	D4AX47 [294-305]		0	1960.97	74.5	77.1	102.6	129.8	155.7	142.5	79.5	90.8	69.2	78.1	74.5	77.1	102.6	129.8	155.7	142.5	79.5	90.8	69.2	78.1		High	High	High	High	High	High	High	High	High	High	High	0.0003564	0.001512
43234	FALSE	High	[R].EQRELAESVIAK.[I]	1xTMT6plex [K12]; 1xTMT6plex [N-Term]	4.9206e-07	0.0007351	2.651	1	1	2	D4AQM5	D4AQM5 [186-197]		1	1831.07	105.2	130.2	120	65.1	88.3	68.1	107.6	87.6	124.5	103.5	105.2	130.2	120	65.1	88.3	68.1	107.6	87.6	124.5	103.5		High	High	High	High	High	High	High	High	High	High	High	0.0003564	4.505e-08
47165	FALSE	High	[R].FDFNEEQMAVEK.[L]	1xTMT6plex [K12]; 1xTMT6plex [N-Term]	0.00125847	0.0007351	1.109	1	1	3	D4AX47	D4AX47 [294-305]		0	1944.98	82	89.9	98.2	103.3	154.2	177.2	73.9	90.5	70.7	60.1	82	89.9	98.2	103.3	154.2	177.2	73.9	90.5	70.7	60.1		High	High	High	High	High	High	High	High	High	High	High	0.0003564	0.0003554
47111	FALSE	High	[R].FDDKPDYSYLR.[K]	1xTMT6plex [K4]; 1xTMT6plex [N-Term]	0.0276157	0.0007351	0.5	1	1	1	D4B4Q9	D4B4Q9 [263-273]		0	1876.98	94.6	76.6	112.7	76.7	114.4	149.8	104.6	81.7	79.9	109	94.6	76.6	112.7	76.7	114.4	149.8	104.6	81.7	79.9	109		High	High	High	High	High	High	High	High	High	High	High	0.0003564	0.01223
47108	FALSE	High	[K].FDDEITPVTIK.[T]	1xTMT6plex [K11]; 1xTMT6plex [N-Term]	0.00845362	0.0007351	0.734	1	1	5	D4AZD7	D4AZD7 [230-240]		0	1735.99	84.3	92.5	196.9	102.5	135.9	151.4	69.2	73	41.2	53.1	84.3	92.5	196.9	102.5	135.9	151.4	69.2	73	41.2	53.1		High	High	High	High	High	High	High	High	High	High	High	0.0003564	0.003133
47096	FALSE	High	[R].FDAYLDAENKVNR.[M]	1xTMT6plex [K10]; 1xTMT6plex [N-Term]	0.00269771	0.0007351	0.959	1	1	1	D4AM72	D4AM72 [260-272]		1	2013.08	72.9	94.1	99.3	108.7	147.1	153.2	91.6	81	78.6	73.3	72.9	94.1	99.3	108.7	147.1	153.2	91.6	81	78.6	73.3		High	High	High	High	High	High	High	High	High	High	High	0.0003564	0.0008466
47082	FALSE	High	[K].FDAIIDGAGGEVVEK.[G]	1xTMT6plex [K15]; 1xTMT6plex [N-Term]	0.000574944	0.0007351	1.263	1	1	1	D4AMB1	D4AMB1 [249-263]		0	1978.09	112.9	76.9	108.5	95.7	134.4	202.9	99	87.9	81.8		112.9	76.9	108.5	95.7	134.4	202.9	99	87.9	81.8			High	High	High	High	High	High	High	High	High	Not Found	High	0.0003564	0.0001445
46983	FALSE	High	[K].FAVPGGLIGVGTR.[I]	1xTMT6plex [N-Term]	0.00149599	0.0007351	1.075	1	1	2	D4AXY9	D4AXY9 [375-387]		0	1472.88	107.5	90.8	96.5	86.4	80.1	87.4	93.6	86.9	91.5	179.4	107.5	90.8	96.5	86.4	80.1	87.4	93.6	86.9	91.5	179.4		High	High	High	High	High	High	High	High	High	High	High	0.0003564	0.0004308
46973	FALSE	High	[R].FAVANPIHPDVFPGVR.[K]	1xTMT6plex [N-Term]	0.0262607	0.0007351	0.51	1	1	1	D4B5K1	D4B5K1 [169-184]		0	1965.09	102.6	100.3	110.2	93.2	99.2	104.1	84.3	95.2	73.6	137.2	102.6	100.3	110.2	93.2	99.2	104.1	84.3	95.2	73.6	137.2		High	High	High	High	High	High	High	High	High	High	High	0.0003564	0.01152
46879	FALSE	High	[K].FAPIRESQVSR.[A]	1xTMT6plex [N-Term]	0.000289254	0.0007351	1.398	1	1	1	D4AUM3	D4AUM3 [61-71]		1	1518.86	67.3	97.2	85	170	60.2	93.7	60.5	141.6	87	137.6	67.3	97.2	85	170	60.2	93.7	60.5	141.6	87	137.6		High	High	High	High	High	High	High	High	High	High	High	0.0003564	6.601e-05
46840	FALSE	High	[K].FALPTEGDIMK.[F]	1xOxidation [M10]; 1xTMT6plex [K11]; 1xTMT6plex [N-Term]	0.0142482	0.0007351	0.631	1	1	2	D4B4I2	D4B4I2 [390-400]		0	1695.94	100.2	97.2	114	104.7	122	108.1	85.7	115	101.5	51.6	100.2	97.2	114	104.7	122	108.1	85.7	115	101.5	51.6		High	High	High	High	High	High	High	High	High	High	High	0.0003564	0.005694
46737	FALSE	High	[K].FAEAKLEDLK.[I]	2xTMT6plex [K5; K10]; 1xTMT6plex [N-Term]	0.000488553	0.0007351	1.295	1	1	1	D4AZ71	D4AZ71 [481-490]		1	1851.12	108.7	122.8	125.7	83.3	43.3	31.5	89.1	145.6	133.5	116.6	108.7	122.8	125.7	83.3	43.3	31.5	89.1	145.6	133.5	116.6		High	High	High	High	High	High	High	High	High	High	High	0.0003564	0.0001202
47122	FALSE	High	[R].FDDPNLGPDELRR.[Q]	1xTMT6plex [N-Term]	0.000457281	0.0007351	1.308	1	1	1	D4AZT7	D4AZT7 [505-517]		1	1772.91	102.2	108.2	101	97.6	112.7	107.8	95.9	78.8	93.4	102.5	102.2	108.2	101	97.6	112.7	107.8	95.9	78.8	93.4	102.5		High	High	High	High	High	High	High	High	High	High	High	0.0003564	0.0001112
50930	FALSE	High	[K].FTDQGQGKVDELK.[Q]	2xTMT6plex [K8; K13]; 1xTMT6plex [N-Term]	0.00828386	0.0007351	0.738	1	1	1	D4B554	D4B554 [24-36]		1	2152.22																					NoQuanValues	High	High	High	High	High	High	High	High	High	High	High	0.0003564	0.003072
26410	FALSE	High	[K].DIPRNELVIR.[V]	1xTMT6plex [N-Term]	0.00162278	0.0007351	1.059	1	1	2	D4B5L0	D4B5L0 [350-359]		1	1453.87	54.7	60.9	66.2	125.1	181.1	241.7	71.7	69.4	69.5	59.8	54.7	60.9	66.2	125.1	181.1	241.7	71.7	69.4	69.5	59.8		High	High	High	High	High	High	High	High	High	High	High	0.0003564	0.0004728
26326	FALSE	High	[K].DLPESATNEDLDLIK.[S]	1xTMT6plex [K15]; 1xTMT6plex [N-Term]	0.00285277	0.0007351	0.948	1	1	1	D4B4P2	D4B4P2 [39-53]		0	2131.15	81.6	93.6	100.2	81.1	94	110.3	91	67.7	93.2	187.2	81.6	93.6	100.2	81.1	94	110.3	91	67.7	93.2	187.2		High	High	High	High	High	High	High	High	High	High	High	0.0003564	0.0009067
7805	FALSE	High	[R].AIFSETVK.[N]	1xTMT6plex [K8]; 1xTMT6plex [N-Term]	0.0115756	0.0007351	0.672	1	1	1	D4AS46	D4AS46 [139-146]		0	1352.82	114.4	142.8	227	42.2	70.4	43.6	94.4	86.2	109.9	69.1	114.4	142.8	227	42.2	70.4	43.6	94.4	86.2	109.9	69.1		High	High	High	High	High	High	High	High	High	High	High	0.0003564	0.004497
7779	FALSE	High	[R].ALFEAIEREQALR.[G]	1xTMT6plex [N-Term]	7.58616e-05	0.0007351	1.661	1	1	1	D4B0G4	D4B0G4 [406-418]		1	1775	145.3	176.5	96.6	79.8	81	77.1	68.2	78.9	92.9	103.8	145.3	176.5	96.6	79.8	81	77.1	68.2	78.9	92.9	103.8		High	High	High	High	High	High	High	High	High	High	High	0.0003564	1.424e-05
7778	FALSE	High	[R].ALFEAIER.[E]	1xTMT6plex [N-Term]	0.0184451	0.0007351	0.58	1	1	2	D4B0G4	D4B0G4 [406-413]		0	1177.68	119	141.5	113.4	107.2	81.4	79	76.6	102.5	92.6	86.9	119	141.5	113.4	107.2	81.4	79	76.6	102.5	92.6	86.9		High	High	High	High	High	High	High	High	High	High	High	0.0003564	0.007656
7776	FALSE	High	[K].ALFDIQVK.[R]	1xTMT6plex [K8]; 1xTMT6plex [N-Term]	0.0261289	0.0007351	0.511	1	1	1	D4AZ32	D4AZ32 [771-778]		0	1391.87	117.7	121.7	98	107.3	79.7	69.4	80	88.2	119.8	118.3	117.7	121.7	98	107.3	79.7	69.4	80	88.2	119.8	118.3		High	High	High	High	High	High	High	High	High	High	High	0.0003564	0.01146
7694	FALSE	High	[K].AIELDPSYVK.[A]	1xTMT6plex [K10]; 1xTMT6plex [N-Term]	0.0114589	0.0007351	0.674	1	1	2	D4ASA4	D4ASA4 [69-78]		0	1592.93	73.6	92	100.3	88.2	102.7	114.9	90.9	109.9	85.7	141.8	73.6	92	100.3	88.2	102.7	114.9	90.9	109.9	85.7	141.8		High	High	High	High	High	High	High	High	High	High	High	0.0003564	0.004456
7600	FALSE	High	[K].ALDVLIQR.[Y]	1xTMT6plex [N-Term]	0.0274772	0.0007351	0.501	1	1	2	D4AJL7	D4AJL7 [179-186]		0	1156.73	104.7	99.9	131.4	83.6	82.5	79	79.7	118.4	92.7	128.1	104.7	99.9	131.4	83.6	82.5	79	79.7	118.4	92.7	128.1		High	High	High	High	High	High	High	High	High	High	High	0.0003564	0.01209
7533	FALSE	High	[K].ALDLENIR.[F]	1xTMT6plex [N-Term]	0.0288937	0.0007351	0.491	1	1	3	D4B2M3	D4B2M3 [13-20]		0	1172.68	101.3	110.2	101.5	94.6	77.4	65.9	90.8	131.7	120.8	105.7	101.3	110.2	101.5	94.6	77.4	65.9	90.8	131.7	120.8	105.7		High	High	High	High	High	High	High	High	High	High	High	0.0003564	0.01284
7521	FALSE	High	[R].ALDKALVDHLAK.[E]	2xTMT6plex [K4; K12]; 1xTMT6plex [N-Term]	0.0360222	0.0007351	0.447	1	1	1	D4AZM5	D4AZM5 [234-245]		1	1981.24	155.8	160.9	151.6	43	91	60.8	82.8	66.5	102.6	84.9	155.8	160.9	151.6	43	91	60.8	82.8	66.5	102.6	84.9		High	High	High	High	High	High	High	High	High	High	High	0.0003564	0.01661
7483	FALSE	High	[R].AIDDGVNAVK.[A]	1xTMT6plex [K10]; 1xTMT6plex [N-Term]	0.000904207	0.0007351	1.174	1	1	1	D4AIR8	D4AIR8 [484-493]		0	1459.85	90.9	62.6	66	160	118.6	114	112.1	83.4	87.1	105.2	90.9	62.6	66	160	118.6	114	112.1	83.4	87.1	105.2		High	High	High	High	High	High	High	High	High	High	High	0.0003564	0.0002435
7390	FALSE	High	[K].ALAPEYEKAATELK.[S]	2xTMT6plex [K8; K14]; 1xTMT6plex [N-Term]	0.00388895	0.0007351	0.887	1	1	1	D4B2L8	D4B2L8 [64-77]		1	2221.3	89.4	154.4	101	81.3	136.8	82.6	62.1	106.8	75.7	109.8	89.4	154.4	101	81.3	136.8	82.6	62.1	106.8	75.7	109.8		High	High	High	High	High	High	High	High	High	High	High	0.0003564	0.00129
7309	FALSE	High	[K].ALADLEEKGQIKK.[V]	3xTMT6plex [K8; K12; K13]; 1xTMT6plex [N-Term]	0.000242062	0.0007351	1.433	1	1	3	D4B134	D4B134 [52-64]		2	2359.47	96.8	113.2	142.5	69.4	98.6	94.7	121.6	94.6	79.4	89.1	96.8	113.2	142.5	69.4	98.6	94.7	121.6	94.6	79.4	89.1		High	High	High	High	High	High	High	High	High	High	High	0.0003564	5.389e-05
7308	FALSE	High	[K].ALADLEEKGQIK.[K]	2xTMT6plex [K8; K12]; 1xTMT6plex [N-Term]	1.73417e-05	0.0007351	1.951	1	1	6	D4B134	D4B134 [52-63]		1	2002.22	116.3	142.1	96.3	83.3	77.1	79	99.4	103	101.6	101.8	116.3	142.1	96.3	83.3	77.1	79	99.4	103	101.6	101.8		High	High	High	High	High	High	High	High	High	High	High	0.0003564	2.639e-06
7160	FALSE	High	[K].AKPAWESLPFADR.[A]	1xTMT6plex [K2]; 1xTMT6plex [N-Term]	1.94422e-06	0.0007351	2.381	1	1	3	D4B2V2	D4B2V2 [199-211]		0	1946.09	126.5	113.1	142.7	70	73.2	61.6	95.6	114.1	94.3	108.9	126.5	113.1	142.7	70	73.2	61.6	95.6	114.1	94.3	108.9		High	High	High	High	High	High	High	High	High	High	High	0.0003564	2.168e-07
7045	FALSE	High	[K].AKGDIPGVR.[F]	1xTMT6plex [K2]; 1xTMT6plex [N-Term]	0.00767703	0.0007351	0.753	1	1	1	D4AUT5	D4AUT5 [113-121]		1	1370.85	190.5	12.5	28.6	21.3	52.8	152.7	415.3	24.4	76.3	25.4	190.5	12.5	28.6	21.3	52.8	152.7	415.3	24.4	76.3	25.4		High	High	High	High	High	High	High	High	High	High	High	0.0003564	0.002809
7022	FALSE	High	[K].AKESGGDVAGFDPR.[Y]	1xTMT6plex [K2]; 1xTMT6plex [N-Term]	0.000244538	0.0007351	1.431	1	1	1	D4B1P2	D4B1P2 [388-401]		1	1864	92.2	115.5	104.2	88.4	106.6	126	102.3	86.7	111.3	66.9	92.2	115.5	104.2	88.4	106.6	126	102.3	86.7	111.3	66.9		High	High	High	High	High	High	High	High	High	High	High	0.0003564	5.43e-05
6994	FALSE	High	[K].AKEDTAIIELR.[K]	1xTMT6plex [K2]; 1xTMT6plex [N-Term]	0.0020924	0.0007351	1.009	1	1	1	D4AWW8	D4AWW8 [171-181]		1	1717.03	90.4	91.1	95.2	113.7	125.7	111.9	94.5	85.1	103.6	88.7	90.4	91.1	95.2	113.7	125.7	111.9	94.5	85.1	103.6	88.7		High	High	High	High	High	High	High	High	High	High	High	0.0003564	0.0006355
6827	FALSE	High	[K].AHLPAPADDIK.[I]	1xTMT6plex [K11]; 1xTMT6plex [N-Term]	0.000885995	0.0007351	1.178	1	1	1	D4AM31	D4AM31 [237-247]		0	1605.94	88.2	73.9	94.3	99.5	121	113.3	92.9	105.3	77	134.6	88.2	73.9	94.3	99.5	121	113.3	92.9	105.3	77	134.6		High	High	High	High	High	High	High	High	High	High	High	0.0003564	0.0002373
6647	FALSE	High	[R].AGVTQDELAALPK.[T]	1xTMT6plex [K13]; 1xTMT6plex [N-Term]	7.32068e-05	0.0007351	1.668	1	1	4	D4B1X4	D4B1X4 [21-33]		0	1771.04	93.7	105.4	102.7	97.1	130.4	139.7	73.9	86.2	66.1	104.9	93.7	105.4	102.7	97.1	130.4	139.7	73.9	86.2	66.1	104.9		High	High	High	High	High	High	High	High	High	High	High	0.0003564	1.375e-05
6408	FALSE	High	[K].AGSVNGAFSGLK.[L]	1xTMT6plex [K12]; 1xTMT6plex [N-Term]	0.00563355	0.0007351	0.814	1	1	1	D4ARB1	D4ARB1 [121-132]		0	1565.91	86.2	94.3	97	108.1	145.7	133.4	84.3	73.8	88.9	88.1	86.2	94.3	97	108.1	145.7	133.4	84.3	73.8	88.9	88.1		High	High	High	High	High	High	High	High	High	High	High	0.0003564	0.001968
7836	FALSE	High	[K].ALGATNGVEIAK.[N]	1xTMT6plex [K12]; 1xTMT6plex [N-Term]	1.89088e-05	0.0007351	1.934	1	1	2	D4AX22	D4AX22 [377-388]		0	1601.96	99.2	134.5	137.7	88.2	108.6	72	76.9	104.2	79.3	99.5	99.2	134.5	137.7	88.2	108.6	72	76.9	104.2	79.3	99.5		High	High	High	High	High	High	High	High	High	High	High	0.0003564	2.912e-06
6286	FALSE	High	[R].AGRPIVICNPDDEEFPASETER.[I]	1xCarbamidomethyl [C8]; 1xTMT6plex [N-Term]	4.42039e-09	0.0007351	3.577	1	1	3	D4AXQ5	D4AXQ5 [771-792]		0	2731.32	54.8	67.1	85.4	143.3	210.4	199.9	68.6	74.4	50	46.2	54.8	67.1	85.4	143.3	210.4	199.9	68.6	74.4	50	46.2		High	High	High	High	High	High	High	High	High	High	High	0.0003564	2.051e-10
7861	FALSE	High	[K].AIGEAVIDNMPNHVK.[R]	1xTMT6plex [K15]; 1xTMT6plex [N-Term]	0.00231627	0.0007351	0.989	1	1	1	D4AJS2	D4AJS2 [115-129]		0	2066.15	97.2	106.5	100.9	87.6	118.3	125.1	90.4	90.2	101.2	82.7	97.2	106.5	100.9	87.6	118.3	125.1	90.4	90.2	101.2	82.7		High	High	High	High	High	High	High	High	High	High	High	0.0003564	0.0007142
7863	FALSE	High	[K].AIGEAVIDNMPNHVKR.[L]	1xOxidation [M10]; 1xTMT6plex [K15]; 1xTMT6plex [N-Term]	0.00795449	0.0007351	0.746	1	1	2	D4AJS2	D4AJS2 [115-130]		1	2238.24	96.8	89.6	101.4	102.7	97.2	107.8	105.4	89.6	96.5	112.9	96.8	89.6	101.4	102.7	97.2	107.8	105.4	89.6	96.5	112.9		High	High	High	High	High	High	High	High	High	High	High	0.0003564	0.002927
8544	FALSE	High	[K].ALQYGDVIK.[L]	1xTMT6plex [K9]; 1xTMT6plex [N-Term]	0.00620378	0.0007351	0.795	1	1	1	D4ALM9	D4ALM9 [1199-1207]		0	1464.88	85.6	97.7	112.4	78.6	110.1	94.4	89.6	108.2	86.9	136.5	85.6	97.7	112.4	78.6	110.1	94.4	89.6	108.2	86.9	136.5		High	High	High	High	High	High	High	High	High	High	High	0.0003564	0.002197
8464	FALSE	High	[K].ALQDGPQVVVGTPGR.[V]	1xTMT6plex [N-Term]	0.000178369	0.0007351	1.493	1	1	4	D4AWF8	D4AWF8 [137-151]		0	1722.97	79.5	73.2	63.9	109.8	157.3	173.1	81.3	69.7	87.8	104.3	79.5	73.2	63.9	109.8	157.3	173.1	81.3	69.7	87.8	104.3		High	High	High	High	High	High	High	High	High	High	High	0.0003564	3.793e-05
8446	FALSE	High	[R].ALPVNIELGQGMLPER.[N]	1xOxidation [M12]; 1xTMT6plex [N-Term]	2.27105e-05	0.0007351	1.898	1	1	4	D4AJH8	D4AJH8 [747-762]		0	1982.09	120.4	107.6	97.8	85.5	96.9	107.8	88.2	81.8	103.3	110.6	120.4	107.6	97.8	85.5	96.9	107.8	88.2	81.8	103.3	110.6		High	High	High	High	High	High	High	High	High	High	High	0.0003564	3.603e-06
8440	FALSE	High	[R].ALPTDTPENLKR.[S]	1xTMT6plex [K11]; 1xTMT6plex [N-Term]	0.000121158	0.0007351	1.569	1	1	2	D4AK92	D4AK92 [1018-1029]		1	1813.06	98.6	128	125	69.7	116.8	82.4	96	95.6	100.7	87.2	98.6	128	125	69.7	116.8	82.4	96	95.6	100.7	87.2		High	High	High	High	High	High	High	High	High	High	High	0.0003564	2.437e-05
8434	FALSE	High	[K].ALPSLSSDDVKK.[Y]	2xTMT6plex [K11; K12]; 1xTMT6plex [N-Term]	1.12521e-05	0.0007351	2.036	1	1	2	D4ALN2	D4ALN2 [912-923]		1	1947.17	66.1	92	122	88	162.3	144.8	91.8	91.5	69.1	72.3	66.1	92	122	88	162.3	144.8	91.8	91.5	69.1	72.3		High	High	High	High	High	High	High	High	High	High	High	0.0003564	1.615e-06
8331	FALSE	High	[K].ALNEQKTEIR.[I]	1xTMT6plex [K6]; 1xTMT6plex [N-Term]	0.000566234	0.0007351	1.266	1	1	1	D4B5L0	D4B5L0 [328-337]		1	1659.98	266.2	28.3	41.7	44.8	65.6	105.9	281.9	26.2	121	18.5	266.2	28.3	41.7	44.8	65.6	105.9	281.9	26.2	121	18.5		High	High	High	High	High	High	High	High	High	High	High	0.0003564	0.0001418
8307	FALSE	High	[K].AINAPLQK.[W]	1xTMT6plex [K8]; 1xTMT6plex [N-Term]	0.0340938	0.0007351	0.458	1	1	3	D4AQA7	D4AQA7 [384-391]		0	1312.84	88.3	93.5	36.3	260.1	50.9	66.9	128.4	38.9	186.9	49.9	88.3	93.5	36.3	260.1	50.9	66.9	128.4	38.9	186.9	49.9		High	High	High	High	High	High	High	High	High	High	High	0.0003564	0.01559
8233	FALSE	High	[R].ALLVETGLIK.[T]	1xTMT6plex [K10]; 1xTMT6plex [N-Term]	0.000149268	0.0007351	1.528	1	1	2	D4AZ62	D4AZ62 [346-355]		0	1514.99	120.4	106.6	95.9	78.4	100.8	97.5	67.2	86.6	89	157.5	120.4	106.6	95.9	78.4	100.8	97.5	67.2	86.6	89	157.5		High	High	High	High	High	High	High	High	High	High	High	0.0003564	3.099e-05
8231	FALSE	High	[K].ALLVDVGAGK.[G]	1xTMT6plex [K10]; 1xTMT6plex [N-Term]	0.000386593	0.0007351	1.341	1	1	2	D4AL83	D4AL83 [225-234]		0	1400.89	86.7	83.6	104.3	103.7	84.6	86.7	66.7	153.6	86.6	143.5	86.7	83.6	104.3	103.7	84.6	86.7	66.7	153.6	86.6	143.5		High	High	High	High	High	High	High	High	High	High	High	0.0003564	9.179e-05
8159	FALSE	High	[K].AIIKLPTIPKEEEYNFR.[G]	2xTMT6plex [K4; K10]; 1xTMT6plex [N-Term]	0.0142482	0.0007351	0.631	1	1	1	D4AQJ6	D4AQJ6 [491-507]		2	2748.63	98.1	90.6	87.3	92.1	121.7	166.8	79.4	84.8	65.2	113.9	98.1	90.6	87.3	92.1	121.7	166.8	79.4	84.8	65.2	113.9		High	High	High	High	High	High	High	High	High	High	High	0.0003564	0.005711
8158	FALSE	High	[R].ALLKENLEK.[L]	2xTMT6plex [K4; K9]; 1xTMT6plex [N-Term]	0.0028673	0.0007351	0.947	1	1	1	D4B5K0	D4B5K0 [349-357]		1	1745.11	98.1	139.8	96.2	100.9	71.1	47.9	116.6	102.4	124.6	102.4	98.1	139.8	96.2	100.9	71.1	47.9	116.6	102.4	124.6	102.4		High	High	High	High	High	High	High	High	High	High	High	0.0003564	0.00091
8124	FALSE	High	[K].ALIEGANRADSVLNDTEK.[A]	1xTMT6plex [K18]; 1xTMT6plex [N-Term]	6.81726e-05	0.0007351	1.682	1	1	3	D4ALC3	D4ALC3 [569-586]		1	2374.3	81.6	112.3	89.3	94.9	128.5	108.2	76.6	103.5	80.5	124.7	81.6	112.3	89.3	94.9	128.5	108.2	76.6	103.5	80.5	124.7		High	High	High	High	High	High	High	High	High	High	High	0.0003564	1.261e-05
8086	FALSE	High	[R].AILDAIHSGDLAK.[A]	1xTMT6plex [K13]; 1xTMT6plex [N-Term]	8.85845e-06	0.0007351	2.083	1	1	9	D4B3D1	D4B3D1 [569-581]		0	1782.05	103	107.4	124.5	59.8	80	65.5	107.7	121	125.7	105.3	103	107.4	124.5	59.8	80	65.5	107.7	121	125.7	105.3		High	High	High	High	High	High	High	High	High	High	High	0.0003564	1.225e-06
8071	FALSE	High	[K].ALIADPSKIELR.[S]	1xTMT6plex [K8]; 1xTMT6plex [N-Term]	0.00064304	0.0007351	1.241	1	1	3	D4AJV8	D4AJV8 [175-186]		1	1784.1	99.7	118.1	92.6	146.4	104.8	69.5	56.1	108.3	67.7	136.7	99.7	118.1	92.6	146.4	104.8	69.5	56.1	108.3	67.7	136.7		High	High	High	High	High	High	High	High	High	High	High	0.0003564	0.0001641
8045	FALSE	High	[K].AIKNEVELEGFR.[K]	1xTMT6plex [K3]; 1xTMT6plex [N-Term]	0.00169875	0.0007351	1.05	1	1	2	D4ARJ9	D4ARJ9 [412-423]		1	1863.07	117.3	108.8	118	70.3	91.3	89.3	84.5	91.3	92.5	136.6	117.3	108.8	118	70.3	91.3	89.3	84.5	91.3	92.5	136.6		High	High	High	High	High	High	High	High	High	High	High	0.0003564	0.0004984
8031	FALSE	High	[R].ALKGFISDNPEYER.[L]	1xTMT6plex [K3]; 1xTMT6plex [N-Term]	3.14539e-05	0.0007351	1.834	1	1	2	D4AJZ8	D4AJZ8 [62-75]		1	2097.14	109.8	150.2	137.3	72.7	112.1	74	92.8	79	86.7	85.4	109.8	150.2	137.3	72.7	112.1	74	92.8	79	86.7	85.4		High	High	High	High	High	High	High	High	High	High	High	0.0003564	5.227e-06
7944	FALSE	High	[R].ALGSPIERPK.[S]	1xTMT6plex [K10]; 1xTMT6plex [N-Term]	0.000172127	0.0007351	1.5	1	1	3	D4AS61	D4AS61 [430-439]		0	1525.95	56.9	134.6	66.5	115.4	112.3	77.8	81.2	127.9	91.5	136	56.9	134.6	66.5	115.4	112.3	77.8	81.2	127.9	91.5	136		High	High	High	High	High	High	High	High	High	High	High	0.0003564	3.639e-05
7907	FALSE	High	[R].ALGLPIERPK.[S]	1xTMT6plex [K10]; 1xTMT6plex [N-Term]	1.71661e-05	0.0007351	1.953	1	1	3	D4ATR2	D4ATR2 [440-449]		0	1552	110.4	118.5	138.9	93.6	98	82.7	57.5	105.3	76.6	118.6	110.4	118.5	138.9	93.6	98	82.7	57.5	105.3	76.6	118.6		High	High	High	High	High	High	High	High	High	High	High	0.0003564	2.613e-06
7869	FALSE	High	[R].ALGELLELDDTVR.[A]	1xTMT6plex [N-Term]	0.00096602	0.0007351	1.161	1	1	2	D4B5X1	D4B5X1 [459-471]		0	1672.93	160.2	123	162.4	94.4	110.2	95.4	81.9	80.1	92.2		160.2	123	162.4	94.4	110.2	95.4	81.9	80.1	92.2			High	High	High	High	High	High	High	High	High	Not Found	High	0.0003564	0.0002622
7862	FALSE	High	[K].AIGEAVIDNMPNHVKR.[L]	1xTMT6plex [K15]; 1xTMT6plex [N-Term]	0.000109433	0.0007351	1.589	1	1	2	D4AJS2	D4AJS2 [115-130]		1	2222.25	88	109.4	91.4	87.9	129.9	119.4	83.9	91	82.8	116.3	88	109.4	91.4	87.9	129.9	119.4	83.9	91	82.8	116.3		High	High	High	High	High	High	High	High	High	High	High	0.0003564	2.17e-05
6149	FALSE	High	[R].AGPNYQEGLKNIK.[A]	2xTMT6plex [K10; K13]; 1xTMT6plex [N-Term]	9.44184e-05	0.0007351	1.618	1	1	3	D4B2Q9	D4B2Q9 [576-588]		1	2119.25	115.5	147	77.7	73.7	114.5	132.2	70.2	93.6	80.5	95.1	115.5	147	77.7	73.7	114.5	132.2	70.2	93.6	80.5	95.1		High	High	High	High	High	High	High	High	High	High	High	0.0003564	1.835e-05
6148	FALSE	High	[R].AGPNYQEGLK.[N]	1xTMT6plex [K10]; 1xTMT6plex [N-Term]	0.00106946	0.0007351	1.141	1	1	3	D4B2Q9	D4B2Q9 [576-585]		0	1534.86	87.4	89.6	83	140.8	141.6	108	70.7	121.7	74.6	82.5	87.4	89.6	83	140.8	141.6	108	70.7	121.7	74.6	82.5		High	High	High	High	High	High	High	High	High	High	High	0.0003564	0.0002937
6050	FALSE	High	[K].AGNLIADALR.[E]	1xTMT6plex [N-Term]	0.00297111	0.0007351	0.94	1	1	1	D4AQU1	D4AQU1 [140-149]		0	1242.74	115.1	117.9	126.7	88.6	73	78.1	90	112.7	93.3	104.7	115.1	117.9	126.7	88.6	73	78.1	90	112.7	93.3	104.7		High	High	High	High	High	High	High	High	High	High	High	0.0003564	0.0009464
3716	FALSE	High	[K].ADVDLNPNPNEVR.[D]	1xTMT6plex [N-Term]	0.000626888	0.0007351	1.246	1	1	2	D4AQ22	D4AQ22 [316-328]		0	1681.87	95.2	112.7	95.8	112.5	153.1	134.8	88.9	88.4	83.9	34.6	95.2	112.7	95.8	112.5	153.1	134.8	88.9	88.4	83.9	34.6		High	High	High	High	High	High	High	High	High	High	High	0.0003564	0.0001599
3677	FALSE	High	[K].ADTLTDEEIALFK.[Q]	1xTMT6plex [K13]; 1xTMT6plex [N-Term]	0.00759955	0.0007351	0.755	1	1	2	D4AM72	D4AM72 [318-330]		0	1924.07	101.9	87.5	209	52.3	163	85.5	106.6	101.7	92.4		101.9	87.5	209	52.3	163	85.5	106.6	101.7	92.4			High	High	High	High	High	High	High	High	High	Not Found	High	0.0003564	0.002782
3676	FALSE	High	[K].ADTLSPSDLAR.[F]	1xTMT6plex [N-Term]	0.000552011	0.0007351	1.271	1	1	2	D4AR53	D4AR53 [170-180]		0	1374.74	150.6	135.6	142.8	58.8	118.3	78.5	87.6	81.7	79.6	66.4	150.6	135.6	142.8	58.8	118.3	78.5	87.6	81.7	79.6	66.4		High	High	High	High	High	High	High	High	High	High	High	0.0003564	0.0001383
3663	FALSE	High	[K].ADTGIAVEGASDAAR.[S]	1xTMT6plex [N-Term]	0.00162278	0.0007351	1.059	1	1	1	D4AS57	D4AS57 [938-952]		0	1632.84	58.6	59.4	56.2	148.7	276.1	153.3	63.2	47.8	56.9	80	58.6	59.4	56.2	148.7	276.1	153.3	63.2	47.8	56.9	80		High	High	High	High	High	High	High	High	High	High	High	0.0003564	0.0004751
3642	FALSE	High	[R].ADSVLNDTEK.[A]	1xTMT6plex [K10]; 1xTMT6plex [N-Term]	0.0116935	0.0007351	0.67	1	1	1	D4ALC3	D4ALC3 [577-586]		0	1549.85	141	89	76.4	101.4	134.4	192.6	77.8	58.2	61.4	67.9	141	89	76.4	101.4	134.4	192.6	77.8	58.2	61.4	67.9		High	High	High	High	High	High	High	High	High	High	High	0.0003564	0.004541
3601	FALSE	High	[K].ADSFTPAELAESK.[K]	1xTMT6plex [K13]; 1xTMT6plex [N-Term]	0.00236383	0.0007351	0.985	1	1	2	D4ARA7	D4ARA7 [151-163]		0	1823.98	97.9	140.8	112.2	77.5	113	97.2	63.9	106.3	63.1	128.1	97.9	140.8	112.2	77.5	113	97.2	63.9	106.3	63.1	128.1		High	High	High	High	High	High	High	High	High	High	High	0.0003564	0.0007298
3598	FALSE	High	[K].ADSEVVLIEDPYTEK.[E]	1xTMT6plex [K15]; 1xTMT6plex [N-Term]	0.0086707	0.0007351	0.729	1	1	1	D4AMU5	D4AMU5 [130-144]		0	2166.16	109.1	125.3	115.5	74.1	87	95.4	98.5	97.1	108.9	89	109.1	125.3	115.5	74.1	87	95.4	98.5	97.1	108.9	89		High	High	High	High	High	High	High	High	High	High	High	0.0003564	0.00324
3563	FALSE	High	[K].ADRGQKVDPISLIEK.[L]	2xTMT6plex [K6; K15]; 1xTMT6plex [N-Term]	0.000315393	0.0007351	1.381	1	1	3	D4AZF7	D4AZF7 [167-181]		2	2356.42	121.7	98.4	112.7	52.9	97.9	133.5	115.7	78.4	106.9	81.9	121.7	98.4	112.7	52.9	97.9	133.5	115.7	78.4	106.9	81.9		High	High	High	High	High	High	High	High	High	High	High	0.0003564	7.264e-05
2696	FALSE	High	[K].AAYFDKLK.[S]	2xTMT6plex [K6; K8]; 1xTMT6plex [N-Term]	0.00954757	0.0007351	0.71	1	1	2	D4AJZ8	D4AJZ8 [9-16]		1	1643.01	67.6	120.1	163	77.9	69.1	62.1	114.9	128.8	85.3	111.2	67.6	120.1	163	77.9	69.1	62.1	114.9	128.8	85.3	111.2		High	High	High	High	High	High	High	High	High	High	High	0.0003564	0.003607
2586	FALSE	High	[R].AAVEGPWRK.[V]	1xTMT6plex [K9]; 1xTMT6plex [N-Term]	0.0185386	0.0007351	0.579	1	1	2	D4AZW0	D4AZW0 [310-318]		1	1471.88	69.4	88.2	30.7	207.8	83.3	134.1	139.3	44.2	142.6	60.3	69.4	88.2	30.7	207.8	83.3	134.1	139.3	44.2	142.6	60.3		High	High	High	High	High	High	High	High	High	High	High	0.0003564	0.007729
2580	FALSE	High	[R].AAVEEGILPGGGTALLK.[A]	1xTMT6plex [K17]; 1xTMT6plex [N-Term]	0.000174775	0.0007351	1.497	1	1	1	D4AS46	D4AS46 [447-463]		0	2054.23	139.5	143.9	143.8	68.9	83.7	115.8	78.5	106.5	119.3		139.5	143.9	143.8	68.9	83.7	115.8	78.5	106.5	119.3			High	High	High	High	High	High	High	High	High	Not Found	High	0.0003564	3.713e-05
2571	FALSE	High	[K].AAVDFGDTPIPSGDDWVER.[K]	1xTMT6plex [N-Term]	0.00047871	0.0007351	1.299	1	1	1	D4ATJ1	D4ATJ1 [77-95]		0	2276.1	84.2	107	92.4	98.4	169.7	197.7	76.3	75.4	98.8		84.2	107	92.4	98.4	169.7	197.7	76.3	75.4	98.8			High	High	High	High	High	High	High	High	High	Not Found	High	0.0003564	0.0001174
1760	FALSE	High	[K].AAPPAPGLVDRR.[V]	1xTMT6plex [N-Term]	0.000230051	0.0007351	1.443	1	1	1	D4ATS2	D4ATS2 [81-92]		1	1448.85	116.8	77.3	64.8	106.2	111.6	149.4	96.8	77.6	109.9	89.6	116.8	77.3	64.8	106.2	111.6	149.4	96.8	77.6	109.9	89.6		High	High	High	High	High	High	High	High	High	High	High	0.0003564	5.083e-05
1483	FALSE	High	[K].AAITVPPFYTAEEKR.[S]	1xTMT6plex [K14]; 1xTMT6plex [N-Term]	8.31388e-05	0.0007351	1.643	1	1	1	D4B073	D4B073 [204-218]		1	2151.22	94.6	107.7	110	100.9	119.4	104.5	67.9	91.6	79.8	123.6	94.6	107.7	110	100.9	119.4	104.5	67.9	91.6	79.8	123.6		High	High	High	High	High	High	High	High	High	High	High	0.0003564	1.589e-05
1429	FALSE	High	[K].AALPAIVK.[S]	1xTMT6plex [K8]; 1xTMT6plex [N-Term]	0.021249	0.0007351	0.552	1	1	1	D4AWW5	D4AWW5 [146-153]		0	1240.84	69.9	92.9	143.5	108.9	80.3	74.6	105.2	120.4	93.8	110.5	69.9	92.9	143.5	108.9	80.3	74.6	105.2	120.4	93.8	110.5		High	High	High	High	High	High	High	High	High	High	High	0.0003564	0.009037
1376	FALSE	High	[K].AALKEIAEAK.[V]	2xTMT6plex [K4; K10]; 1xTMT6plex [N-Term]	0.000214232	0.0007351	1.457	1	1	2	D4AIG8	D4AIG8 [369-378]		1	1731.1	83	94.1	84.7	93.9	56.8	54.8	114.9	140.5	127.3	149.9	83	94.1	84.7	93.9	56.8	54.8	114.9	140.5	127.3	149.9		High	High	High	High	High	High	High	High	High	High	High	0.0003564	4.689e-05
1313	FALSE	High	[K].AAIDVSYENIRR.[F]	1xTMT6plex [N-Term]	0.000110553	0.0007351	1.587	1	1	2	D4AV25	D4AV25 [512-523]		1	1635.9	109.9	79.4	86.8	95.8	116.6	130.5	106.4	85	94.5	95	109.9	79.4	86.8	95.8	116.6	130.5	106.4	85	94.5	95		High	High	High	High	High	High	High	High	High	High	High	0.0003564	2.196e-05
1305	FALSE	High	[K].AAIDNALEAK.[K]	1xTMT6plex [K10]; 1xTMT6plex [N-Term]	0.00122065	0.0007351	1.115	1	1	1	D4B318	D4B318 [85-94]		0	1473.87	64.1	89.5	110	118.3	122.9	119.7	83.2	102.3	83.6	106.4	64.1	89.5	110	118.3	122.9	119.7	83.2	102.3	83.6	106.4		High	High	High	High	High	High	High	High	High	High	High	0.0003564	0.0003418
513	FALSE	High	[R].AADIANENLPVKPSEK.[Q]	2xTMT6plex [K12; K16]; 1xTMT6plex [N-Term]	3.97369e-07	0.0007351	2.693	1	1	3	D4AWE5	D4AWE5 [180-195]		0	2383.38	73.2	97.6	101.9	90.5	137.8	108.5	98.6	100.2	98	93.6	73.2	97.6	101.9	90.5	137.8	108.5	98.6	100.2	98	93.6		High	High	High	High	High	High	High	High	High	High	High	0.0003564	3.516e-08
3718	FALSE	High	[K].ADVDLNPNPNEVRDVK.[Y]	1xTMT6plex [K16]; 1xTMT6plex [N-Term]	1.48864e-05	0.0007351	1.981	1	1	2	D4AQ22	D4AQ22 [316-331]		1	2253.22	108.3	123.5	105.5	81.7	130.4	104.5	81.4	88.4	88.4	88	108.3	123.5	105.5	81.7	130.4	104.5	81.4	88.4	88.4	88		High	High	High	High	High	High	High	High	High	High	High	0.0003564	2.221e-06
3775	FALSE	High	[K].ADVKGGTIIDYEGK.[A]	2xTMT6plex [K4; K14]; 1xTMT6plex [N-Term]	0.000488553	0.0007351	1.295	1	1	1	D4AVP1	D4AVP1 [249-262]		1	2153.24	57.6	97	112.4	97.1	182.7	162.4	88.7	80.5	54.2	67.5	57.6	97	112.4	97.1	182.7	162.4	88.7	80.5	54.2	67.5		High	High	High	High	High	High	High	High	High	High	High	0.0003564	0.0001204
3811	FALSE	High	[K].ADVNDIVHFK.[L]	1xTMT6plex [K10]; 1xTMT6plex [N-Term]	0.00669437	0.0007351	0.78	1	1	3	P0DN32	P0DN32 [40-49]		0	1615.92	139.6	131.1	158.2	60	62.6	71.1	82.8	86.7	115.1	92.8	139.6	131.1	158.2	60	62.6	71.1	82.8	86.7	115.1	92.8		High	High	High	High	High	High	High	High	High	High	High	0.0003564	0.002407
3843	FALSE	High	[R].ADVPPGYNSPPYYPTPK.[G]	1xTMT6plex [K17]; 1xTMT6plex [N-Term]	0.00459836	0.0007351	0.854	1	1	1	D4B0I8	D4B0I8 [79-95]		0	2321.22	97.4	112.5	94.5	97.1	159.2	158.3	77.7	93.4	109.8		97.4	112.5	94.5	97.1	159.2	158.3	77.7	93.4	109.8			High	High	High	High	High	High	High	High	High	Not Found	High	0.0003564	0.00156
5895	FALSE	High	[R].AGIIKETTEGK.[N]	2xTMT6plex [K5; K11]; 1xTMT6plex [N-Term]	0.0299275	0.0007351	0.484	1	1	1	D4APY0	D4APY0 [1444-1454]		1	1834.13																					NoQuanValues	High	High	High	High	High	High	High	High	High	High	High	0.0003564	0.01335
5792	FALSE	High	[K].AGLAFPVGR.[V]	1xTMT6plex [N-Term]	0.00373412	0.0007351	0.895	1	1	3	D4B268	D4B268 [23-31]		0	1116.67	146.4	159.3	112.9	66.9	57.1	46.9	74.8	114.8	101.9	118.9	146.4	159.3	112.9	66.9	57.1	46.9	74.8	114.8	101.9	118.9		High	High	High	High	High	High	High	High	High	High	High	0.0003564	0.001229
5761	FALSE	High	[R].AGKPDLGMTDFGPALIK.[E]	1xOxidation [M8]; 2xTMT6plex [K3; K17]; 1xTMT6plex [N-Term]	6.74823e-05	0.0007351	1.684	1	1	6	D4B2N2	D4B2N2 [199-215]		0	2434.4	109.6	120.4	111.2	97.7	121.3	119	69	84.1	80.7	86.8	109.6	120.4	111.2	97.7	121.3	119	69	84.1	80.7	86.8		High	High	High	High	High	High	High	High	High	High	High	0.0003564	1.25e-05
5760	FALSE	High	[R].AGKPDLGMTDFGPALIK.[E]	2xTMT6plex [K3; K17]; 1xTMT6plex [N-Term]	0.000169519	0.0007351	1.503	1	1	1	D4B2N2	D4B2N2 [199-215]		0	2418.4	102.6	136.6	114.3	99.4	109.8	101.2	71.3	84.5	91.7	88.7	102.6	136.6	114.3	99.4	109.8	101.2	71.3	84.5	91.7	88.7		High	High	High	High	High	High	High	High	High	High	High	0.0003564	3.588e-05
5689	FALSE	High	[R].AGGVSLPQWGFK.[Q]	1xTMT6plex [K12]; 1xTMT6plex [N-Term]	0.00430465	0.0007351	0.867	1	1	2	D4AJ07	D4AJ07 [490-501]		0	1704.98	156.5	139.9	113.7	71.3	77.2	59.4	73.5	101.5	115.3	91.7	156.5	139.9	113.7	71.3	77.2	59.4	73.5	101.5	115.3	91.7		High	High	High	High	High	High	High	High	High	High	High	0.0003564	0.001446
5608	FALSE	High	[K].AGGLVEETLGSIR.[V]	1xTMT6plex [N-Term]	0.00441533	0.0007351	0.862	1	1	1	D4B5V0	D4B5V0 [262-274]		0	1530.87	86.1	102.7	87	101.8	113.6	134.9	77.3	90.8	80.6	125.1	86.1	102.7	87	101.8	113.6	134.9	77.3	90.8	80.6	125.1		High	High	High	High	High	High	High	High	High	High	High	0.0003564	0.00149
5420	FALSE	High	[R].AGEISSEELER.[I]	1xTMT6plex [N-Term]	4.29033e-05	0.0007351	1.773	1	1	3	D4AZ70	D4AZ70 [58-68]		0	1448.74	258.6	53.6	59.9	67.2	84.8	118.9	165.7	45.2	97.7	48.3	258.6	53.6	59.9	67.2	84.8	118.9	165.7	45.2	97.7	48.3		High	High	High	High	High	High	High	High	High	High	High	0.0003564	7.44e-06
5322	FALSE	High	[R].AGDNSGLLLR.[G]	1xTMT6plex [N-Term]	0.00137211	0.0007351	1.092	1	1	2	D4B3U8	D4B3U8 [314-323]		0	1244.72	84.6	71.2	69	91.9	63.9	164.6	112.6	115	119.2	108.1	84.6	71.2	69	91.9	63.9	164.6	112.6	115	119.2	108.1		High	High	High	High	High	High	High	High	High	High	High	0.0003564	0.0003919
5160	FALSE	High	[R].AGAGLDLDYFK.[H]	1xTMT6plex [K11]; 1xTMT6plex [N-Term]	0.0136823	0.0007351	0.639	1	1	1	D4AQ78	D4AQ78 [169-179]		0	1627.91	91.5	83.2	90.4	89.7	116.6	95.1	89.1	97.5	93.4	153.4	91.5	83.2	90.4	89.7	116.6	95.1	89.1	97.5	93.4	153.4		High	High	High	High	High	High	High	High	High	High	High	0.0003564	0.005449
8549	FALSE	High	[K].ALQYTPESILK.[H]	1xTMT6plex [K11]; 1xTMT6plex [N-Term]	0.0297776	0.0007351	0.485	1	1	1	D4ALC7	D4ALC7 [241-251]		0	1721.02	78.5	89.8	98	88.9	90.7	94.5	110.8	115.8	77.2	155.9	78.5	89.8	98	88.9	90.7	94.5	110.8	115.8	77.2	155.9		High	High	High	High	High	High	High	High	High	High	High	0.0003564	0.01329
5120	FALSE	High	[K].AGAAEDALFEEQIK.[A]	1xTMT6plex [K14]; 1xTMT6plex [N-Term]	0.0284614	0.0007351	0.494	1	1	1	D4ATR1	D4ATR1 [120-133]		0	1950.06	62	63.2	93	177.8	223.3	113.3	49.9	73.7	47.1	96.7	62	63.2	93	177.8	223.3	113.3	49.9	73.7	47.1	96.7		High	High	High	High	High	High	High	High	High	High	High	0.0003564	0.0126
5005	FALSE	High	[R].AFPCFDEPSLK.[A]	1xCarbamidomethyl [C4]; 1xTMT6plex [K11]; 1xTMT6plex [N-Term]	0.0210354	0.0007351	0.554	1	1	1	D4AVZ4	D4AVZ4 [278-288]		0	1768.93	63.7	151.2	65.4	164.1	182.2	113.5	58.2	102.1	99.5		63.7	151.2	65.4	164.1	182.2	113.5	58.2	102.1	99.5			High	High	High	High	High	High	High	High	High	Not Found	High	0.0003564	0.00893
4997	FALSE	High	[K].AFNNEYPLPK.[M]	1xTMT6plex [K10]; 1xTMT6plex [N-Term]	0.0121158	0.0007351	0.663	1	1	4	D4AVZ4	D4AVZ4 [389-398]		0	1650.93	107.1	119.3	105.6	80.5	70.3	57.2	87.7	120.8	118.6	132.9	107.1	119.3	105.6	80.5	70.3	57.2	87.7	120.8	118.6	132.9		High	High	High	High	High	High	High	High	High	High	High	0.0003564	0.004729
4744	FALSE	High	[R].AETSLPIVK.[Q]	1xTMT6plex [K9]; 1xTMT6plex [N-Term]	0.00676264	0.0007351	0.778	1	1	2	D4AK94	D4AK94 [30-38]		0	1415.89	70.3	103.9	88.4	122.9	152.8	128.9	68.9	85.9	83.6	94.4	70.3	103.9	88.4	122.9	152.8	128.9	68.9	85.9	83.6	94.4		High	High	High	High	High	High	High	High	High	High	High	0.0003564	0.002431
4455	FALSE	High	[K].AELTLEGIK.[Q]	1xTMT6plex [K9]; 1xTMT6plex [N-Term]	0.00763819	0.0007351	0.754	1	1	1	D4AWF8	D4AWF8 [229-237]		0	1431.88	85.8	91.5	113.9	81.6	114.1	88.9	90.5	96.5	117.7	119.5	85.8	91.5	113.9	81.6	114.1	88.9	90.5	96.5	117.7	119.5		High	High	High	High	High	High	High	High	High	High	High	0.0003564	0.002795
4334	FALSE	High	[K].AEKLLVPVNLK.[Q]	2xTMT6plex [K3; K11]; 1xTMT6plex [N-Term]	0.00849659	0.0007351	0.733	1	1	1	D4B2Q9	D4B2Q9 [309-319]		1	1911.26	135.2	116.6	116.8	88.4	70.2	77.9	81.1	86.7	83.3	143.8	135.2	116.6	116.8	88.4	70.2	77.9	81.1	86.7	83.3	143.8		High	High	High	High	High	High	High	High	High	High	High	0.0003564	0.00315
4221	FALSE	High	[K].AEFPFDSDVK.[K]	1xTMT6plex [K10]; 1xTMT6plex [N-Term]	0.0219025	0.0007351	0.546	1	1	1	D4B109	D4B109 [428-437]		0	1612.86																					NoQuanValues	High	High	High	High	High	High	High	High	High	High	High	0.0003564	0.009335
4207	FALSE	High	[R].AEFEKITEK.[Y]	2xTMT6plex [K5; K9]; 1xTMT6plex [N-Term]	0.00443781	0.0007351	0.861	1	1	2	D4B073	D4B073 [388-396]		1	1782.06	97.3	39.7	40.5	75.2	113.6	268.8	118.2	69.2	113.2	64.4	97.3	39.7	40.5	75.2	113.6	268.8	118.2	69.2	113.2	64.4		High	High	High	High	High	High	High	High	High	High	High	0.0003564	0.001497
4202	FALSE	High	[K].AEEYLLNPQPK.[S]	1xTMT6plex [K11]; 1xTMT6plex [N-Term]	0.000240833	0.0007351	1.434	1	1	6	D4AV26	D4AV26 [224-234]		0	1760	60.6	74.8	87.1	55.9	212.4	200.2	76.2	74	70.4	88.4	60.6	74.8	87.1	55.9	212.4	200.2	76.2	74	70.4	88.4		High	High	High	High	High	High	High	High	High	High	High	0.0003564	5.341e-05
4141	FALSE	High	[R].AEEDPSAKLPK.[N]	2xTMT6plex [K8; K11]; 1xTMT6plex [N-Term]	0.00349554	0.0007351	0.908	1	1	1	D4AIL1	D4AIL1 [102-112]		1	1872.1																					NoQuanValues	High	High	High	High	High	High	High	High	High	High	High	0.0003564	0.001143
5112	FALSE	High	[R].AFYNDVFPK.[F]	1xTMT6plex [K9]; 1xTMT6plex [N-Term]	0.0026569	0.0007351	0.962	1	1	5	D4AYZ6	D4AYZ6 [97-105]		0	1558.87	115.3	116.2	101.6	83.4	55.6	53	93.2	142.6	117.3	121.9	115.3	116.2	101.6	83.4	55.6	53	93.2	142.6	117.3	121.9		High	High	High	High	High	High	High	High	High	High	High	0.0003564	0.0008326
26366	FALSE	High	[K].DLPIDVRDNILADAVR.[L]	1xTMT6plex [N-Term]	0.00045496	0.0007351	1.309	1	1	2	D4AY13	D4AY13 [298-313]		1	2024.13	111.5	123.5	114	78.6	165	120	92.5	97.5	97.4		111.5	123.5	114	78.6	165	120	92.5	97.5	97.4			High	High	High	High	High	High	High	High	High	Not Found	High	0.0003564	0.0001106
8577	FALSE	High	[R].ALREVAPVLVEHK.[T]	1xTMT6plex [K13]; 1xTMT6plex [N-Term]	4.90891e-06	0.0007351	2.199	1	1	3	D4B2Q9	D4B2Q9 [556-568]		1	1919.18	107.7	127.5	120.4	69.8	85.2	90.8	102.5	85.6	95.7	114.7	107.7	127.5	120.4	69.8	85.2	90.8	102.5	85.6	95.7	114.7		High	High	High	High	High	High	High	High	High	High	High	0.0003564	6.237e-07
8869	FALSE	High	[R].ALVGFQLPVPAK.[K]	1xTMT6plex [K12]; 1xTMT6plex [N-Term]	0.00298624	0.0007351	0.939	1	1	1	D4AWM9	D4AWM9 [77-88]		0	1698.07																					NoQuanValues	High	High	High	High	High	High	High	High	High	Not Found	High	0.0003564	0.0009531
22848	FALSE	High	[K].DGSLPWLRPDTK.[T]	1xTMT6plex [K12]; 1xTMT6plex [N-Term]	0.00235185	0.0007351	0.986	1	1	3	D4B3X3	D4B3X3 [105-116]		0	1843.05	77	87	83.4	84.1	94.7	97.7	137.2	115.8	112.3	110.8	77	87	83.4	84.1	94.7	97.7	137.2	115.8	112.3	110.8		High	High	High	High	High	High	High	High	High	High	High	0.0003564	0.0007267
22002	FALSE	High	[R].DGIEITDEIVK.[A]	1xTMT6plex [K11]; 1xTMT6plex [N-Term]	0.000483606	0.0007351	1.297	1	1	2	D4ARP0	D4ARP0 [511-521]		0	1689.97	86.2	107.2	111.5	134.1	140	123.7	86.9	92.8	81.1	36.6	86.2	107.2	111.5	134.1	140	123.7	86.9	92.8	81.1	36.6		High	High	High	High	High	High	High	High	High	High	High	0.0003564	0.0001184
21998	FALSE	High	[K].DGIEEVYRPLKRD.[-]	1xTMT6plex [K11]; 1xTMT6plex [N-Term]	0.00491207	0.0007351	0.841	1	1	1	D4AXR6	D4AXR6 [249-261]		2	2048.15	67.4	92.1	89.2	120.8	155.5	158.2	61.4	97.3	51.7	106.4	67.4	92.1	89.2	120.8	155.5	158.2	61.4	97.3	51.7	106.4		High	High	High	High	High	High	High	High	High	High	High	0.0003564	0.001685
21068	FALSE	High	[R].DFVVPDQVIDRTK.[G]	1xTMT6plex [K13]; 1xTMT6plex [N-Term]	9.98545e-05	0.0007351	1.607	1	1	4	D4B0I9	D4B0I9 [114-126]		1	1990.14	128.7	125.3	98.1	53.8	74.9	96.7	96.9	94.5	135.7	95.6	128.7	125.3	98.1	53.8	74.9	96.7	96.9	94.5	135.7	95.6		High	High	High	High	High	High	High	High	High	High	High	0.0003564	1.955e-05
21067	FALSE	High	[R].DFVVPDQVIDR.[T]	1xTMT6plex [N-Term]	8.31388e-05	0.0007351	1.643	1	1	6	D4B0I9	D4B0I9 [114-124]		0	1531.83	93.6	105.3	116.8	98.5	74.8	63.3	76.9	128	105.8	137	93.6	105.3	116.8	98.5	74.8	63.3	76.9	128	105.8	137		High	High	High	High	High	High	High	High	High	High	High	0.0003564	1.588e-05
21040	FALSE	High	[K].DFVDFLNEK.[C]	1xTMT6plex [K9]; 1xTMT6plex [N-Term]	0.020824	0.0007351	0.556	1	1	1	D4AY78	D4AY78 [244-252]		0	1584.87																					NoQuanValues	High	High	High	High	High	High	High	High	High	High	High	0.0003564	0.008812
20884	FALSE	High	[K].DFLLPSNIVSNSDVTR.[L]	1xTMT6plex [N-Term]	0.000733983	0.0007351	1.215	1	1	6	D4AR62	D4AR62 [292-307]		0	2006.08	65.8	107.8	139	154	191.1	122.4	60.5	108.5	50.9		65.8	107.8	139	154	191.1	122.4	60.5	108.5	50.9			High	High	High	High	High	High	High	High	High	Not Found	High	0.0003564	0.0001913
20864	FALSE	High	[R].DFLEPVKAK.[F]	2xTMT6plex [K7; K9]; 1xTMT6plex [N-Term]	0.000722866	0.0007351	1.218	1	1	5	D4AW06	D4AW06 [168-176]		1	1734.08	93.7	123.6	113.6	88.5	86.5	70.1	99.8	115.8	100.1	108.3	93.7	123.6	113.6	88.5	86.5	70.1	99.8	115.8	100.1	108.3		High	High	High	High	High	High	High	High	High	High	High	0.0003564	0.000188
20747	FALSE	High	[R].DFESLPELDEDDR.[I]	1xTMT6plex [N-Term]	0.00511565	0.0007351	0.833	1	1	1	D4AZ62	D4AZ62 [77-89]		0	1808.84	74.1	67.6	88.7	107.3	125.2	140.2	78.8	116.9	101.9	99.4	74.1	67.6	88.7	107.3	125.2	140.2	78.8	116.9	101.9	99.4		High	High	High	High	High	High	High	High	High	High	High	0.0003564	0.00177
20176	FALSE	High	[K].DEISHDESGLVVGGK.[H]	1xTMT6plex [K15]; 1xTMT6plex [N-Term]	7.35803e-05	0.0007351	1.667	1	1	1	D4AXA3	D4AXA3 [60-74]		0	2000.07	77.4	110.4	108.2	97	143.7	117	84.6	97.6	81.2	82.9	77.4	110.4	108.2	97	143.7	117	84.6	97.6	81.2	82.9		High	High	High	High	High	High	High	High	High	High	High	0.0003564	1.379e-05
20123	FALSE	High	[R].DELLSEGKR.[L]	1xTMT6plex [K8]; 1xTMT6plex [N-Term]	0.00319011	0.0007351	0.926	1	1	1	D4AZF7	D4AZF7 [22-30]		1	1504.87	313.7	34.4	51.4	41.4	41.5	264.3	100.1	37.9	74.6	40.7	313.7	34.4	51.4	41.4	41.5	264.3	100.1	37.9	74.6	40.7		High	High	High	High	High	High	High	High	High	High	High	0.0003564	0.001026
19884	FALSE	High	[R].DEETREPLLPEEPIEHI.[-]	1xTMT6plex [N-Term]	0.00439297	0.0007351	0.863	1	1	1	D4AMW6	D4AMW6 [537-553]		1	2275.17	79.8	84.4	80.1	109.7	152.9	168.5	81.3	78.7	96.2	68.4	79.8	84.4	80.1	109.7	152.9	168.5	81.3	78.7	96.2	68.4		High	High	High	High	High	High	High	High	High	High	High	0.0003564	0.001487
19462	FALSE	High	[K].DDRDLATDPILGK.[Q]	1xTMT6plex [K13]; 1xTMT6plex [N-Term]	3.37766e-05	0.0007351	1.82	1	1	1	D4AVP5	D4AVP5 [663-675]		1	1887.06	103.2	120.3	110.5	75.5	97.3	92.2	97.8	105.2	92.9	105.3	103.2	120.3	110.5	75.5	97.3	92.2	97.8	105.2	92.9	105.3		High	High	High	High	High	High	High	High	High	High	High	0.0003564	5.653e-06
19334	FALSE	High	[K].DDLSDLEIHLDR.[S]	1xTMT6plex [N-Term]	0.00235185	0.0007351	0.986	1	1	1	D4B2E2	D4B2E2 [676-687]		0	1669.86	102.2	105.6	119.1	94.3	119.2	140	98	105.2	116.4		102.2	105.6	119.1	94.3	119.2	140	98	105.2	116.4			High	High	High	High	High	High	High	High	High	Not Found	High	0.0003564	0.0007243
17679	FALSE	High	[K].DALLDVKR.[W]	1xTMT6plex [K7]; 1xTMT6plex [N-Term]	0.0358426	0.0007351	0.448	1	1	1	D4B191	D4B191 [670-677]		1	1387.87	152.9	121.6	126	56.6	55.9	63.9	102.3	82.3	150.3	88.2	152.9	121.6	126	56.6	55.9	63.9	102.3	82.3	150.3	88.2		High	High	High	High	High	High	High	High	High	High	High	0.0003564	0.01652
17677	FALSE	High	[R].DAIIDADQALTNGQNK.[C]	1xTMT6plex [K16]; 1xTMT6plex [N-Term]	3.79706e-05	0.0007351	1.797	1	1	1	D4AYW3	D4AYW3 [585-600]		0	2145.16	109.6	102	111.2	86.1	118.9	108.3	71.6	88	99.9	104.5	109.6	102	111.2	86.1	118.9	108.3	71.6	88	99.9	104.5		High	High	High	High	High	High	High	High	High	High	High	0.0003564	6.474e-06
17585	FALSE	High	[K].DAIDNTFATR.[E]	1xTMT6plex [N-Term]	0.00189014	0.0007351	1.029	1	1	5	D4ASV8	D4ASV8 [168-177]		0	1352.7	90.8	130.1	123.5	86.6	111.6	95.8	96.9	92.2	82.3	90	90.8	130.1	123.5	86.6	111.6	95.8	96.9	92.2	82.3	90		High	High	High	High	High	High	High	High	High	High	High	0.0003564	0.0005644
17584	FALSE	High	[R].DALDLILPK.[L]	1xTMT6plex [K9]; 1xTMT6plex [N-Term]	0.0019887	0.0007351	1.019	1	1	6	D4B4K4	D4B4K4 [117-125]		0	1455.92	96	94.2	129.3	68.7	54.6	48.6	145.2	140.1	115.5	107.8	96	94.2	129.3	68.7	54.6	48.6	145.2	140.1	115.5	107.8		High	High	High	High	High	High	High	High	High	High	High	0.0003564	0.000597
17192	FALSE	High	[K].DAFGETEWK.[C]	1xTMT6plex [K9]; 1xTMT6plex [N-Term]	0.0019887	0.0007351	1.019	1	1	1	D4B5M6	D4B5M6 [296-304]		0	1540.8	105.4	115.4	84.6	84	90.2	86.7	56.8	140.5	91.9	144.5	105.4	115.4	84.6	84	90.2	86.7	56.8	140.5	91.9	144.5		High	High	High	High	High	High	High	High	High	High	High	0.0003564	0.0005999
23004	FALSE	High	[K].DGTPPPFYDAYVR.[E]	1xTMT6plex [N-Term]	0.00130408	0.0007351	1.102	1	1	1	D4AL96	D4AL96 [935-947]		0	1726.86	79.3	92.7	100.8	134.3	144.3	157.2	77.3	85.1	84.3	44.7	79.3	92.7	100.8	134.3	144.3	157.2	77.3	85.1	84.3	44.7		High	High	High	High	High	High	High	High	High	High	High	0.0003564	0.0003689
17144	FALSE	High	[R].DAEPDVVGLFPLR.[D]	1xTMT6plex [N-Term]	7.92019e-06	0.0007351	2.105	1	1	6	D4AMT2	D4AMT2 [500-512]		0	1656.92	82.5	81.2	106.3	153.5	114.3	94.9	94.1	137.6	89.9	45.7	82.5	81.2	106.3	153.5	114.3	94.9	94.1	137.6	89.9	45.7		High	High	High	High	High	High	High	High	High	High	High	0.0003564	1.079e-06
23038	FALSE	High	[R].DGTVVKDLYNK.[A]	2xTMT6plex [K6; K11]; 1xTMT6plex [N-Term]	0.000388565	0.0007351	1.34	1	1	1	D4AJ13	D4AJ13 [326-336]		1	1939.15	81.3	99.3	118.9	89.4	110.7	82.2	100.3	109.5	90.7	117.6	81.3	99.3	118.9	89.4	110.7	82.2	100.3	109.5	90.7	117.6		High	High	High	High	High	High	High	High	High	High	High	0.0003564	9.271e-05
23653	FALSE	High	[K].DKGESLLPEQLEK.[I]	2xTMT6plex [K2; K13]; 1xTMT6plex [N-Term]	0.0376785	0.0007351	0.438	1	1	1	D4AUH9	D4AUH9 [228-240]		1	2173.27																					NoQuanValues	High	High	High	High	High	High	High	High	High	High	High	0.0003564	0.01746
25897	FALSE	High	[K].DLLPPHTATPSPALLR.[Q]	1xTMT6plex [N-Term]	0.000764472	0.0007351	1.207	1	1	1	D4AIQ9	D4AIQ9 [268-283]		0	1928.12	123.2	121.5	114.1	77.1	87.4	112.5	84.6	85.8	101.3	92.5	123.2	121.5	114.1	77.1	87.4	112.5	84.6	85.8	101.3	92.5		High	High	High	High	High	High	High	High	High	High	High	0.0003564	0.0002
25872	FALSE	High	[R].DILNPIAK.[E]	1xTMT6plex [K8]; 1xTMT6plex [N-Term]	0.0192066	0.0007351	0.572	1	1	3	D4ARJ3	D4ARJ3 [219-226]		0	1341.85	92.5	115.3	105.1	139.6	64.4	54.9	82.9	135.1	85.2	125	92.5	115.3	105.1	139.6	64.4	54.9	82.9	135.1	85.2	125		High	High	High	High	High	High	High	High	High	High	High	0.0003564	0.008047
25709	FALSE	High	[R].DLIELLK.[E]	1xTMT6plex [K7]; 1xTMT6plex [N-Term]	0.0155293	0.0007351	0.614	1	1	4	D4AY06	D4AY06 [573-579]		0	1301.84	109.4	108.5	141.3	85.6	65.5	40.3	113.1	131.7	91.7	112.9	109.4	108.5	141.3	85.6	65.5	40.3	113.1	131.7	91.7	112.9		High	High	High	High	High	High	High	High	High	High	High	0.0003564	0.006315
25583	FALSE	High	[R].DIKPDNFLIGRPNSK.[A]	2xTMT6plex [K3; K15]; 1xTMT6plex [N-Term]	0.00954757	0.0007351	0.71	1	1	1	D4AZE3	D4AZE3 [132-146]		0	2401.42	109.4	118.2	104.8	79.9	88.6	103.4	91	86.2	96	122.4	109.4	118.2	104.8	79.9	88.6	103.4	91	86.2	96	122.4		High	High	High	High	High	High	High	High	High	High	High	0.0003564	0.003609
25529	FALSE	High	[K].DLKGPLDDLK.[G]	2xTMT6plex [K3; K10]; 1xTMT6plex [N-Term]	0.00014626	0.0007351	1.532	1	1	1	D4AMP2	D4AMP2 [123-132]		1	1801.1	88.2	107.8	95.3	146.2	92.3	73.5	64.3	95.1	96.6	140.8	88.2	107.8	95.3	146.2	92.3	73.5	64.3	95.1	96.6	140.8		High	High	High	High	High	High	High	High	High	High	High	0.0003564	3.03e-05
25524	FALSE	High	[R].DLKGIVDPVVDRR.[N]	1xTMT6plex [K3]; 1xTMT6plex [N-Term]	0.0013932	0.0007351	1.089	1	1	3	D4B073	D4B073 [774-786]		2	1940.17	105.6	108.1	93.9	83.1	97.9	111.4	95.3	89.6	111.7	103.3	105.6	108.1	93.9	83.1	97.9	111.4	95.3	89.6	111.7	103.3		High	High	High	High	High	High	High	High	High	High	High	0.0003564	0.0003977
25465	FALSE	High	[R].DIHRPDGCFDKLAK.[C]	1xCarbamidomethyl [C8]; 2xTMT6plex [K11; K14]; 1xTMT6plex [N-Term]	0.0184451	0.0007351	0.58	1	1	2	D4AIF1	D4AIF1 [318-331]		1	2359.32	81.6	88.6	88.3	97	126.6	155.4	83.5	91.1	84	104	81.6	88.6	88.3	97	126.6	155.4	83.5	91.1	84	104		High	High	High	High	High	High	High	High	High	High	High	0.0003564	0.007664
25464	FALSE	High	[R].DIHRPDGCFDK.[L]	1xCarbamidomethyl [C8]; 1xTMT6plex [K11]; 1xTMT6plex [N-Term]	0.00669437	0.0007351	0.78	1	1	5	D4AIF1	D4AIF1 [318-328]		0	1817.94	67.9	60.7	86.3	124.6	179.6	139.6	89.8	87.6	77.9	86	67.9	60.7	86.3	124.6	179.6	139.6	89.8	87.6	77.9	86		High	High	High	High	High	High	High	High	High	High	High	0.0003564	0.002404
25293	FALSE	High	[R].DIGQYLEK.[V]	1xTMT6plex [K8]; 1xTMT6plex [N-Term]	0.0324283	0.0007351	0.468	1	1	1	D4AIY3	D4AIY3 [213-220]		0	1423.82	90.1	102.4	113.4	78.6	78.8	61.1	91.7	114.1	122.9	146.9	90.1	102.4	113.4	78.6	78.8	61.1	91.7	114.1	122.9	146.9		High	High	High	High	High	High	High	High	High	High	High	0.0003564	0.01465
25117	FALSE	High	[R].DLGESIPVR.[A]	1xTMT6plex [N-Term]	0.0209295	0.0007351	0.555	1	1	2	D4AYR0	D4AYR0 [297-305]		0	1214.69	100	100.9	62.6	117.9	101.3	122.4	83.7	96.7	131.4	83.1	100	100.9	62.6	117.9	101.3	122.4	83.7	96.7	131.4	83.1		High	High	High	High	High	High	High	High	High	High	High	0.0003564	0.008861
24935	FALSE	High	[R].DLFKPEFGPDGK.[V]	2xTMT6plex [K4; K12]; 1xTMT6plex [N-Term]	0.0037152	0.0007351	0.896	1	1	1	D4AQC8	D4AQC8 [109-120]		0	2037.16																					NoQuanValues	High	High	High	High	High	High	High	High	High	High	High	0.0003564	0.001225
24661	FALSE	High	[R].DIEKEIQFER.[L]	1xTMT6plex [K4]; 1xTMT6plex [N-Term]	0.00999328	0.0007351	0.701	1	1	1	D4B5G0	D4B5G0 [237-246]		1	1764.99	95.3	113.9	94.3	108	100.8	98.8	91.3	85.4	80	132.2	95.3	113.9	94.3	108	100.8	98.8	91.3	85.4	80	132.2		High	High	High	High	High	High	High	High	High	High	High	0.0003564	0.003808
24628	FALSE	High	[R].DLEGKPLLK.[V]	2xTMT6plex [K5; K9]; 1xTMT6plex [N-Term]	0.00367766	0.0007351	0.898	1	1	2	D4B5S8	D4B5S8 [530-538]		0	1700.09	60.8	89.6	121	134.6	86.6	53.6	117.8	128.6	84.3	123.2	60.8	89.6	121	134.6	86.6	53.6	117.8	128.6	84.3	123.2		High	High	High	High	High	High	High	High	High	High	High	0.0003564	0.001209
24563	FALSE	High	[R].DLEDDDDWEKVDQPVNTK.[E]	2xTMT6plex [K10; K18]; 1xTMT6plex [N-Term]	0.00219033	0.0007351	1	1	1	2	D4AU34	D4AU34 [287-304]		1	2848.45	85.8	107.4	96.3	105	135.7	148.2	81.7	81.1	73	86	85.8	107.4	96.3	105	135.7	148.2	81.7	81.1	73	86		High	High	High	High	High	High	High	High	High	High	High	0.0003564	0.0006684
24381	FALSE	High	[K].DLDEEFALGPGILPR.[F]	1xTMT6plex [N-Term]	1.2083e-05	0.0007351	2.022	1	1	2	D4AW11	D4AW11 [201-215]		0	1871.01	131.7	161.8	79	62.2	51.8	60.8	74.7	96.2	176	105.7	131.7	161.8	79	62.2	51.8	60.8	74.7	96.2	176	105.7		High	High	High	High	High	High	High	High	High	High	High	0.0003564	1.746e-06
24058	FALSE	High	[R].DKYFELLGER.[K]	1xTMT6plex [K2]; 1xTMT6plex [N-Term]	0.00356728	0.0007351	0.904	1	1	1	D4B1R3	D4B1R3 [76-85]		1	1727.97	100	122.3	104.9	82.3	112.3	87.9	89.2	92.7	117.8	90.6	100	122.3	104.9	82.3	112.3	87.9	89.2	92.7	117.8	90.6		High	High	High	High	High	High	High	High	High	High	High	0.0003564	0.001168
23988	FALSE	High	[R].DKTDAIADIIR.[T]	1xTMT6plex [K2]; 1xTMT6plex [N-Term]	0.000970946	0.0007351	1.16	1	1	1	D4AQ08	D4AQ08 [714-724]		1	1688.99	96	103.8	100.1	72.3	100.2	110.5	96.9	81.5	104.8	133.8	96	103.8	100.1	72.3	100.2	110.5	96.9	81.5	104.8	133.8		High	High	High	High	High	High	High	High	High	High	High	0.0003564	0.000264
23903	FALSE	High	[K].DKPVEYTGSR.[T]	1xTMT6plex [K2]; 1xTMT6plex [N-Term]	0.00546459	0.0007351	0.82	1	1	1	D4B2L8	D4B2L8 [452-461]		0	1609.89	380.2	24.1	51.9	26	45	167	193.1	22.3	56.8	33.7	380.2	24.1	51.9	26	45	167	193.1	22.3	56.8	33.7		High	High	High	High	High	High	High	High	High	High	High	0.0003564	0.001907
23755	FALSE	High	[K].DKLIGDFIPTTGR.[Q]	1xTMT6plex [K2]; 1xTMT6plex [N-Term]	0.0142482	0.0007351	0.631	1	1	1	D4AVJ7	D4AVJ7 [671-683]		1	1891.11																					NoQuanValues	High	High	High	High	High	High	High	High	High	High	High	0.0003564	0.005697
23345	FALSE	High	[K].DHLDPFGR.[G]	1xTMT6plex [N-Term]	0.0305345	0.0007351	0.48	1	1	3	D4B5D4	D4B5D4 [211-218]		0	1185.62	79	90.9	101.8	121	68	61.7	108.4	133.4	118	117.8	79	90.9	101.8	121	68	61.7	108.4	133.4	118	117.8		High	High	High	High	High	High	High	High	High	High	High	0.0003564	0.01368
15833	FALSE	High	[K].AYVTPEGPATEAPK.[S]	1xTMT6plex [K14]; 1xTMT6plex [N-Term]	0.0149127	0.0007351	0.622	1	1	4	D4ATT9	D4ATT9 [260-273]		0	1889.04																					NoQuanValues	High	High	High	High	High	High	High	High	High	High	High	0.0003564	0.006022
15750	FALSE	High	[K].AYLPVNESFGFPADLR.[S]	1xTMT6plex [N-Term]	7.32068e-05	0.0007351	1.668	1	1	4	D4B5S8	D4B5S8 [987-1002]		0	2025.06	138.9	130.6	109.2	97.7	107.4	99.8	89.5	119.5	107.4		138.9	130.6	109.2	97.7	107.4	99.8	89.5	119.5	107.4			High	High	High	High	High	High	High	High	High	Not Found	High	0.0003564	1.367e-05
15677	FALSE	High	[R].AYDHLILLPPK.[S]	1xTMT6plex [K11]; 1xTMT6plex [N-Term]	0.00133088	0.0007351	1.098	1	1	2	D4AXH5	D4AXH5 [73-83]		0	1738.07	124.9	128.4	131.7	73.4	60.4	57.6	111.3	106.2	114.3	91.8	124.9	128.4	131.7	73.4	60.4	57.6	111.3	106.2	114.3	91.8		High	High	High	High	High	High	High	High	High	High	High	0.0003564	0.0003775
11685	FALSE	High	[R].ASDLEINELFKR.[Y]	1xTMT6plex [K11]; 1xTMT6plex [N-Term]	3.91479e-05	0.0007351	1.791	1	1	1	D4AIY3	D4AIY3 [109-120]		1	1893.08	121.4	151.5	141	76.1	78.4	47.6	95	96.5	84.4	108.2	121.4	151.5	141	76.1	78.4	47.6	95	96.5	84.4	108.2		High	High	High	High	High	High	High	High	High	High	High	0.0003564	6.696e-06
11655	FALSE	High	[K].ASCEDGPAIIK.[T]	1xCarbamidomethyl [C3]; 1xTMT6plex [K11]; 1xTMT6plex [N-Term]	0.00014626	0.0007351	1.532	1	1	2	D4APX0	D4APX0 [375-385]		0	1618.89	81.8	90.6	83.1	123.2	126.8	107.1	102.1	94	104.5	86.8	81.8	90.6	83.1	123.2	126.8	107.1	102.1	94	104.5	86.8		High	High	High	High	High	High	High	High	High	High	High	0.0003564	3.023e-05
11269	FALSE	High	[K].ARNEEIENQLKR.[D]	1xTMT6plex [K11]; 1xTMT6plex [N-Term]	2.10414e-05	0.0007351	1.913	1	1	2	D4ARD8	D4ARD8 [14-25]		2	1958.12	98.3	99.6	98.2	103.2	113.4	135.7	104.6	78.3	89.8	78.9	98.3	99.6	98.2	103.2	113.4	135.7	104.6	78.3	89.8	78.9		High	High	High	High	High	High	High	High	High	High	High	0.0003564	3.29e-06
11080	FALSE	High	[R].ARFEELCQDLFR.[S]	1xCarbamidomethyl [C7]; 1xTMT6plex [N-Term]	0.00047628	0.0007351	1.3	1	1	2	D4AIX1	D4AIX1 [298-309]		1	1812.93	118.8	106.7	80	63.6	96.9	152.1	82	61.7	103.9	134.3	118.8	106.7	80	63.6	96.9	152.1	82	61.7	103.9	134.3		High	High	High	High	High	High	High	High	High	High	High	0.0003564	0.0001167
11078	FALSE	High	[R].ARFEDLNAK.[I]	1xTMT6plex [K9]; 1xTMT6plex [N-Term]	0.00344268	0.0007351	0.911	1	1	2	D4AQ97	D4AQ97 [304-312]		1	1521.88	79.8	58.2	37	58.2	65.2	71.6	175.1	149.4	132.2	173.3	79.8	58.2	37	58.2	65.2	71.6	175.1	149.4	132.2	173.3		High	High	High	High	High	High	High	High	High	High	High	0.0003564	0.001123
10878	FALSE	High	[R].AQVLEPTLK.[A]	1xTMT6plex [K9]; 1xTMT6plex [N-Term]	0.0112289	0.0007351	0.678	1	1	3	D4AQ58	D4AQ58 [174-182]		0	1456.91																					NoQuanValues	High	High	High	High	High	High	High	High	High	High	High	0.0003564	0.004346
10876	FALSE	High	[R].AQVKAPGILPR.[K]	1xTMT6plex [K4]; 1xTMT6plex [N-Term]	0.00096602	0.0007351	1.161	1	1	4	D4AQP0	D4AQP0 [189-199]		1	1608.04	116.9	161.2	85.9	64.6	74.8	64.8	105	108.1	138	80.8	116.9	161.2	85.9	64.6	74.8	64.8	105	108.1	138	80.8		High	High	High	High	High	High	High	High	High	High	High	0.0003564	0.0002623
10685	FALSE	High	[R].AQLLYDSPLLER.[A]	1xTMT6plex [N-Term]	0.00655988	0.0007351	0.784	1	1	1	D4ARB2	D4ARB2 [122-133]		0	1646.93	121.9	127.4	109.9	77.3	104.9	107.6	75.3	90.8	97.5	87.4	121.9	127.4	109.9	77.3	104.9	107.6	75.3	90.8	97.5	87.4		High	High	High	High	High	High	High	High	High	High	High	0.0003564	0.002349
10538	FALSE	High	[K].AQCPIIER.[L]	1xCarbamidomethyl [C3]; 1xTMT6plex [N-Term]	0.0346095	0.0007351	0.455	1	1	2	D4B097	D4B097 [72-79]		0	1215.67	88.5	85.1	83.4	104.9	68.7	77.2	118.2	135.7	113.5	124.9	88.5	85.1	83.4	104.9	68.7	77.2	118.2	135.7	113.5	124.9		High	High	High	High	High	High	High	High	High	High	High	0.0003564	0.01586
10133	FALSE	High	[K].APIGDRPSLDEISK.[A]	1xTMT6plex [K14]; 1xTMT6plex [N-Term]	8.50505e-06	0.0007351	2.091	1	1	4	D4AUW1	D4AUW1 [115-128]		0	1956.12	51.6	46.3	76.9	161.8	228.6	211.4	49.9	73.3	42.6	57.7	51.6	46.3	76.9	161.8	228.6	211.4	49.9	73.3	42.6	57.7		High	High	High	High	High	High	High	High	High	High	High	0.0003564	1.172e-06
9738	FALSE	High	[R].ANVDTDAIIPK.[Q]	1xTMT6plex [K11]; 1xTMT6plex [N-Term]	0.0388237	0.0007351	0.432	1	1	1	D4AYR1	D4AYR1 [550-560]		0	1614.95	71.9	78.4	82.5	78.5	191.6	175.8	78.7	72.5	73	97.2	71.9	78.4	82.5	78.5	191.6	175.8	78.7	72.5	73	97.2		High	High	High	High	High	High	High	High	High	High	High	0.0003564	0.01802
9627	FALSE	High	[R].ANQGPVFGSADRFK.[G]	1xTMT6plex [K14]; 1xTMT6plex [N-Term]	1.76504e-06	0.0007351	2.4	1	1	2	D4AWL6	D4AWL6 [31-44]		1	1952.08	105.8	104.5	104.2	82.7	97.1	104.7	102	97.5	110.4	91	105.8	104.5	104.2	82.7	97.1	104.7	102	97.5	110.4	91		High	High	High	High	High	High	High	High	High	High	High	0.0003564	1.939e-07
9626	FALSE	High	[R].ANQGPVFGSADR.[F]	1xTMT6plex [N-Term]	0.00151128	0.0007351	1.073	1	1	1	D4AWL6	D4AWL6 [31-42]		0	1447.75	74	87.4	107.1	114.6	133	132.4	86	94.6	87.4	83.4	74	87.4	107.1	114.6	133	132.4	86	94.6	87.4	83.4		High	High	High	High	High	High	High	High	High	High	High	0.0003564	0.0004376
9620	FALSE	High	[K].ANQDQLWDELLR.[H]	1xTMT6plex [N-Term]	0.000325171	0.0007351	1.375	1	1	1	D4B4M9	D4B4M9 [316-327]		0	1729.91	128.1	116.3	115.4	106.2	91.4	119.3	91.8	112.6	119		128.1	116.3	115.4	106.2	91.4	119.3	91.8	112.6	119			High	High	High	High	High	High	High	High	High	Not Found	High	0.0003564	7.523e-05
9591	FALSE	High	[R].ANPDLRVELVK.[E]	1xTMT6plex [K11]; 1xTMT6plex [N-Term]	0.00697166	0.0007351	0.772	1	1	1	D4B2R0	D4B2R0 [470-480]		1	1712.05	91.8	117.3	132.2	87.7	92.7	106.8	109.6	94.7	87.6	79.6	91.8	117.3	132.2	87.7	92.7	106.8	109.6	94.7	87.6	79.6		High	High	High	High	High	High	High	High	High	High	High	0.0003564	0.002523
9439	FALSE	High	[R].ANENIEWRPK.[L]	1xTMT6plex [K10]; 1xTMT6plex [N-Term]	0.0276157	0.0007351	0.5	1	1	1	D4AVQ1	D4AVQ1 [303-312]		0	1714.96																					NoQuanValues	High	High	High	High	High	High	High	High	High	High	High	0.0003564	0.01218
9131	FALSE	High	[R].AMHVEVPEAK.[E]	1xTMT6plex [K10]; 1xTMT6plex [N-Term]	0.00337344	0.0007351	0.915	1	1	1	D4AIE7	D4AIE7 [53-62]		0	1568.89	97.7	99.7	104.3	107.7	97.5	122.4	85.8	92.3	92.1	100.4	97.7	99.7	104.3	107.7	97.5	122.4	85.8	92.3	92.1	100.4		High	High	High	High	High	High	High	High	High	High	High	0.0003564	0.001094
8935	FALSE	High	[R].ALYDELQR.[L]	1xTMT6plex [N-Term]	0.0371183	0.0007351	0.441	1	1	2	D4AKW1	D4AKW1 [349-356]		0	1236.68	88.6	120.2	95.7	88.5	91.5	103.2	86.7	105.1	102	118.5	88.6	120.2	95.7	88.5	91.5	103.2	86.7	105.1	102	118.5		High	High	High	High	High	High	High	High	High	High	High	0.0003564	0.01718
8907	FALSE	High	[K].ALVSHDGTFVGSSK.[I]	1xTMT6plex [K14]; 1xTMT6plex [N-Term]	0.0041333	0.0007351	0.875	1	1	1	D4ARB1	D4ARB1 [578-591]		0	1863.04																					NoQuanValues	High	High	High	High	High	High	High	High	High	High	High	0.0003564	0.001385
11760	FALSE	High	[K].ASELVVIAK.[A]	1xTMT6plex [K9]; 1xTMT6plex [N-Term]	0.00249973	0.0007351	0.974	1	1	5	D4AZF7	D4AZF7 [356-364]		0	1387.89	102.8	122.2	141.2	63	59.4	37	101.3	133.2	116.3	123.6	102.8	122.2	141.2	63	59.4	37	101.3	133.2	116.3	123.6		High	High	High	High	High	High	High	High	High	High	High	0.0003564	0.0007795
11783	FALSE	High	[K].ASFDENLKK.[I]	2xTMT6plex [K8; K9]; 1xTMT6plex [N-Term]	0.00586698	0.0007351	0.806	1	1	1	D4AT31	D4AT31 [500-508]		1	1739.03	164	44.6	43.3	146.7	57.2	104.7	181.4	33.3	192.6	32.2	164	44.6	43.3	146.7	57.2	104.7	181.4	33.3	192.6	32.2		High	High	High	High	High	High	High	High	High	High	High	0.0003564	0.002069
11797	FALSE	High	[R].ASFILPNFAR.[K]	1xTMT6plex [N-Term]	0.00704275	0.0007351	0.77	1	1	3	D4AZZ4	D4AZZ4 [346-355]		0	1364.79	164	119.9	71.8	89.5	49.9	52.8	86.8	83.8	198.6	82.9	164	119.9	71.8	89.5	49.9	52.8	86.8	83.8	198.6	82.9		High	High	High	High	High	High	High	High	High	High	High	0.0003564	0.002546
11850	FALSE	High	[K].ASGGGKFPPPKIPAVGR.[C]	2xTMT6plex [K6; K11]; 1xTMT6plex [N-Term]	0.00457507	0.0007351	0.855	1	1	1	D4ATA2	D4ATA2 [104-120]		2	2323.42	88.2	86.8	68.8	114.2	140.5	153.8	92.6	84	97.4	73.7	88.2	86.8	68.8	114.2	140.5	153.8	92.6	84	97.4	73.7		High	High	High	High	High	High	High	High	High	High	High	0.0003564	0.001553
15640	FALSE	High	[R].AWTEEDADGVLRER.[M]	1xTMT6plex [N-Term]	0.00330559	0.0007351	0.919	1	1	2	D4ALW1	D4ALW1 [392-405]		1	1875.94																					NoQuanValues	High	High	High	High	High	High	High	High	High	High	High	0.0003564	0.001073
15607	FALSE	High	[K].AWIDQSPK.[L]	1xTMT6plex [K8]; 1xTMT6plex [N-Term]	0.0178034	0.0007351	0.587	1	1	2	D4AW59	D4AW59 [212-219]		0	1402.81	68.8	88.7	88.8	202.8	82.8	82.4	76.6	109.1	89.7	110.1	68.8	88.7	88.8	202.8	82.8	82.4	76.6	109.1	89.7	110.1		High	High	High	High	High	High	High	High	High	High	High	0.0003564	0.007361
15537	FALSE	High	[K].AVYDVIGEGAVR.[T]	1xTMT6plex [N-Term]	1.23315e-05	0.0007351	2.018	1	1	6	D4AXR0	D4AXR0 [318-329]		0	1477.82	104.2	109.6	108.9	94.3	106.6	80.1	84.8	99	109.9	102.7	104.2	109.6	108.9	94.3	106.6	80.1	84.8	99	109.9	102.7		High	High	High	High	High	High	High	High	High	High	High	0.0003564	1.792e-06
15519	FALSE	High	[K].AVVVDPFKDTVSR.[E]	1xTMT6plex [K8]; 1xTMT6plex [N-Term]	0.0105663	0.0007351	0.69	1	1	1	D4AJG3	D4AJG3 [284-296]		1	1891.11	92.8	96.7	113.7	98.7	114	92.8	81.5	106.5	80	123.2	92.8	96.7	113.7	98.7	114	92.8	81.5	106.5	80	123.2		High	High	High	High	High	High	High	High	High	High	High	0.0003564	0.004063
15464	FALSE	High	[R].AVVDVDFGGPR.[G]	1xTMT6plex [N-Term]	0.000206734	0.0007351	1.464	1	1	1	D4AZ50	D4AZ50 [160-170]		0	1360.74	94.8	101.5	96	103.7	115.8	115.4	80.2	84	85.5	123.1	94.8	101.5	96	103.7	115.8	115.4	80.2	84	85.5	123.1		High	High	High	High	High	High	High	High	High	High	High	0.0003564	4.489e-05
15456	FALSE	High	[K].AVVADKPNPETLYR.[T]	1xTMT6plex [K6]; 1xTMT6plex [N-Term]	8.63589e-06	0.0007351	2.088	1	1	1	D4ATF9	D4ATF9 [333-346]		0	2031.16	113.9	143	191	66	97.9	72.5	88.8	87.9	69.6	69.4	113.9	143	191	66	97.9	72.5	88.8	87.9	69.6	69.4		High	High	High	High	High	High	High	High	High	High	High	0.0003564	1.192e-06
15408	FALSE	High	[K].AVTDGPASVREALEANAK.[S]	1xTMT6plex [K18]; 1xTMT6plex [N-Term]	1.83838e-06	0.0007351	2.392	1	1	1	D4AZF7	D4AZF7 [365-382]		1	2257.26	137.3	159.7	94.3	50.3	81.2	141.6	87.4	63.6	110.6	73.9	137.3	159.7	94.3	50.3	81.2	141.6	87.4	63.6	110.6	73.9		High	High	High	High	High	High	High	High	High	High	High	0.0003564	2.034e-07
15390	FALSE	High	[R].AVSVGDLDGFQK.[I]	1xTMT6plex [K12]; 1xTMT6plex [N-Term]	0.00614114	0.0007351	0.797	1	1	3	D4ASN6	D4ASN6 [467-478]		0	1693.95	71	108.6	118.5	106.6	148.2	126.6	103.8	97.7	70.4	48.7	71	108.6	118.5	106.6	148.2	126.6	103.8	97.7	70.4	48.7		High	High	High	High	High	High	High	High	High	High	High	0.0003564	0.002182
15120	FALSE	High	[K].AVITVPAYFNDNQR.[Q]	1xTMT6plex [N-Term]	0.00280962	0.0007351	0.951	1	1	4	D4AQ97	D4AQ97 [145-158]		0	1836.98	94.5	86.6	77.2	102.3	126.7	148.6	81.4	96	81	105.6	94.5	86.6	77.2	102.3	126.7	148.6	81.4	96	81	105.6		High	High	High	High	High	High	High	High	High	High	High	0.0003564	0.0008891
8794	FALSE	High	[K].AITKPIFPR.[T]	1xTMT6plex [K4]; 1xTMT6plex [N-Term]	0.0294801	0.0007351	0.487	1	1	1	D4AP79	D4AP79 [1358-1366]		0	1500.97	100.5	132.3	103.1	78.1	75.6	52.4	125.9	106.4	123.1	102.6	100.5	132.3	103.1	78.1	75.6	52.4	125.9	106.4	123.1	102.6		High	High	High	High	High	High	High	High	High	High	High	0.0003564	0.01318
15075	FALSE	High	[R].AVLGEAGKEIQIIAK.[I]	2xTMT6plex [K8; K15]; 1xTMT6plex [N-Term]	5.08694e-06	0.0007351	2.192	1	1	4	D4APM8	D4APM8 [250-264]		1	2227.4	146.6	137	143	49.2	77.1	77.3	90.6	91.7	90	97.7	146.6	137	143	49.2	77.1	77.3	90.6	91.7	90	97.7		High	High	High	High	High	High	High	High	High	High	High	0.0003564	6.519e-07
13648	FALSE	High	[R].ATNLFTDIDSLER.[S]	1xTMT6plex [N-Term]	4.98443e-06	0.0007351	2.196	1	1	7	D4AUV2	D4AUV2 [208-220]		0	1723.91	112.3	121.8	128.2	109	89.2	82.8	107.4	122	100	27.4	112.3	121.8	128.2	109	89.2	82.8	107.4	122	100	27.4		High	High	High	High	High	High	High	High	High	High	High	0.0003564	6.337e-07
13496	FALSE	High	[K].ATLKDALPK.[L]	2xTMT6plex [K4; K9]; 1xTMT6plex [N-Term]	0.00884836	0.0007351	0.725	1	1	3	D4AL96	D4AL96 [1007-1015]		1	1644.07	61.2	113.1	93.1	94.7	77.3	56.4	129.4	119.4	118.7	136.6	61.2	113.1	93.1	94.7	77.3	56.4	129.4	119.4	118.7	136.6		High	High	High	High	High	High	High	High	High	High	High	0.0003564	0.003312
13489	FALSE	High	[R].ATLGDLFSK.[L]	1xTMT6plex [K9]; 1xTMT6plex [N-Term]	0.00836831	0.0007351	0.736	1	1	1	D4AY54	D4AY54 [370-378]		0	1409.84																					NoQuanValues	High	High	High	High	High	High	High	High	High	High	High	0.0003564	0.003101
13392	FALSE	High	[K].ATHPEIDVIAGNVVTR.[E]	1xTMT6plex [N-Term]	3.36051e-05	0.0007351	1.821	1	1	3	D4AVR8	D4AVR8 [231-246]		0	1921.07	75.9	97.4	102.4	141.8	135.1	135.3	85.4	87.6	88.9	50.2	75.9	97.4	102.4	141.8	135.1	135.3	85.4	87.6	88.9	50.2		High	High	High	High	High	High	High	High	High	High	High	0.0003564	5.636e-06
13253	FALSE	High	[R].ATGEPNNKLPGNPVR.[Y]	1xTMT6plex [K8]; 1xTMT6plex [N-Term]	0.00434859	0.0007351	0.865	1	1	1	D4AZ24	D4AZ24 [276-290]		1	2022.15	48.2	59.3	75.8	145.9	192.5	220.6	60.8	68	47.5	81.3	48.2	59.3	75.8	145.9	192.5	220.6	60.8	68	47.5	81.3		High	High	High	High	High	High	High	High	High	High	High	0.0003564	0.001464
13105	FALSE	High	[K].ATEILLDPVRR.[R]	1xTMT6plex [N-Term]	0.00217923	0.0007351	1.001	1	1	1	D4AP28	D4AP28 [156-166]		1	1511.91	89.3	95.7	94.3	85.7	108.1	114.4	95.7	88.2	103.2	125.4	89.3	95.7	94.3	85.7	108.1	114.4	95.7	88.2	103.2	125.4		High	High	High	High	High	High	High	High	High	High	High	0.0003564	0.0006659
13104	FALSE	High	[K].ATEILLDPVR.[R]	1xTMT6plex [N-Term]	0.00737174	0.0007351	0.761	1	1	2	D4AP28	D4AP28 [156-165]		0	1355.81	113.6	134.7	118.2	126.8	61.4	57.3	83.3	107.9	93.7	103.1	113.6	134.7	118.2	126.8	61.4	57.3	83.3	107.9	93.7	103.1		High	High	High	High	High	High	High	High	High	High	High	0.0003564	0.002676
13036	FALSE	High	[R].ATDPELIK.[E]	1xTMT6plex [K8]; 1xTMT6plex [N-Term]	0.0147624	0.0007351	0.624	1	1	1	D4AR72	D4AR72 [756-763]		0	1344.81																					NoQuanValues	High	High	High	High	High	High	High	High	High	High	High	0.0003564	0.005948
11923	FALSE	High	[R].ASHAIEVPVR.[N]	1xTMT6plex [N-Term]	0.00744691	0.0007351	0.759	1	1	2	D4AR72	D4AR72 [391-400]		0	1307.76	91.5	86.7	71.9	107.9	108.1	130.2	128.6	80.7	118.8	75.4	91.5	86.7	71.9	107.9	108.1	130.2	128.6	80.7	118.8	75.4		High	High	High	High	High	High	High	High	High	High	High	0.0003564	0.002718
14513	FALSE	High	[K].AVDFQPPCLGIGEWSGR.[Y]	1xCarbamidomethyl [C8]; 1xTMT6plex [N-Term]	0.000262596	0.0007351	1.417	1	1	12	D4AZZ3	D4AZZ3 [361-377]		0	2118.06	110	101.5	104.6	94.5	124.9	127.9	80.3	93.5	87	75.7	110	101.5	104.6	94.5	124.9	127.9	80.3	93.5	87	75.7		High	High	High	High	High	High	High	High	High	High	High	0.0003564	5.902e-05
50931	FALSE	High	[R].FTDTRQDEQDRCITIK.[S]	1xCarbamidomethyl [C12]; 1xTMT6plex [K16]; 1xTMT6plex [N-Term]	0.00795449	0.0007351	0.746	1	1	1	D4B5S8	D4B5S8 [273-288]		2	2484.29	51	55.8	81.1	139.9	150.6	239.3	81.7	69.2	54.2	77.3	51	55.8	81.1	139.9	150.6	239.3	81.7	69.2	54.2	77.3		High	High	High	High	High	High	High	High	High	High	High	0.0003564	0.002932
44078	FALSE	High	[R].ESLDRIPNADRR.[T]	1xTMT6plex [N-Term]	0.000457281	0.0007351	1.308	1	1	3	D4ATD9	D4ATD9 [364-375]		2	1670.91	104.7	92.4	95	99.2	104.4	139.5	101.2	79.4	84.2	100.1	104.7	92.4	95	99.2	104.4	139.5	101.2	79.4	84.2	100.1		High	High	High	High	High	High	High	High	High	High	High	0.0003564	0.0001117
75827	FALSE	High	[K].IADHLPGHIK.[A]	1xTMT6plex [K10]; 1xTMT6plex [N-Term]	0.0213566	0.0007351	0.551	1	1	1	D4ANV0	D4ANV0 [348-357]		0	1558.95																					NoQuanValues	High	High	High	High	High	High	High	High	High	High	High	0.0003564	0.009063
55480	FALSE	High	[K].GEYFDRNDLPAR.[F]	1xTMT6plex [N-Term]	0.000985876	0.0007351	1.157	1	1	1	D4AVH2	D4AVH2 [88-99]		1	1681.85	70.5	66.9	72.5	95.7	185.8	219.6	84.5	73.2	65	66.2	70.5	66.9	72.5	95.7	185.8	219.6	84.5	73.2	65	66.2		High	High	High	High	High	High	High	High	High	High	High	0.0003564	0.0002688
66227	FALSE	High	[K].GVVLPGGQDSQVVVK.[E]	1xTMT6plex [K15]; 1xTMT6plex [N-Term]	0.00172486	0.0007351	1.047	1	1	3	D4ATU2	D4ATU2 [323-337]		0	1940.16	83.7	108.9	98	107.6	163.4	169.7	68.7	83.9	59.9	56.1	83.7	108.9	98	107.6	163.4	169.7	68.7	83.9	59.9	56.1		High	High	High	High	High	High	High	High	High	High	High	0.0003564	0.0005096
55502	FALSE	High	[R].GFAEEDFAR.[V]	1xTMT6plex [N-Term]	0.0170971	0.0007351	0.595	1	1	2	D4AU67	D4AU67 [370-378]		0	1270.63	90.7	114.1	85.4	95.4	101.4	91.3	86.2	103.1	125.5	106.9	90.7	114.1	85.4	95.4	101.4	91.3	86.2	103.1	125.5	106.9		High	High	High	High	High	High	High	High	High	High	High	0.0003564	0.007054
69278	FALSE	High	[K].HLVELIDDTPVTPGETR.[A]	1xTMT6plex [N-Term]	0.00586698	0.0007351	0.806	1	1	2	D4APN3	D4APN3 [242-258]		0	2121.14	83.7	107.4	86	84.8	131	150.7	87.5	80.8	81.7	106.2	83.7	107.4	86	84.8	131	150.7	87.5	80.8	81.7	106.2		High	High	High	High	High	High	High	High	High	High	High	0.0003564	0.002071
59263	FALSE	High	[K].GLLVPTTTTDQELQHLR.[N]	1xTMT6plex [N-Term]	0.000837779	0.0007351	1.189	1	1	1	D4ARN1	D4ARN1 [239-255]		0	2151.2	95.8	98.4	96.1	94.5	104.5	119.7	70.2	92.2	80.7	148	95.8	98.4	96.1	94.5	104.5	119.7	70.2	92.2	80.7	148		High	High	High	High	High	High	High	High	High	High	High	0.0003564	0.0002223
66289	FALSE	High	[R].GVYDEFTSK.[F]	1xTMT6plex [K9]; 1xTMT6plex [N-Term]	0.00168157	0.0007351	1.052	1	1	3	D4AVL1	D4AVL1 [277-285]		0	1503.81	77.4	96	91.3	103.6	158.4	127.6	65.6	95.7	79.8	104.6	77.4	96	91.3	103.6	158.4	127.6	65.6	95.7	79.8	104.6		High	High	High	High	High	High	High	High	High	High	High	0.0003564	0.0004948
76391	FALSE	High	[R].LAHLDLEGLVLDREVR.[L]	1xTMT6plex [N-Term]	0.000652931	0.0007351	1.238	1	1	1	D4AUA5	D4AUA5 [192-207]		1	2077.2	127.9	107.4	104.6	88.3	105	99.7	85.5	93.3	93	95.4	127.9	107.4	104.6	88.3	105	99.7	85.5	93.3	93	95.4		High	High	High	High	High	High	High	High	High	High	High	0.0003564	0.0001673
66496	FALSE	High	[R].GYGGDVWFPQPAPK.[D]	1xTMT6plex [K14]; 1xTMT6plex [N-Term]	0.000257305	0.0007351	1.421	1	1	5	D4AIL7	D4AIL7 [279-292]		0	1977.06	88.9	102.9	93.9	109.2	129.8	125.5	79.6	91.7	84.1	94.4	88.9	102.9	93.9	109.2	129.8	125.5	79.6	91.7	84.1	94.4		High	High	High	High	High	High	High	High	High	High	High	0.0003564	5.777e-05
76390	FALSE	High	[R].LAHLDLEGLVLDR.[E]	1xTMT6plex [N-Term]	0.00524715	0.0007351	0.828	1	1	1	D4AUA5	D4AUA5 [192-204]		0	1692.98	101.7	111.1	139.7	106.6	89.3	200.6	80.5	79	91.5		101.7	111.1	139.7	106.6	89.3	200.6	80.5	79	91.5			High	High	High	High	High	High	High	High	High	Not Found	High	0.0003564	0.001817
60287	FALSE	High	[R].GMFVEITNPNDSLK.[T]	1xOxidation [M2]; 1xTMT6plex [K14]; 1xTMT6plex [N-Term]	0.0183521	0.0007351	0.581	1	1	1	D4AP79	D4AP79 [1202-1215]		0	2039.09	80	99.2	104.2	111.6	109	88.3	69.7	102.8	84	151.2	80	99.2	104.2	111.6	109	88.3	69.7	102.8	84	151.2		High	High	High	High	High	High	High	High	High	High	High	0.0003564	0.007645
70953	FALSE	High	[K].HVVFGEVADDKSMEIVK.[C]	1xOxidation [M13]; 2xTMT6plex [K11; K17]; 1xTMT6plex [N-Term]	0.000116918	0.0007351	1.576	1	1	2	D4AVQ7	D4AVQ7 [170-186]		1	2606.45	76.4	86.3	102.6	105.1	136.5	140.7	68.5	79.5	60.4	144.1	76.4	86.3	102.6	105.1	136.5	140.7	68.5	79.5	60.4	144.1		High	High	High	High	High	High	High	High	High	High	High	0.0003564	2.34e-05
55549	FALSE	High	[K].GFDIPEVVGK.[D]	1xTMT6plex [K10]; 1xTMT6plex [N-Term]	0.0175352	0.0007351	0.59	1	1	4	D4B0M3	D4B0M3 [314-323]		0	1518.89	106.2	104.2	94.3	99	66	54.8	88.8	131.7	114.2	141.1	106.2	104.2	94.3	99	66	54.8	88.8	131.7	114.2	141.1		High	High	High	High	High	High	High	High	High	High	High	0.0003564	0.007244
55625	FALSE	High	[R].GFGCPLNER.[E]	1xCarbamidomethyl [C4]; 1xTMT6plex [N-Term]	0.0167545	0.0007351	0.599	1	1	1	D4AT51	D4AT51 [45-53]		0	1278.65	59.5	82	113.6	214.1	120.1	83.1	46.8	123.5	57.8	99.5	59.5	82	113.6	214.1	120.1	83.1	46.8	123.5	57.8	99.5		High	High	High	High	High	High	High	High	High	High	High	0.0003564	0.006879
60196	FALSE	High	[K].GLYDLLKPGGK.[M]	2xTMT6plex [K7; K11]; 1xTMT6plex [N-Term]	0.00439297	0.0007351	0.863	1	1	1	D4AKF0	D4AKF0 [196-206]		0	1848.16	105.3	103	96.2	92.3	139	158.5	71.8	72.4	72.2	89.2	105.3	103	96.2	92.3	139	158.5	71.8	72.4	72.2	89.2		High	High	High	High	High	High	High	High	High	High	High	0.0003564	0.001484
55627	FALSE	High	[R].GFGDVVTSRPQIK.[A]	1xTMT6plex [K13]; 1xTMT6plex [N-Term]	2.64475e-07	0.0007351	2.773	1	1	9	D4AW59	D4AW59 [186-198]		0	1862.09	99.2	92.4	104.6	116.3	110.1	113.8	83.4	95	85.7	99.6	99.2	92.4	104.6	116.3	110.1	113.8	83.4	95	85.7	99.6		High	High	High	High	High	High	High	High	High	High	High	0.0003564	2.214e-08
55706	FALSE	High	[K].GFLDPVTVK.[K]	1xTMT6plex [K9]; 1xTMT6plex [N-Term]	0.00916806	0.0007351	0.718	1	1	4	D4AYE2	D4AYE2 [240-248]		0	1433.88	124.8	142.2	127.4	89.2	66.8	49.9	90.2	132	79.9	97.6	124.8	142.2	127.4	89.2	66.8	49.9	90.2	132	79.9	97.6		High	High	High	High	High	High	High	High	High	High	High	0.0003564	0.003451
60182	FALSE	High	[K].GIWNEDLERETR.[E]	1xTMT6plex [N-Term]	6.54529e-05	0.0007351	1.69	1	1	2	D4B0J3	D4B0J3 [316-327]		1	1746.9	92.4	83.4	79	109.8	102.7	107.5	103.1	88.9	107.7	125.3	92.4	83.4	79	109.8	102.7	107.5	103.1	88.9	107.7	125.3		High	High	High	High	High	High	High	High	High	High	High	0.0003564	1.206e-05
57880	FALSE	High	[K].GLADVPPSK.[A]	1xTMT6plex [K9]; 1xTMT6plex [N-Term]	0.032755	0.0007351	0.466	1	1	4	D4AP81	D4AP81 [164-172]		0	1341.81	67	106.3	77.5	103.2	120.1	110.4	78.5	89.3	98.8	149	67	106.3	77.5	103.2	120.1	110.4	78.5	89.3	98.8	149		High	High	High	High	High	High	High	High	High	High	High	0.0003564	0.01488
76360	FALSE	High	[K].LAGVIDAAK.[Q]	1xTMT6plex [K9]; 1xTMT6plex [N-Term]	0.0349575	0.0007351	0.453	1	1	2	D4B2V2	D4B2V2 [489-497]		0	1315.83	94.4	107	124.4	99	104.3	112.9	82.1	88.1	89.8	98.1	94.4	107	124.4	99	104.3	112.9	82.1	88.1	89.8	98.1		High	High	High	High	High	High	High	High	High	High	High	0.0003564	0.01603
55722	FALSE	High	[K].GFILDGFPR.[T]	1xTMT6plex [N-Term]	0.00272526	0.0007351	0.957	1	1	4	D4AIY2	D4AIY2 [145-153]		0	1250.71	161.2	136.2	147.4	50.2	96.1	65.4	88.7	90.8	93.2	70.8	161.2	136.2	147.4	50.2	96.1	65.4	88.7	90.8	93.2	70.8		High	High	High	High	High	High	High	High	High	High	High	0.0003564	0.0008559
55737	FALSE	High	[K].GFISDNPEYER.[L]	1xTMT6plex [N-Term]	0.000242062	0.0007351	1.433	1	1	6	D4AJZ8	D4AJZ8 [65-75]		0	1555.76	69.8	99.2	113	114.1	129.8	97.5	97.2	94.5	83.7	101.2	69.8	99.2	113	114.1	129.8	97.5	97.2	94.5	83.7	101.2		High	High	High	High	High	High	High	High	High	High	High	0.0003564	5.395e-05
55822	FALSE	High	[K].GFRFETETDTECIAK.[L]	1xCarbamidomethyl [C12]; 1xTMT6plex [K15]; 1xTMT6plex [N-Term]	2.51437e-05	0.0007351	1.878	1	1	1	D4AXQ5	D4AXQ5 [276-290]		1	2262.15	81.2	90.7	136.6	79.1	151.1	99.1	102.7	96.5	83.1	79.9	81.2	90.7	136.6	79.1	151.1	99.1	102.7	96.5	83.1	79.9		High	High	High	High	High	High	High	High	High	High	High	0.0003564	4.04e-06
60223	FALSE	High	[K].GIYPPINVLPSLSR.[L]	1xTMT6plex [N-Term]	0.000119931	0.0007351	1.571	1	1	9	D4AKG3	D4AKG3 [270-283]		0	1755.04	150.4	115.3	122.2	66	93	80.7	83.4	106.5	117.1	65.2	150.4	115.3	122.2	66	93	80.7	83.4	106.5	117.1	65.2		High	High	High	High	High	High	High	High	High	High	High	0.0003564	2.411e-05
54384	FALSE	High	[K].GEALEEAWK.[A]	1xTMT6plex [K9]; 1xTMT6plex [N-Term]	0.0111157	0.0007351	0.68	1	1	2	D4B451	D4B451 [181-189]		0	1490.83	87.2	72.7	95.4	145.4	93.3	105.1	98.8	125.9	82.9	93.4	87.2	72.7	95.4	145.4	93.3	105.1	98.8	125.9	82.9	93.4		High	High	High	High	High	High	High	High	High	High	High	0.0003564	0.004299
54370	FALSE	High	[K].GEAGTGDVVEAVK.[H]	1xTMT6plex [K13]; 1xTMT6plex [N-Term]	1.10253e-05	0.0007351	2.04	1	1	2	D4ARK1	D4ARK1 [180-192]		0	1689.94	84.4	79.4	123.8	79	138.1	115.5	85	106.9	94.2	93.7	84.4	79.4	123.8	79	138.1	115.5	85	106.9	94.2	93.7		High	High	High	High	High	High	High	High	High	High	High	0.0003564	1.577e-06
60436	FALSE	High	[R].GMSDTVGLLPR.[V]	1xOxidation [M2]; 1xTMT6plex [N-Term]	0.0140333	0.0007351	0.634	1	1	5	D4AWF5	D4AWF5 [514-524]		0	1390.76	87.1	86	83.8	129.5	124.3	129	75.6	88.9	97.5	98.4	87.1	86	83.8	129.5	124.3	129	75.6	88.9	97.5	98.4		High	High	High	High	High	High	High	High	High	High	High	0.0003564	0.005597
52676	FALSE	High	[R].GARDSELDSIISK.[E]	1xTMT6plex [K13]; 1xTMT6plex [N-Term]	0.000569123	0.0007351	1.265	1	1	1	D4AZE0	D4AZE0 [301-313]		1	1849.04																					NoQuanValues	High	High	High	High	High	High	High	High	High	High	High	0.0003564	0.0001429
61654	FALSE	High	[R].GPLVIYNPEVDGKELVR.[A]	1xTMT6plex [K13]; 1xTMT6plex [N-Term]	8.92484e-07	0.0007351	2.534	1	1	3	D4AR62	D4AR62 [219-235]		1	2356.36	63.3	73.5	156.6	88.5	171.6	138.3	66.6	90.7	45.5	105.4	63.3	73.5	156.6	88.5	171.6	138.3	66.6	90.7	45.5	105.4		High	High	High	High	High	High	High	High	High	High	High	0.0003564	8.865e-08
52912	FALSE	High	[K].GATPSQIGVVLR.[D]	1xTMT6plex [N-Term]	0.00047871	0.0007351	1.299	1	1	2	D4AJJ0	D4AJJ0 [44-55]		0	1426.86	114.5	108.6	158.7	74.3	114.6	106.8	89.2	81.1	75.4	76.9	114.5	108.6	158.7	74.3	114.6	106.8	89.2	81.1	75.4	76.9		High	High	High	High	High	High	High	High	High	High	High	0.0003564	0.0001174
58049	FALSE	High	[K].GIDAIDKAFLK.[S]	2xTMT6plex [K7; K11]; 1xTMT6plex [N-Term]	0.000176563	0.0007351	1.495	1	1	8	D4AS57	D4AS57 [711-721]		1	1878.17	121.7	141.3	74	98.6	138.5	103.1	65.2	88.8	87.6	81.2	121.7	141.3	74	98.6	138.5	103.1	65.2	88.8	87.6	81.2		High	High	High	High	High	High	High	High	High	High	High	0.0003564	3.751e-05
61653	FALSE	High	[R].GPLVIYNPEVDGK.[E]	1xTMT6plex [K13]; 1xTMT6plex [N-Term]	0.00351333	0.0007351	0.907	1	1	1	D4AR62	D4AR62 [219-231]		0	1859.07	61.1	65.9	125.7	87	177.2	158.1	61.7	102.3	34	126.9	61.1	65.9	125.7	87	177.2	158.1	61.7	102.3	34	126.9		High	High	High	High	High	High	High	High	High	High	High	0.0003564	0.001149
61498	FALSE	High	[R].GPKAEEILER.[G]	1xTMT6plex [K3]; 1xTMT6plex [N-Term]	0.00508975	0.0007351	0.834	1	1	2	D4AY14	D4AY14 [78-87]		1	1599.95	54.9	34.1	73.1	77.7	290.7	300.1	54.1	42.7	37.4	35.2	54.9	34.1	73.1	77.7	290.7	300.1	54.1	42.7	37.4	35.2		High	High	High	High	High	High	High	High	High	High	High	0.0003564	0.001751
52954	FALSE	High	[K].GAVDLAEAVIK.[A]	1xTMT6plex [K11]; 1xTMT6plex [N-Term]	0.000171253	0.0007351	1.501	1	1	2	D4AK24	D4AK24 [878-888]		0	1543.95	54.5	132.8	177.2	104.6	111.6	73	76.3	136.5	66.4	67	54.5	132.8	177.2	104.6	111.6	73	76.3	136.5	66.4	67		High	High	High	High	High	High	High	High	High	High	High	0.0003564	3.633e-05
57485	FALSE	High	[R].GKEVGINIGGCGESAVR.[L]	1xCarbamidomethyl [C11]; 1xTMT6plex [K2]; 1xTMT6plex [N-Term]	3.54318e-08	0.0007351	3.168	1	1	1	D4ASA5	D4ASA5 [373-389]		1	2161.18	115.5	107.8	135.9	64.9	125.6	104.2	80.2	100.6	91.9	73.4	115.5	107.8	135.9	64.9	125.6	104.2	80.2	100.6	91.9	73.4		High	High	High	High	High	High	High	High	High	High	High	0.0003564	2.222e-09
53142	FALSE	High	[R].GCDLLVATPGR.[L]	1xCarbamidomethyl [C2]; 1xTMT6plex [N-Term]	0.0107282	0.0007351	0.687	1	1	1	D4AY06	D4AY06 [335-345]		0	1387.76																					NoQuanValues	High	High	High	High	High	High	High	High	High	High	High	0.0003564	0.004122
76742	FALSE	High	[R].LANAPLETLGEEYAK.[L]	1xTMT6plex [K15]; 1xTMT6plex [N-Term]	0.00012428	0.0007351	1.564	1	1	2	D4AMH5	D4AMH5 [63-77]		0	2077.16	77.1	86.1	122.3	151.1	179.3	141.2	75.9	118.4	48.6		77.1	86.1	122.3	151.1	179.3	141.2	75.9	118.4	48.6			High	High	High	High	High	High	High	High	High	Not Found	High	0.0003564	2.515e-05
53152	FALSE	High	[K].GCFDIGLPSGK.[S]	1xCarbamidomethyl [C2]; 1xTMT6plex [K11]; 1xTMT6plex [N-Term]	0.00381075	0.0007351	0.891	1	1	4	D4AK69	D4AK69 [154-164]		0	1608.88	76.8	101.7	103.7	141.1	168	122.6	65.6	83	59.6	77.9	76.8	101.7	103.7	141.1	168	122.6	65.6	83	59.6	77.9		High	High	High	High	High	High	High	High	High	High	High	0.0003564	0.001258
53207	FALSE	High	[R].GCTGYDIYSGLK.[A]	1xCarbamidomethyl [C2]; 1xTMT6plex [K12]; 1xTMT6plex [N-Term]	0.000384631	0.0007351	1.342	1	1	2	D4ANG0	D4ANG0 [551-562]		0	1791.94	103.9	135.4	105.3	78.3	124.4	108.1	59	102.1	104.8	78.8	103.9	135.4	105.3	78.3	124.4	108.1	59	102.1	104.8	78.8		High	High	High	High	High	High	High	High	High	High	High	0.0003564	9.145e-05
53414	FALSE	High	[R].GDEELDTLIR.[A]	1xTMT6plex [N-Term]	0.00335634	0.0007351	0.916	1	1	2	D4AXA7	D4AXA7 [94-103]		0	1389.74	81.9	83.4	80.3	102.1	145.9	129.3	78.5	102.4	84.3	111.9	81.9	83.4	80.3	102.1	145.9	129.3	78.5	102.4	84.3	111.9		High	High	High	High	High	High	High	High	High	High	High	0.0003564	0.001092
53503	FALSE	High	[K].GDGGGGPTFEHIEK.[L]	1xTMT6plex [K14]; 1xTMT6plex [N-Term]	2.93606e-06	0.0007351	2.3	1	1	5	D4AWF5	D4AWF5 [495-508]		0	1858.97	59.4	61.6	70.4	134.5	189.5	151.3	74.9	88.1	79.3	91.1	59.4	61.6	70.4	134.5	189.5	151.3	74.9	88.1	79.3	91.1		High	High	High	High	High	High	High	High	High	High	High	0.0003564	3.466e-07
53505	FALSE	High	[K].GDGGGGPTFEHIEKLR.[R]	1xTMT6plex [K14]; 1xTMT6plex [N-Term]	3.45532e-06	0.0007351	2.268	1	1	1	D4AWF5	D4AWF5 [495-510]		1	2128.16	95	76.8	83	89.8	146.5	165.6	85.5	78.7	97.9	81.2	95	76.8	83	89.8	146.5	165.6	85.5	78.7	97.9	81.2		High	High	High	High	High	High	High	High	High	High	High	0.0003564	4.186e-07
57888	FALSE	High	[R].GLAERETAIK.[R]	1xTMT6plex [K10]; 1xTMT6plex [N-Term]	0.00598729	0.0007351	0.802	1	1	1	D4AWW5	D4AWW5 [272-281]		1	1545.94	105.4	70.8	28.9	192.8	112.6	104.8	71.8	79.5	154.4	79	105.4	70.8	28.9	192.8	112.6	104.8	71.8	79.5	154.4	79		High	High	High	High	High	High	High	High	High	High	High	0.0003564	0.002116
60691	FALSE	High	[K].GNLTPEKIDDLVSR.[S]	1xTMT6plex [K7]; 1xTMT6plex [N-Term]	4.11917e-05	0.0007351	1.781	1	1	2	D4AY78	D4AY78 [336-349]		1	2015.15	81	85.5	99.6	94.4	134.3	120.2	81.5	111.8	94.9	96.8	81	85.5	99.6	94.4	134.3	120.2	81.5	111.8	94.9	96.8		High	High	High	High	High	High	High	High	High	High	High	0.0003564	7.123e-06
53716	FALSE	High	[R].GDLGIEIPAAK.[V]	1xTMT6plex [K11]; 1xTMT6plex [N-Term]	2.4512e-05	0.0007351	1.883	1	1	10	D4APM8	D4APM8 [289-299]		0	1541.93	105.2	106	114.1	90.6	146.2	128.8	75	86.4	69.2	78.6	105.2	106	114.1	90.6	146.2	128.8	75	86.4	69.2	78.6		High	High	High	High	High	High	High	High	High	High	High	0.0003564	3.935e-06
53788	FALSE	High	[K].GDLLTGELKK.[M]	2xTMT6plex [K9; K10]; 1xTMT6plex [N-Term]	0.0147624	0.0007351	0.624	1	1	1	D4B627	D4B627 [25-34]		1	1761.11	76.1	86.9	113.1	67.2	141	102.3	93.5	78.7	71.5	169.8	76.1	86.9	113.1	67.2	141	102.3	93.5	78.7	71.5	169.8		High	High	High	High	High	High	High	High	High	High	High	0.0003564	0.005951
69311	FALSE	High	[R].HIWEGVLTGK.[G]	1xTMT6plex [K10]; 1xTMT6plex [N-Term]	0.000421525	0.0007351	1.324	1	1	4	D4B2H4	D4B2H4 [195-204]		0	1597.95	138.3	116.3	109.6	61.1	71.5	65	84.3	95.6	144.7	113.7	138.3	116.3	109.6	61.1	71.5	65	84.3	95.6	144.7	113.7		High	High	High	High	High	High	High	High	High	High	High	0.0003564	0.0001015
76562	FALSE	High	[R].LALGGNSRSQK.[T]	1xTMT6plex [K11]; 1xTMT6plex [N-Term]	0.0296285	0.0007351	0.486	1	1	1	D4B0I0	D4B0I0 [42-52]		1	1588.95	118.4	110.5	107.7	76.4	79.1	83.7	115.7	108.5	87.8	112.2	118.4	110.5	107.7	76.4	79.1	83.7	115.7	108.5	87.8	112.2		High	High	High	High	High	High	High	High	High	High	High	0.0003564	0.01325
60621	FALSE	High	[K].GNKEVFDFLESAAK.[K]	2xTMT6plex [K3; K14]; 1xTMT6plex [N-Term]	0.00601775	0.0007351	0.801	1	1	2	D4AV07	D4AV07 [110-123]		1	2242.27	73	78.2	112.9	86.2	101.2	95	51.6	68.3	60	273.5	73	78.2	112.9	86.2	101.2	95	51.6	68.3	60	273.5		High	High	High	High	High	High	High	High	High	High	High	0.0003564	0.002126
54317	FALSE	High	[R].GDYAIDVGR.[N]	1xTMT6plex [N-Term]	0.00398896	0.0007351	0.882	1	1	4	D4AR15	D4AR15 [47-55]		0	1194.63	65.3	82.9	107.3	113.9	160.3	102.2	75.3	108.5	75.3	109	65.3	82.9	107.3	113.9	160.3	102.2	75.3	108.5	75.3	109		High	High	High	High	High	High	High	High	High	High	High	0.0003564	0.001326
57827	FALSE	High	[K].GKWSAPLIDNPAYK.[G]	2xTMT6plex [K2; K14]; 1xTMT6plex [N-Term]	2.41406e-05	0.0007351	1.886	1	1	1	D4AVD4	D4AVD4 [360-373]		1	2247.31	108.2	110.4	83.5	71.6	90.5	90.5	68.2	104.2	125.2	147.6	108.2	110.4	83.5	71.6	90.5	90.5	68.2	104.2	125.2	147.6		High	High	High	High	High	High	High	High	High	High	High	0.0003564	3.856e-06
76085	FALSE	High	[R].IAEMEKTENEPPAEAVDDAAGATR.[G]	1xTMT6plex [K6]; 1xTMT6plex [N-Term]	7.82137e-05	0.0007351	1.655	1	1	2	D4AWB8	D4AWB8 [226-249]		1	2973.49	79.4	110.2	110.2	126.7	140.6	127.2	87	75	72.7	71.1	79.4	110.2	110.2	126.7	140.6	127.2	87	75	72.7	71.1		High	High	High	High	High	High	High	High	High	High	High	0.0003564	1.483e-05
55840	FALSE	High	[K].GFSGFTDIVDGGSR.[G]	1xTMT6plex [N-Term]	0.000147006	0.0007351	1.531	1	1	5	D4ANG0	D4ANG0 [537-550]		0	1643.82	128.9	126.5	105.6	75.3	95	86.3	68.4	99.2	107.9	106.9	128.9	126.5	105.6	75.3	95	86.3	68.4	99.2	107.9	106.9		High	High	High	High	High	High	High	High	High	High	High	0.0003564	3.041e-05
55955	FALSE	High	[R].GGAGFPSGLK.[W]	1xTMT6plex [K10]; 1xTMT6plex [N-Term]	0.0115171	0.0007351	0.673	1	1	2	D4B1G8	D4B1G8 [139-148]		0	1348.8	80.6	97.1	142.6	77	102.3	66.4	94.3	120.1	97.7	122	80.6	97.1	142.6	77	102.3	66.4	94.3	120.1	97.7	122		High	High	High	High	High	High	High	High	High	High	High	0.0003564	0.004476
75890	FALSE	High	[K].IADPNVDEYDRR.[T]	1xTMT6plex [N-Term]	0.000390547	0.0007351	1.339	1	1	2	D4B4T7	D4B4T7 [133-144]		1	1691.86	71.7	88.3	74.4	119.5	151.2	153.9	72.3	92.4	83.2	93.1	71.7	88.3	74.4	119.5	151.2	153.9	72.3	92.4	83.2	93.1		High	High	High	High	High	High	High	High	High	High	High	0.0003564	9.313e-05
56822	FALSE	High	[R].GGQPTIPDPETIR.[L]	1xTMT6plex [N-Term]	0.000413032	0.0007351	1.328	1	1	4	D4AYQ3	D4AYQ3 [83-95]		0	1609.87	97.1	78.7	92.9	104.8	112.6	153.1	102	88.5	78.6	91.7	97.1	78.7	92.9	104.8	112.6	153.1	102	88.5	78.6	91.7		High	High	High	High	High	High	High	High	High	High	High	0.0003564	9.887e-05
75885	FALSE	High	[K].LADNRLPACAR.[K]	1xCarbamidomethyl [C9]; 1xTMT6plex [N-Term]	0.00763819	0.0007351	0.754	1	1	1	D4AYE2	D4AYE2 [164-174]		1	1485.82	114.9	59.7	99	114.4	72	106.9	118.8	88.8	91.2	134.3	114.9	59.7	99	114.4	72	106.9	118.8	88.8	91.2	134.3		High	High	High	High	High	High	High	High	High	High	High	0.0003564	0.002788
59753	FALSE	High	[K].GISFVQNPPQK.[-]	1xTMT6plex [K11]; 1xTMT6plex [N-Term]	0.00163936	0.0007351	1.057	1	1	2	D4AJ33	D4AJ33 [344-354]		0	1672.98																					NoQuanValues	High	High	High	High	High	High	High	High	High	High	High	0.0003564	0.0004791
57538	FALSE	High	[R].GKGQGTFISWDSPQR.[D]	1xTMT6plex [K2]; 1xTMT6plex [N-Term]	0.035309	0.0007351	0.451	1	1	1	D4ASA5	D4ASA5 [352-366]		1	2122.14																					NoQuanValues	High	High	High	High	High	High	High	High	High	High	High	0.0003564	0.01619
57033	FALSE	High	[K].GGTIIDYEGK.[A]	1xTMT6plex [K10]; 1xTMT6plex [N-Term]	0.00135822	0.0007351	1.094	1	1	4	D4AVP1	D4AVP1 [253-262]		0	1510.85	42.5	65.5	101.6	144.5	215.9	163.1	71.3	86.8	38.8	69.8	42.5	65.5	101.6	144.5	215.9	163.1	71.3	86.8	38.8	69.8		High	High	High	High	High	High	High	High	High	High	High	0.0003564	0.0003872
59610	FALSE	High	[K].GLQKEFDVTEDNIK.[A]	2xTMT6plex [K4; K14]; 1xTMT6plex [N-Term]	0.00759955	0.0007351	0.755	1	1	1	D4AXX0	D4AXX0 [39-52]		1	2323.31	87.4	109.3	100.6	89	124.2	112	91.1	101.8	86.6	98.1	87.4	109.3	100.6	89	124.2	112	91.1	101.8	86.6	98.1		High	High	High	High	High	High	High	High	High	High	High	0.0003564	0.002782
75852	FALSE	High	[K].IADLPDIVGK.[E]	1xTMT6plex [K10]; 1xTMT6plex [N-Term]	0.00740923	0.0007351	0.76	1	1	3	D4AVS1	D4AVS1 [89-98]		0	1498.92	94.4	86.6	97.9	150	94.6	91.5	86.8	106.2	82.1	110	94.4	86.6	97.9	150	94.6	91.5	86.8	106.2	82.1	110		High	High	High	High	High	High	High	High	High	High	High	0.0003564	0.002706
50944	FALSE	High	[R].FTEKDASQTIR.[Q]	1xTMT6plex [K4]; 1xTMT6plex [N-Term]	0.0184451	0.0007351	0.58	1	1	1	D4AYP0	D4AYP0 [107-117]		1	1753.98																					NoQuanValues	High	High	High	High	High	High	High	High	High	High	High	0.0003564	0.007687
57051	FALSE	High	[R].GGTVFREPIVIPR.[I]	1xTMT6plex [N-Term]	8.02294e-05	0.0007351	1.65	1	1	3	D4AK25	D4AK25 [235-247]		1	1670	111.4	114.9	139	73.8	79.1	71.1	94.4	96.2	110.5	109.4	111.4	114.9	139	73.8	79.1	71.1	94.4	96.2	110.5	109.4		High	High	High	High	High	High	High	High	High	High	High	0.0003564	1.523e-05
75658	FALSE	High	[R].IAAPDYLPNDQDVLR.[S]	1xTMT6plex [N-Term]	0.00162278	0.0007351	1.059	1	1	3	D4ARD8	D4ARD8 [162-176]		0	1929.03	89.9	79.7	99.3	118.6	152.4	186	84.1	77.5	56.6	55.9	89.9	79.7	99.3	118.6	152.4	186	84.1	77.5	56.6	55.9		High	High	High	High	High	High	High	High	High	High	High	0.0003564	0.0004732
68824	FALSE	High	[R].HLEGHFDAQR.[V]	1xTMT6plex [N-Term]	0.00189977	0.0007351	1.028	1	1	2	D4ATQ9	D4ATQ9 [459-468]		0	1438.74	96.3	70.3	43.7	192	106.6	140.6	97.7	48.8	118.8	85.1	96.3	70.3	43.7	192	106.6	140.6	97.7	48.8	118.8	85.1		High	High	High	High	High	High	High	High	High	High	High	0.0003564	0.0005676
65054	FALSE	High	[R].GVALPALDR.[K]	1xTMT6plex [N-Term]	0.00304754	0.0007351	0.935	1	1	3	D4ARQ3	D4ARQ3 [266-274]		0	1140.69	113.1	128	71.6	85.2	66.4	75.7	71.1	119	133.9	136	113.1	128	71.6	85.2	66.4	75.7	71.1	119	133.9	136		High	High	High	High	High	High	High	High	High	High	High	0.0003564	0.0009742
57053	FALSE	High	[K].GGTYYPITVK.[K]	1xTMT6plex [K10]; 1xTMT6plex [N-Term]	0.0149127	0.0007351	0.622	1	1	2	D4AXH0	D4AXH0 [168-177]		0	1556.91	81.1	65.8	106.1	83.8	115.8	105.8	150.2	94.7	95.4	101.3	81.1	65.8	106.1	83.8	115.8	105.8	150.2	94.7	95.4	101.3		High	High	High	High	High	High	High	High	High	High	High	0.0003564	0.006032
57145	FALSE	High	[R].GGYFDEFGIVR.[D]	1xTMT6plex [N-Term]	0.00173365	0.0007351	1.046	1	1	2	D4B5L0	D4B5L0 [217-227]		0	1488.77	75.5	74.6	100.2	137.8	153.9	124.9	71.6	106.7	70.2	84.6	75.5	74.6	100.2	137.8	153.9	124.9	71.6	106.7	70.2	84.6		High	High	High	High	High	High	High	High	High	High	High	0.0003564	0.0005111
57433	FALSE	High	[R].GKDLEVVLTK.[T]	2xTMT6plex [K2; K10]; 1xTMT6plex [N-Term]	0.0013932	0.0007351	1.089	1	1	4	D4ANY6	D4ANY6 [58-67]		1	1789.14	116.9	150	143.4	64.5	83.7	57	92	100.3	80.7	111.5	116.9	150	143.4	64.5	83.7	57	92	100.3	80.7	111.5		High	High	High	High	High	High	High	High	High	High	High	0.0003564	0.000399
69091	FALSE	High	[R].HLPEDPLFK.[L]	1xTMT6plex [K9]; 1xTMT6plex [N-Term]	0.0048872	0.0007351	0.842	1	1	5	D4AS61	D4AS61 [356-364]		0	1553.91	104.8	121.3	123.4	76.2	64.7	42.2	109.6	125.5	110.3	122.1	104.8	121.3	123.4	76.2	64.7	42.2	109.6	125.5	110.3	122.1		High	High	High	High	High	High	High	High	High	High	High	0.0003564	0.00168
68874	FALSE	High	[K].HIGADVDVPAGDIGVGGR.[E]	1xTMT6plex [N-Term]	0.00122688	0.0007351	1.114	1	1	2	D4B2H4	D4B2H4 [164-181]		0	1934.03	101.6	82.8	82.8	103.3	142.2	138.7	100.6	74.7	76.9	96.4	101.6	82.8	82.8	103.3	142.2	138.7	100.6	74.7	76.9	96.4		High	High	High	High	High	High	High	High	High	High	High	0.0003564	0.0003449
57501	FALSE	High	[R].GKGADVILGPAIGPIGR.[A]	1xTMT6plex [K2]; 1xTMT6plex [N-Term]	8.24652e-08	0.0007351	3.002	1	1	3	D4AN50	D4AN50 [158-174]		1	2049.26	102.3	94.1	97.2	90	126.7	147.6	83.1	88.7	87	83.2	102.3	94.1	97.2	90	126.7	147.6	83.1	88.7	87	83.2		High	High	High	High	High	High	High	High	High	High	High	0.0003564	5.831e-09
59531	FALSE	High	[K].GLPNFSLDSER.[I]	1xTMT6plex [N-Term]	0.000501142	0.0007351	1.29	1	1	4	D4APY0	D4APY0 [652-662]		0	1463.77	96.8	88.5	76.8	76	169.9	182.9	73.9	74.4	93.4	67.6	96.8	88.5	76.8	76	169.9	182.9	73.9	74.4	93.4	67.6		High	High	High	High	High	High	High	High	High	High	High	0.0003564	0.0001235
68883	FALSE	High	[R].HLGIVDEPVVAK.[A]	1xTMT6plex [K12]; 1xTMT6plex [N-Term]	0.000218637	0.0007351	1.453	1	1	1	D4AUH8	D4AUH8 [359-370]		0	1735.05	96.6	95.5	107.2	71.5	95.7	94	97.3	94.2	81.5	166.5	96.6	95.5	107.2	71.5	95.7	94	97.3	94.2	81.5	166.5		High	High	High	High	High	High	High	High	High	High	High	0.0003564	4.786e-05
59497	FALSE	High	[K].GLPGEGIVSR.[L]	1xTMT6plex [N-Term]	0.00666049	0.0007351	0.781	1	1	6	D4AX22	D4AX22 [327-336]		0	1213.71	111.2	96.2	105	83.6	100.2	131.2	111.9	83.4	115.5	61.7	111.2	96.2	105	83.6	100.2	131.2	111.9	83.4	115.5	61.7		High	High	High	High	High	High	High	High	High	High	High	0.0003564	0.002387
68960	FALSE	High	[K].HILDLVK.[S]	1xTMT6plex [K7]; 1xTMT6plex [N-Term]	0.0317846	0.0007351	0.472	1	1	3	D4ATR2	D4ATR2 [144-150]		0	1295.85	126.1	133.2	185.4	50.9	67.1	47.1	88.4	97.9	112.5	91.5	126.1	133.2	185.4	50.9	67.1	47.1	88.4	97.9	112.5	91.5		High	High	High	High	High	High	High	High	High	High	High	0.0003564	0.01434
75928	FALSE	High	[R].LADVLPDDVSK.[Q]	1xTMT6plex [K11]; 1xTMT6plex [N-Term]	0.000380736	0.0007351	1.344	1	1	4	D4AM07	D4AM07 [587-597]		0	1629.95	82.8	93.7	114.8	152.4	95	68.1	97.3	105.7	67.5	122.7	82.8	93.7	114.8	152.4	95	68.1	97.3	105.7	67.5	122.7		High	High	High	High	High	High	High	High	High	High	High	0.0003564	9.011e-05
52592	FALSE	High	[K].GAPLFVLK.[T]	1xTMT6plex [K8]; 1xTMT6plex [N-Term]	0.0303816	0.0007351	0.481	1	1	2	D4AS57	D4AS57 [768-775]		0	1302.85	102.2	133.3	217.6	79.3	98.6	62.7	69.5	89.6	53.5	93.8	102.2	133.3	217.6	79.3	98.6	62.7	69.5	89.6	53.5	93.8		High	High	High	High	High	High	High	High	High	High	High	0.0003564	0.01358
59840	FALSE	High	[R].GISNPIGIK.[V]	1xTMT6plex [K9]; 1xTMT6plex [N-Term]	0.00174249	0.0007351	1.045	1	1	3	D4ANV0	D4ANV0 [303-311]		0	1356.86	101.7	121.3	99.3	83.8	110.5	84.5	74.7	107.5	103.9	112.8	101.7	121.3	99.3	83.8	110.5	84.5	74.7	107.5	103.9	112.8		High	High	High	High	High	High	High	High	High	High	High	0.0003564	0.0005147
56617	FALSE	High	[K].GGIPFLVTHDAR.[T]	1xTMT6plex [N-Term]	0.00519415	0.0007351	0.83	1	1	1	D4ASV8	D4ASV8 [69-80]		0	1511.85	79.9	83.8	92.2	100.2	155.4	184.9	76.8	72.2	73.9	80.6	79.9	83.8	92.2	100.2	155.4	184.9	76.8	72.2	73.9	80.6		High	High	High	High	High	High	High	High	High	High	High	0.0003564	0.001796
57807	FALSE	High	[K].GKVEALLPEDLR.[F]	1xTMT6plex [K2]; 1xTMT6plex [N-Term]	3.22645e-05	0.0007351	1.829	1	1	2	D4APY0	D4APY0 [1203-1214]		1	1798.08	53.8	50.5	71	58.4	177.5	242.8	150.7	65.7	55.6	74.2	53.8	50.5	71	58.4	177.5	242.8	150.7	65.7	55.6	74.2		High	High	High	High	High	High	High	High	High	High	High	0.0003564	5.38e-06
57683	FALSE	High	[R].GKPAFEEYVR.[V]	1xTMT6plex [K2]; 1xTMT6plex [N-Term]	0.0394089	0.0007351	0.429	1	1	1	D4AXX6	D4AXX6 [690-699]		0	1653.94	85.6	108.5	80.6	87.6	155.8	132.1	85.2	85.7	83	96.1	85.6	108.5	80.6	87.6	155.8	132.1	85.2	85.7	83	96.1		High	High	High	High	High	High	High	High	High	High	High	0.0003564	0.01843
66824	FALSE	High	[R].HALIIYDDLSK.[Q]	1xTMT6plex [K11]; 1xTMT6plex [N-Term]	0.0190133	0.0007351	0.574	1	1	1	D4AQP0	D4AQP0 [323-333]		0	1746.02	101.9	112.2	119.8	68.8	64.8	56.1	104.8	112.1	126.1	133.4	101.9	112.2	119.8	68.8	64.8	56.1	104.8	112.1	126.1	133.4		High	High	High	High	High	High	High	High	High	High	High	0.0003564	0.007969
67114	FALSE	High	[R].HDGGFGIVHIK.[D]	1xTMT6plex [K11]; 1xTMT6plex [N-Term]	0.000390547	0.0007351	1.339	1	1	3	D4ASV8	D4ASV8 [157-167]		0	1637.95	117.4	128.1	139.6	55.3	69.9	57.4	138.4	88.5	110.1	95.2	117.4	128.1	139.6	55.3	69.9	57.4	138.4	88.5	110.1	95.2		High	High	High	High	High	High	High	High	High	High	High	0.0003564	9.306e-05
56069	FALSE	High	[R].GGDGVIRDIEFR.[I]	1xTMT6plex [N-Term]	0.00143636	0.0007351	1.083	1	1	1	D4AU41	D4AU41 [1185-1196]		1	1562.85	67.8	105.3	95.5	116.9	148.3	161.1	88.2	85.6	71	60.3	67.8	105.3	95.5	116.9	148.3	161.1	88.2	85.6	71	60.3		High	High	High	High	High	High	High	High	High	High	High	0.0003564	0.0004113
56118	FALSE	High	[R].GGEDSSITPEEIR.[L]	1xTMT6plex [N-Term]	0.000194487	0.0007351	1.476	1	1	5	D4B2H4	D4B2H4 [282-294]		0	1618.81	107.8	52.7	49.4	102.8	97.9	221.6	109.7	59.5	118.4	80.3	107.8	52.7	49.4	102.8	97.9	221.6	109.7	59.5	118.4	80.3		High	High	High	High	High	High	High	High	High	High	High	0.0003564	4.198e-05
60096	FALSE	High	[K].GIVLGKEEGLNIAK.[A]	2xTMT6plex [K6; K14]; 1xTMT6plex [N-Term]	0.00652668	0.0007351	0.785	1	1	1	D4AV50	D4AV50 [191-204]		1	2128.33																					NoQuanValues	High	High	High	High	High	High	High	High	High	High	High	0.0003564	0.002327
70954	FALSE	High	[K].HVVFGEVINGK.[G]	1xTMT6plex [K11]; 1xTMT6plex [N-Term]	0.00199883	0.0007351	1.018	1	1	1	D4B232	D4B232 [242-252]		0	1656.98	109.8	113.1	105.5	83.8	84.8	96.7	86.3	105	87	127.9	109.8	113.1	105.5	83.8	84.8	96.7	86.3	105	87	127.9		High	High	High	High	High	High	High	High	High	High	High	0.0003564	0.0006022
57619	FALSE	High	[K].GKLPALPK.[A]	2xTMT6plex [K2; K8]; 1xTMT6plex [N-Term]	0.00999328	0.0007351	0.701	1	1	2	D4AQA7	D4AQA7 [314-321]		1	1511.03	50.8	114.5	66.7	135.8	128	101.3	90.1	107.6	93.5	111.8	50.8	114.5	66.7	135.8	128	101.3	90.1	107.6	93.5	111.8		High	High	High	High	High	High	High	High	High	High	High	0.0003564	0.003808
60066	FALSE	High	[K].GIVDPVVDRR.[N]	1xTMT6plex [N-Term]	0.00384965	0.0007351	0.889	1	1	5	D4B073	D4B073 [777-786]		1	1354.8	84.8	86.7	98	89.5	121.5	127.2	101.8	90.6	100.3	99.7	84.8	86.7	98	89.5	121.5	127.2	101.8	90.6	100.3	99.7		High	High	High	High	High	High	High	High	High	High	High	0.0003564	0.001273
72864	FALSE	High	[R].KGSPLVIGVR.[T]	1xTMT6plex [K1]	0.035486	0.0007351	0.45	1	1	1	D4AXQ5	D4AXQ5 [337-346]		1	1254.81	86.6	125.5	88.4	84.1	190.3	109.2	84.4	66.8	91.1	73.5	86.6	125.5	88.4	84.1	190.3	109.2	84.4	66.8	91.1	73.5		High	High	High	High	High	High	High	High	High	High	High	0.0003564	0.01633
60064	FALSE	High	[K].GIVDPVVDR.[R]	1xTMT6plex [N-Term]	0.0219025	0.0007351	0.546	1	1	1	D4B073	D4B073 [777-785]		0	1198.7	91.7	106.4	85.6	112	113.2	122.9	87.4	87.8	109.9	83	91.7	106.4	85.6	112	113.2	122.9	87.4	87.8	109.9	83		High	High	High	High	High	High	High	High	High	High	High	0.0003564	0.009362
56185	FALSE	High	[R].GGEVVWEQDPNRK.[Y]	1xTMT6plex [K13]; 1xTMT6plex [N-Term]	9.27361e-06	0.0007351	2.074	1	1	2	P0DN29	P0DN29 [579-591]		1	1972.07	71.8	84.4	81.5	115.4	168.6	156.6	84.1	81.1	78.6	78	71.8	84.4	81.5	115.4	168.6	156.6	84.1	81.1	78.6	78		High	High	High	High	High	High	High	High	High	High	High	0.0003564	1.29e-06
68172	FALSE	High	[R].HGDIEDVIK.[T]	1xTMT6plex [K9]; 1xTMT6plex [N-Term]	0.00294107	0.0007351	0.942	1	1	1	D4AT52	D4AT52 [44-52]		0	1483.85	79.2	96.4	85.1	140.3	99.8	129.9	106	90.2	84.1	89	79.2	96.4	85.1	140.3	99.8	129.9	106	90.2	84.1	89		High	High	High	High	High	High	High	High	High	High	High	0.0003564	0.0009373
76059	FALSE	High	[R].LAELIGTR.[A]	1xTMT6plex [N-Term]	0.0296285	0.0007351	0.486	1	1	4	D4AL68	D4AL68 [368-375]		0	1101.68	102	114.3	99	112.3	63.6	61.2	87.6	122	115.1	122.9	102	114.3	99	112.3	63.6	61.2	87.6	122	115.1	122.9		High	High	High	High	High	High	High	High	High	High	High	0.0003564	0.0132
56235	FALSE	High	[R].GGFSHADLEK.[W]	1xTMT6plex [K10]; 1xTMT6plex [N-Term]	0.00552034	0.0007351	0.818	1	1	1	D4AJS2	D4AJS2 [407-416]		0	1518.83	147.5	40	41.6	133.4	70.2	144.4	161.5	30.6	191.9	38.9	147.5	40	41.6	133.4	70.2	144.4	161.5	30.6	191.9	38.9		High	High	High	High	High	High	High	High	High	High	High	0.0003564	0.001921
56349	FALSE	High	[R].GGGPDGKSPVGVPADTR.[I]	1xTMT6plex [K7]; 1xTMT6plex [N-Term]	0.0119936	0.0007351	0.665	1	1	1	D4AUH5	D4AUH5 [393-409]		1	2025.11	78.2	52.7	56.2	150.2	158.1	204.5	89.9	68.2	73.4	68.5	78.2	52.7	56.2	150.2	158.1	204.5	89.9	68.2	73.4	68.5		High	High	High	High	High	High	High	High	High	High	High	0.0003564	0.004687
68195	FALSE	High	[K].HGDVVTVHPCPDIK.[Y]	1xCarbamidomethyl [C10]; 1xTMT6plex [K14]; 1xTMT6plex [N-Term]	3.91348e-07	0.0007351	2.696	1	1	3	D4B4C2	D4B4C2 [205-218]		0	2032.11	82.1	82.1	97.7	90.3	110.8	124.8	108.3	104	89.5	110.4	82.1	82.1	97.7	90.3	110.8	124.8	108.3	104	89.5	110.4		High	High	High	High	High	High	High	High	High	High	High	0.0003564	3.459e-08
56396	FALSE	High	[R].GGGVLYDLEFLQDDKGRR.[V]	1xTMT6plex [K15]; 1xTMT6plex [N-Term]	0.000182966	0.0007351	1.488	1	1	2	D4ANC1	D4ANC1 [119-136]		2	2496.36	119.7	124.4	143.1	80.1	101.8	108.4	76.8	91.7	85.1	68.8	119.7	124.4	143.1	80.1	101.8	108.4	76.8	91.7	85.1	68.8		High	High	High	High	High	High	High	High	High	High	High	0.0003564	3.918e-05
59909	FALSE	High	[K].GISVPDAEKPK.[H]	2xTMT6plex [K9; K11]; 1xTMT6plex [N-Term]	0.0221247	0.0007351	0.544	1	1	1	D4B5Q7	D4B5Q7 [499-509]		0	1828.11	64.5	67.5	71.7	138.7	159.2	216.2	81.9	66.8	60.7	72.7	64.5	67.5	71.7	138.7	159.2	216.2	81.9	66.8	60.7	72.7		High	High	High	High	High	High	High	High	High	High	High	0.0003564	0.009479
56589	FALSE	High	[R].GGILEPEGIVNIK.[Y]	1xTMT6plex [K13]; 1xTMT6plex [N-Term]	0.000885995	0.0007351	1.178	1	1	3	D4AKT5	D4AKT5 [1915-1927]		0	1797.09	75	70.2	70.2	106	155.1	227.9	94.5	77	78.6	45.6	75	70.2	70.2	106	155.1	227.9	94.5	77	78.6	45.6		High	High	High	High	High	High	High	High	High	High	High	0.0003564	0.000237
56605	FALSE	High	[K].GGLLTDEFAR.[V]	1xTMT6plex [N-Term]	0.00158204	0.0007351	1.064	1	1	2	D4AL36	D4AL36 [533-542]		0	1307.72	111.7	153.1	86.1	80.7	73.4	75.9	91.5	95.3	140.1	92.2	111.7	153.1	86.1	80.7	73.4	75.9	91.5	95.3	140.1	92.2		High	High	High	High	High	High	High	High	High	High	High	0.0003564	0.00046
75985	FALSE	High	[K].IAEEEPFKK.[W]	2xTMT6plex [K8; K9]; 1xTMT6plex [N-Term]	0.0177136	0.0007351	0.588	1	1	1	D4ALA8	D4ALA8 [430-438]		1	1778.07	99.2	54	50.5	156.5	98.2	124.8	112.5	101.5	97.5	105.3	99.2	54	50.5	156.5	98.2	124.8	112.5	101.5	97.5	105.3		High	High	High	High	High	High	High	High	High	High	High	0.0003564	0.007336
56619	FALSE	High	[R].GGLPGGQNLDDVLSK.[M]	1xTMT6plex [K15]; 1xTMT6plex [N-Term]	0.000218637	0.0007351	1.453	1	1	1	D4B0S1	D4B0S1 [202-216]		0	1928.09	86.6	104.2	130.8	72.8	140.4	95.3	82.7	88.4	74.4	124.5	86.6	104.2	130.8	72.8	140.4	95.3	82.7	88.4	74.4	124.5		High	High	High	High	High	High	High	High	High	High	High	0.0003564	4.795e-05
66118	FALSE	High	[K].GVTIKDALDAIYK.[Q]	2xTMT6plex [K5; K13]; 1xTMT6plex [N-Term]	0.00356728	0.0007351	0.904	1	1	1	D4B2I1	D4B2I1 [115-127]		1	2094.28	112.3	104.9	140.2	92	86.6	104.2	97.4	88.3	73.3	100.9	112.3	104.9	140.2	92	86.6	104.2	97.4	88.3	73.3	100.9		High	High	High	High	High	High	High	High	High	High	High	0.0003564	0.001166
53124	FALSE	High	[R].GAYIAPGEVVR.[S]	1xTMT6plex [N-Term]	0.00188056	0.0007351	1.03	1	1	2	D4B2J3	D4B2J3 [1319-1329]		0	1360.78	117	78.3	77.3	99.8	98.1	80.4	111.4	97.8	168.3	71.5	117	78.3	77.3	99.8	98.1	80.4	111.4	97.8	168.3	71.5		High	High	High	High	High	High	High	High	High	High	High	0.0003564	0.0005609
62465	FALSE	High	[R].GQGDVITSRPALK.[A]	1xTMT6plex [K13]; 1xTMT6plex [N-Term]	0.00549239	0.0007351	0.819	1	1	1	D4AZV9	D4AZV9 [184-196]		0	1800.07	87.5	95.4	92.9	97.7	142.3	126.2	80	90.4	92.9	94.6	87.5	95.4	92.9	97.7	142.3	126.2	80	90.4	92.9	94.6		High	High	High	High	High	High	High	High	High	High	High	0.0003564	0.001913
63904	FALSE	High	[K].GSPLVIGVR.[T]	1xTMT6plex [N-Term]	0.0171839	0.0007351	0.594	1	1	2	D4AXQ5	D4AXQ5 [338-346]		0	1126.71	93.4	103.5	104.5	76.6	183.4	207.9	70.5	55.5	59.9	44.7	93.4	103.5	104.5	76.6	183.4	207.9	70.5	55.5	59.9	44.7		High	High	High	High	High	High	High	High	High	High	High	0.0003564	0.007074
51220	FALSE	High	[K].FVGELFPEAK.[R]	1xTMT6plex [K10]; 1xTMT6plex [N-Term]	0.00203989	0.0007351	1.014	1	1	7	D4ALM0	D4ALM0 [117-126]		0	1594.92	123.8	105.8	144.8	162.2	56.9	54.3	63.7	118.7	55.5	114.3	123.8	105.8	144.8	162.2	56.9	54.3	63.7	118.7	55.5	114.3		High	High	High	High	High	High	High	High	High	High	High	0.0003564	0.0006166
63757	FALSE	High	[K].GSIQFDPDLPGGAK.[Y]	1xTMT6plex [K14]; 1xTMT6plex [N-Term]	0.0036037	0.0007351	0.902	1	1	1	D4ANJ2	D4ANJ2 [366-379]		0	1860.03																					NoQuanValues	High	High	High	High	High	High	High	High	High	Not Found	High	0.0003564	0.001181
51222	FALSE	High	[K].FVGELFPEAKR.[I]	1xTMT6plex [K10]; 1xTMT6plex [N-Term]	0.000133458	0.0007351	1.55	1	1	2	D4ALM0	D4ALM0 [117-127]		1	1751.03	145.8	128.4	157.4	87.3	68.8	52.2	95.3	95.9	76.8	92.3	145.8	128.4	157.4	87.3	68.8	52.2	95.3	95.9	76.8	92.3		High	High	High	High	High	High	High	High	High	High	High	0.0003564	2.724e-05
51227	FALSE	High	[R].FVGTGVSGGEEGAR.[Y]	1xTMT6plex [N-Term]	7.50683e-07	0.0007351	2.568	1	1	6	D4AUJ4	D4AUJ4 [141-154]		0	1551.8	101.4	105.1	78	90.6	112.2	95.9	66.1	125.4	114.3	111	101.4	105.1	78	90.6	112.2	95.9	66.1	125.4	114.3	111		High	High	High	High	High	High	High	High	High	High	High	0.0003564	7.307e-08
51266	FALSE	High	[K].FVIDAEPSDK.[I]	1xTMT6plex [K10]; 1xTMT6plex [N-Term]	0.0104598	0.0007351	0.692	1	1	1	D4ARM2	D4ARM2 [13-22]		0	1578.88	74.5	90.7	121.7	162.9	105.7	75	81.7	118	82.5	87.5	74.5	90.7	121.7	162.9	105.7	75	81.7	118	82.5	87.5		High	High	High	High	High	High	High	High	High	High	High	0.0003564	0.004013
51267	FALSE	High	[K].FVIDAEPSDKILDVK.[E]	2xTMT6plex [K10; K15]; 1xTMT6plex [N-Term]	0.000166103	0.0007351	1.507	1	1	9	D4ARM2	D4ARM2 [13-27]		1	2376.4	79.3	78.4	118	141	147.3	155	66.8	99	45.4	69.9	79.3	78.4	118	141	147.3	155	66.8	99	45.4	69.9		High	High	High	High	High	High	High	High	High	High	High	0.0003564	3.491e-05
51287	FALSE	High	[K].FVLMPDLGSDLIR.[I]	1xTMT6plex [N-Term]	0.00394865	0.0007351	0.884	1	1	2	D4B0N9	D4B0N9 [174-186]		0	1704.96	111.5	120.1	117.4	73.3	113.2	143.1	82.1	132.3	107		111.5	120.1	117.4	73.3	113.2	143.1	82.1	132.3	107			High	High	High	High	High	High	High	High	High	Not Found	High	0.0003564	0.001315
63621	FALSE	High	[R].GSGVPWDIRK.[S]	1xTMT6plex [K10]; 1xTMT6plex [N-Term]	0.0274772	0.0007351	0.501	1	1	2	D4AJG2	D4AJG2 [305-314]		1	1572.93	97.8	117.3	113.9	88	111.6	110.2	89.7	97.7	94.1	79.8	97.8	117.3	113.9	88	111.6	110.2	89.7	97.7	94.1	79.8		High	High	High	High	High	High	High	High	High	High	High	0.0003564	0.01215
[truncated: 587 more rows]
[truncated: 1 more columns]
